# Supplementary material for: Time-Dependent Expression Profiles of microRNAs and mRNAs in Rat Milk Whey
Source: PLoS One. 2014 Feb 12;9(2):e88843. doi: 10.1371/journal.pone.0088843 (PMC3923055; doi:10.1371/journal.pone.0088843)
Supplement: Table S4 — Expressed mRNA transcripts and their signal intensities. (XLS) [file pone.0088843.s004.xls]

## Sheet: Expressed mRNA signal
Table S4. Expressed mRNA transcripts and their signal intensities.
for Fig. 4B Expressed mRNA signal intensity
	Normalized signal intensity										Present or Absent
	day 2 whey			day 9 whey			day 16 whey			serum	day 2 whey			day 9 whey			day 16 whey			serum
ProbeName	sample 1	sample 2	sample 3	sample 1	sample 2	sample 3	sample 1	sample 2	sample 3	Mixed	sample 1	sample 2	sample 3	sample 1	sample 2	sample 3	sample 1	sample 2	sample 3	Mixed	GeneSymbol	Description	EntrezGeneID	GeneName
A_44_P409518	1.23721	1.22629	1.55824	2.4061	2.67707	2.04784	1.10521	2.17551	1.98274	8.51826	A	A	P	P	P	P	P	P	P	P	Gmpr	Rattus norvegicus guanosine monophosphate reductase (Gmpr), mRNA [NM_057188]	117533	guanosine monophosphate reductase
A_44_P375042	5.9818	6.09296	6.27972	5.27295	5.6595	5.77666	5.2391	5.0905	5.18377	1.58769	P	P	P	P	P	P	P	P	P	A	RGD1309888	Rattus norvegicus similar to RIKEN cDNA 1500002O20 (RGD1309888), mRNA [NM_001014243]	365215	similar to RIKEN cDNA 1500002O20
A_44_P438090	4.99121	5.34881	5.92967	4.92471	5.32947	5.68136	5.08415	5.01802	5.48936	1.70404	P	P	P	P	P	P	P	P	P	A	Plcb3	Rattus norvegicus phospholipase C, beta 3 (phosphatidylinositol-specific) (Plcb3), mRNA [NM_033350]	29322	phospholipase C, beta 3 (phosphatidylinositol-specific)
A_44_P330643	4.17434	4.67766	4.83284	4.2333	4.69091	5.10902	4.33247	4.22396	4.13961	1.73959	P	P	P	P	P	P	P	P	P	A	Polr2b	Rattus norvegicus polymerase (RNA) II (DNA directed) polypeptide B (Polr2b), mRNA [NM_001106002]	289561	polymerase (RNA) II (DNA directed) polypeptide B
A_44_P260580	3.86781	1.35155	3.13158	2.42013	2.64484	3.10961	2.55161	2.91217	2.83701	1.82602	P	P	P	P	P	P	P	P	P	A	Klhl28	Rattus norvegicus kelch-like 28 (Drosophila) (Klhl28), mRNA [NM_001106735]	299103	kelch-like 28 (Drosophila)
A_44_P313825	3.68499	3.79128	4.22964	2.70153	3.08026	3.41535	3.71987	2.73174	2.43871	1.87992	P	P	P	P	P	P	P	P	P	A	Eif2ak2	Rattus norvegicus eukaryotic translation initiation factor 2-alpha kinase 2 (Eif2ak2), mRNA [NM_019335]	54287	eukaryotic translation initiation factor 2-alpha kinase 2
A_44_P549509	5.21015	5.22788	5.42207	5.60858	6.10158	5.93441	5.52827	5.88441	6.05857	1.9345	P	P	P	P	P	P	P	P	P	A	Rbm6	Rattus norvegicus RNA binding motif protein 6 (Rbm6), mRNA [NM_001108186]	315997	RNA binding motif protein 6
A_43_P12530	5.68931	5.99994	6.1688	5.69811	5.87718	6.01265	5.75293	5.72844	5.73432	2.14886	P	P	P	P	P	P	P	P	P	A	Suox	Rattus norvegicus sulfite oxidase (Suox), nuclear gene encoding mitochondrial protein, mRNA [NM_031127]	81805	sulfite oxidase
A_44_P191022	3.65996	3.83249	3.78438	3.96354	3.91802	4.0451	4.00277	3.60528	3.79128	2.1833	P	P	P	P	P	P	P	P	P	A	Phyh	Rattus norvegicus phytanoyl-CoA 2-hydroxylase (Phyh), mRNA [NM_053674]	114209	phytanoyl-CoA 2-hydroxylase
A_44_P187524	7.3794	7.74202	7.90727	7.22152	7.44031	8.04158	6.93401	6.91018	7.2231	2.25651	P	P	P	P	P	P	P	P	P	A	Aars	Rattus norvegicus alanyl-tRNA synthetase (Aars), mRNA [NM_001100517]	292023	alanyl-tRNA synthetase
A_44_P154298	3.449	3.24235	3.829	5.79448	5.21288	4.42412	5.63507	5.37913	5.20473	8.72541	P	P	P	P	P	P	P	P	P	P	RGD1565970	PREDICTED: Rattus norvegicus similar to mast cell protease 8 (predicted) (RGD1565970_predicted), mRNA [XM_573787]	498519	similar to mast cell protease 8
A_43_P12837	5.76187	6.35432	6.04445	5.65922	5.63457	6.17781	5.46319	5.76211	5.42023	2.50252	P	P	P	P	P	P	P	P	P	A	Ddx52	Rattus norvegicus DEAD (Asp-Glu-Ala-Asp) box polypeptide 52 (Ddx52), mRNA [NM_053525]	85432	DEAD (Asp-Glu-Ala-Asp) box polypeptide 52
A_44_P1014311	1.56283	3.41336	2.63024	1.44329	3.2699	3.2679	1.1988	1.57666	2.89022	2.54946	A	P	P	A	P	P	A	P	P	A	Atg16l1	Rattus norvegicus ATG16 autophagy related 16-like 1 (S. cerevisiae) (Atg16l1), mRNA [NM_001108809]	363278	ATG16 autophagy related 16-like 1 (S. cerevisiae)
A_44_P289183	7.43929	7.07648	7.02572	6.84675	7.15867	7.21499	5.29243	6.20612	5.73235	1.15325	P	P	P	P	P	P	P	P	P	A	Ucp3	Rattus norvegicus uncoupling protein 3 (mitochondrial, proton carrier) (Ucp3), nuclear gene encoding mitochondrial protein, mRNA [NM_013167]	25708	uncoupling protein 3 (mitochondrial, proton carrier)
A_44_P384979	4.65507	5.51038	5.71809	5.21243	5.23205	5.38881	5.36887	4.80852	4.89963	2.78448	P	P	P	P	P	P	P	P	P	A	Trub2	Rattus norvegicus TruB pseudouridine (psi) synthase homolog 2 (E. coli) (Trub2), mRNA [NM_001014257]	366012	TruB pseudouridine (psi) synthase homolog 2 (E. coli)
A_44_P299500	3.90814	4.3519	4.77901	4.10604	4.19893	4.77729	4.51703	4.00516	4.10476	2.89385	P	P	P	P	P	P	P	P	P	A	Gmpr2	Rattus norvegicus guanosine monophosphate reductase 2 (Gmpr2), mRNA [NM_001013036]	192357	guanosine monophosphate reductase 2
A_44_P622305	10.0025	9.69813	9.74906	9.94852	10.0885	10.0071	9.90122	9.91997	9.83598	8.2838	P	P	P	P	P	P	P	P	P	P	RGD1560220	Rattus norvegicus similar to homolog of yeast TIM14 isoform c (RGD1560220), mRNA [NM_001134640]	502525	similar to homolog of yeast TIM14 isoform c
A_44_P468468	5.68238	5.28079	4.37164	3.9784	4.17128	3.50867	4.07758	4.33796	4.07414	3.08911	P	P	P	P	P	P	P	P	P	A	Lbp	Rattus norvegicus lipopolysaccharide binding protein (Lbp), mRNA [NM_017208]	29469	lipopolysaccharide binding protein
A_43_P15431	9.31814	9.42162	9.58628	10.0865	9.94852	9.99025	9.67781	9.54132	9.6555	8.06715	P	P	P	P	P	P	P	P	P	P	Mterf	Rattus norvegicus mitochondrial transcription termination factor (Mterf), nuclear gene encoding mitochondrial protein, mRNA [NM_053499]	85261	mitochondrial transcription termination factor
A_44_P1043081	5.74738	5.73788	5.57392	5.59174	5.77697	6.06961	5.46806	5.34452	4.98657	3.1825	P	P	P	P	P	P	P	P	P	A	Sfrs1	Rattus norvegicus splicing factor, arginine/serine-rich 1 (Sfrs1), mRNA [NM_001109552]	689890	splicing factor, arginine/serine-rich 1
A_44_P436101	1.95312	3.04141	3.11169	2.92741	3.8416	4.03879	2.64683	3.33741	4.09477	3.22129	A	P	P	P	P	P	P	P	P	A	Rgnef	Rattus norvegicus Rho-guanine nucleotide exchange factor (Rgnef), mRNA [NM_001108542]	361882	Rho-guanine nucleotide exchange factor
A_44_P538521	1.12033	2.38041	1.69402	1.71845	1.75048	1.27041	2.20735	5.18619	1.49839	2.99341	A	M	P	P	P	P	M	M	P	P	Star	Steroidogenic acute regulatory protein, mitochondrial Precursor (StAR)(START domain-containing protein 1)(StARD1) [Source:UniProtKB/Swiss-Prot;Acc:P97826] [ENSRNOT00000020606]	25557	steroidogenic acute regulatory protein
A_44_P358632	12.9825	12.9691	13.0325	12.9495	13.1055	13.15	12.9758	13.0744	12.9551	12.4284	P	P	P	P	P	P	P	P	P	P	Rpl21	Rattus norvegicus ribosomal protein L21 (Rpl21), mRNA [NM_053330]	79449	ribosomal protein L21
A_44_P1007110	9.88116	9.81588	9.90318	10.4402	10.3807	10.3509	10.3558	10.1643	10.17	9.49308	P	P	P	P	P	P	P	P	P	P	RGD1565432	Small VCP/p97-interacting protein [Source:UniProtKB/Swiss-Prot;Acc:P0C0A9] [ENSRNOT00000056024]	499157	similar to hypothetical protein
A_44_P326350	4.84612	4.53209	4.76317	4.52213	4.29459	4.81618	4.94073	3.87421	3.96963	3.76073	P	P	P	P	P	P	P	P	P	P	Wdr8	Rattus norvegicus WD repeat domain 8 (Wdr8), mRNA [NM_001014262]	366515	WD repeat domain 8
A_43_P21008	4.79238	4.49607	4.25926	4.92222	4.40654	4.10263	4.76822	4.52734	4.61243	7.96632	P	P	P	P	P	P	P	P	P	P	Brunol5	Rattus norvegicus bruno-like 5, RNA binding protein (Drosophila) (Brunol5), mRNA [NM_001135603]	314647	bruno-like 5, RNA binding protein (Drosophila)
A_42_P728278	7.45756	7.28523	7.41473	7.00635	7.15173	7.25055	7.04344	6.80906	6.72891	7.09298	P	P	P	P	P	P	P	P	P	P	Mrpl2	Rattus norvegicus mitochondrial ribosomal protein L2 (Mrpl2), nuclear gene encoding mitochondrial protein, mRNA [NM_001034136]	301240	mitochondrial ribosomal protein L2
A_44_P510345	12.8906	12.5296	11.8688	15.2175	14.9953	13.5187	15.4879	15.5494	16.1602	14.3797	P	P	P	P	P	P	P	P	P	P	LOC257642	Rattus norvegicus LRRG00134 mRNA, complete cds. [AY539885]	257642	rRNA promoter binding protein
A_44_P1050809	1.43297	1.30144	1.39843	2.98741	1.3542	1.75422	1.1733	1.18177	1.17239	9.90725	A	A	A	P	A	P	A	A	A	P	MGC114464	Rattus norvegicus similar to expressed sequence AI836003 (MGC114464), mRNA [NM_001024909]	500925	similar to expressed sequence AI836003
A_44_P1045748	3.28227	3.13395	3.97194	3.49735	2.97894	3.64421	2.80292	3.05681	2.68898	2.38417	P	P	P	P	P	P	P	P	P	A	Lpin2	Rattus norvegicus lipin 2 (Lpin2), mRNA [NM_001108236]	316737	lipin 2
A_44_P433425	10.3117	10.3637	10.3328	10.488	10.9566	11.2612	10.3972	10.435	10.1203	4.00582	P	P	P	P	P	P	P	P	P	P	Pdhb	Rattus norvegicus pyruvate dehydrogenase (lipoamide) beta (Pdhb), nuclear gene encoding mitochondrial protein, mRNA [NM_001007620]	289950	pyruvate dehydrogenase (lipoamide) beta
A_43_P18207	2.52055	3.34748	3.78316	3.51168	2.81076	4.05187	3.94837	3.11474	2.52451	5.33482	P	P	P	P	P	P	P	P	P	P	RGD1565023	PREDICTED: Rattus norvegicus similar to SGT1 protein homolog (Ecdysoneless homolog) (LOC688968), mRNA [XM_001069006]	305671	similar to Suppressor of S. cerevisiae gcr2
A_43_P23108	7.0698	6.42325	6.28371	4.9068	4.94555	5.25876	4.73972	4.40082	4.07287	5.03648	P	P	P	P	P	P	P	P	P	P	Mcm7	Rattus norvegicus minichromosome maintenance complex component 7 (Mcm7), mRNA [NM_001004203]	288532	minichromosome maintenance complex component 7
A_44_P507813	5.71998	5.16815	5.84954	5.68984	5.70103	5.86622	5.45149	5.47747	5.43125	3.20295	P	P	P	P	P	P	P	P	P	A	Fam136a	Rattus norvegicus family with sequence similarity 136, member A (Fam136a), mRNA [NM_001106605]	297415	family with sequence similarity 136, member A
A_44_P391939	4.75062	4.45685	4.57413	4.54874	3.66607	3.86757	3.58077	3.75471	3.80109	4.36692	P	P	P	P	P	P	P	P	P	P	Lima1	Epithelial protein lost in neoplasm isoform beta Fragment [Source:UniProtKB/TrEMBL;Acc:Q6J4T4] [ENSRNOT00000026265]	300228	LIM domain and actin binding 1
A_43_P14875	7.95592	7.92591	7.86711	7.70555	7.66937	7.9178	7.69601	7.6339	7.66046	6.31957	P	P	P	P	P	P	P	P	P	P	Prep	Rattus norvegicus prolyl endopeptidase (Prep), mRNA [NM_031324]	83471	prolyl endopeptidase
A_44_P241498	8.21777	8.21172	7.95105	7.49066	6.98208	7.78945	7.48657	7.05477	7.27356	6.61547	P	P	P	P	P	P	P	P	P	P	Map7d1	Rattus norvegicus MAP7 domain containing 1 (Map7d1), mRNA [NM_001109438]	681287	MAP7 domain containing 1
A_44_P134186	6.59663	6.56648	7.13354	6.38359	6.56871	6.91442	6.41903	6.33252	6.28432	1.53884	P	P	P	P	P	P	P	P	P	A	Vps4a	Rattus norvegicus vacuolar protein sorting 4 homolog A (S. cerevisiae) (Vps4a), mRNA [NM_145678]	246772	vacuolar protein sorting 4 homolog A (S. cerevisiae)
A_42_P785632	5.03927	5.3581	5.13608	5.32799	5.76235	5.59945	5.43639	5.4458	5.30875	3.66151	P	P	P	P	P	P	P	P	P	P	Tbp	Rattus norvegicus TATA box binding protein (Tbp), mRNA [NM_001004198]	117526	TATA box binding protein
A_42_P672545	3.12259	4.27816	4.08651	4.76105	4.54365	3.72805	4.75062	4.80877	5.14024	1.8647	P	P	P	P	P	P	P	P	P	A	Serinc2	Rattus norvegicus serine incorporator 2 (Serinc2), mRNA [NM_001031656]	313057	serine incorporator 2
A_44_P280933	3.45499	3.37268	3.07249	2.93726	2.6402	3.56539	1.14711	1.30973	2.73213	1.88894	P	P	P	P	P	P	A	P	P	A	Vars	Rattus norvegicus valyl-tRNA synthetase (Vars), nuclear gene encoding mitochondrial protein, mRNA [NM_053292]	25009	valyl-tRNA synthetase
A_42_P799113	5.27444	5.03747	4.56779	4.54392	3.70345	2.92769	4.41726	3.84202	4.21205	10.6457	P	P	P	P	P	P	P	P	P	P	Egfl7	Rattus norvegicus EGF-like-domain, multiple 7 (Egfl7), mRNA [NM_139104]	245963	EGF-like-domain, multiple 7
A_44_P512295	7.27204	7.00797	7.31718	7.13681	7.34925	7.19314	7.24627	7.38468	7.01583	2.15957	P	P	P	P	P	P	P	P	P	A	Ctnnbip1	Rattus norvegicus catenin, beta-interacting protein 1 (Ctnnbip1), mRNA [NM_001173388]	503000	catenin, beta-interacting protein 1
A_44_P1016674	5.56568	5.37676	5.16633	5.06983	5.2391	4.76258	4.49703	4.50162	4.69407	3.90104	P	P	P	P	P	P	P	P	P	P	Pde9a	Rattus norvegicus phosphodiesterase 9A (Pde9a), mRNA [NM_138543]	191569	phosphodiesterase 9A
A_44_P177907	2.31748	2.75941	3.43096	2.81099	3.63093	3.36951	2.70471	3.09829	2.83783	2.85588	P	P	P	P	P	P	P	P	P	A	Rccd1	Rattus norvegicus similar to RIKEN cDNA E430018M08 (LOC308760), mRNA [XM_218819]	308760	RCC1 domain containing 1
A_44_P641262	5.52065	5.8079	5.70941	4.9958	5.24504	6.12522	5.26706	4.5773	4.4845	3.05545	P	P	P	P	P	P	P	P	P	P	Gar1	Rattus norvegicus GAR1 ribonucleoprotein homolog (yeast) (Gar1), mRNA [NM_001024306]	499709	GAR1 ribonucleoprotein homolog (yeast)
A_43_P13406	6.42818	6.29803	6.23573	5.76313	5.78483	5.77393	6.09394	5.34474	5.68649	4.79656	P	P	P	P	P	P	P	P	P	P	Arfgap1	Rattus norvegicus ADP-ribosylation factor GTPase activating protein 1 (Arfgap1), mRNA [NM_145090]	246310	ADP-ribosylation factor GTPase activating protein 1
A_44_P592479	6.73078	7.17638	7.00228	6.93351	7.00908	7.12796	7.37698	6.97455	7.03792	4.77999	P	P	P	P	P	P	P	P	P	P	Snap23	Rattus norvegicus synaptosomal-associated protein 23 (Snap23), mRNA [NM_022689]	64630	synaptosomal-associated protein 23
A_44_P430803	7.54267	7.2365	6.23828	7.0924	6.42848	5.61103	6.88568	6.43402	6.77753	8.06427	P	P	P	P	P	P	P	P	P	P	Yif1b	Rattus norvegicus Yip1 interacting factor homolog B (S. cerevisiae) (Yif1b), transcript variant 1, mRNA [NM_198734]	292768	Yip1 interacting factor homolog B (S. cerevisiae)
A_44_P316490	7.18423	7.14952	7.52947	7.28711	7.4615	7.41097	6.52645	6.91827	6.93185	4.38858	P	P	P	P	P	P	P	P	P	P	RGD1311612	Rattus norvegicus similar to hypothetical protein FLJ12118 (RGD1311612), mRNA [NM_001177684]	361184	similar to hypothetical protein FLJ12118
A_44_P140161	9.81349	9.78397	9.84659	10.2539	10.3215	10.3611	10.0643	10.2678	10.1896	9.4314	P	P	P	P	P	P	P	P	P	P	RGD1309710	Rattus norvegicus similar to RIKEN cDNA 0610038D11 (RGD1309710), mRNA [NM_001106330]	293700	similar to RIKEN cDNA 0610038D11
A_44_P772369	1.24355	1.22586	2.85404	2.80048	1.68741	1.94319	1.84069	1.3936	2.46389	8.67851	A	A	P	P	P	P	P	P	P	P	Rfx7	Rattus norvegicus regulatory factor X, 7 (Rfx7), mRNA [NM_001127490]	315804	regulatory factor X, 7
A_42_P841860	12.6955	12.8411	12.7854	12.7109	12.7209	12.4778	12.6325	12.8117	12.7901	11.7888	P	P	P	P	P	P	P	P	P	P	Atp5g2	Rattus norvegicus ATP synthase, H+ transporting, mitochondrial F0 complex, subunit C2 (subunit 9) (Atp5g2), nuclear gene encoding mitochondrial protein, mRNA [NM_133556]	171082	ATP synthase, H+ transporting, mitochondrial F0 complex, subunit C2 (subunit 9)
A_42_P458530	6.42147	6.34328	6.54201	5.56813	5.92457	6.13872	5.52872	5.77779	5.42295	6.76247	P	P	P	P	P	P	P	P	P	P	Ripk3	Rattus norvegicus receptor-interacting serine-threonine kinase 3 (Ripk3), mRNA [NM_139342]	246240	receptor-interacting serine-threonine kinase 3
A_44_P253641	2.84914	3.20642	4.11457	4.26489	4.02538	4.54753	3.95309	4.0806	3.55787	1.94612	P	P	P	P	P	P	P	P	P	A	Glmn	Rattus norvegicus glomulin, FKBP associated protein (Glmn), mRNA [NM_001105993]	289437	glomulin, FKBP associated protein
A_44_P418694	7.16378	7.44438	7.84466	7.56847	7.78894	7.81686	7.65475	7.91533	7.88382	4.85068	P	P	P	P	P	P	P	P	P	P	Rabggta	Rattus norvegicus Rab geranylgeranyltransferase, alpha subunit (Rabggta), mRNA [NM_031654]	58983	Rab geranylgeranyltransferase, alpha subunit
A_44_P1017335	7.31477	7.54917	7.33465	6.26642	6.54568	7.20403	6.0606	6.49967	6.42235	4.73555	P	P	P	P	P	P	P	P	P	P	Cse1l	Rattus norvegicus CSE1 chromosome segregation 1-like (yeast) (Cse1l), mRNA [NM_001108607]	362273	CSE1 chromosome segregation 1-like (yeast)
A_44_P180080	9.86473	9.85153	10.0386	10.177	10.2421	10.2318	10.4479	10.5425	10.5893	9.70849	P	P	P	P	P	P	P	P	P	P	Map1lc3b	Rattus norvegicus microtubule-associated protein 1 light chain 3 beta (Map1lc3b), mRNA [NM_022867]	64862	microtubule-associated protein 1 light chain 3 beta
A_44_P402479	4.34917	3.87148	4.00339	4.33589	4.81945	4.78361	5.0519	4.8238	4.8035	3.6658	P	P	P	P	P	P	P	P	P	P	Senp2	Rattus norvegicus Sumo1/sentrin/SMT3 specific peptidase 2 (Senp2), mRNA [NM_023989]	78973	Sumo1/sentrin/SMT3 specific peptidase 2
A_44_P252678	8.41118	8.33891	8.41628	8.25521	7.94539	8.33483	7.87855	7.6133	7.52947	3.99971	P	P	P	P	P	P	P	P	P	P	Phb2	Rattus norvegicus prohibitin 2 (Phb2), mRNA [NM_001013035]	114766	prohibitin 2
A_44_P518528	1.74475	1.52262	2.63717	3.21256	3.08151	3.9035	1.43139	2.47398	3.0288	2.995	A	A	P	P	P	P	P	P	P	A	Trim11	Rattus norvegicus tripartite motif-containing 11 (Trim11), mRNA [NM_001108276]	360534	tripartite motif-containing 11
A_44_P168103	11.1031	11.2833	11.205	11.0504	11.0442	11.2906	11.1065	11.0764	10.961	10.4079	P	P	P	P	P	P	P	P	P	P	Skp1	Rattus norvegicus S-phase kinase-associated protein 1 (Skp1), mRNA [NM_001007608]	287280	S-phase kinase-associated protein 1
A_44_P172982	5.97195	6.34912	6.59269	5.36719	6.15692	5.63457	5.56766	6.35712	5.68618	8.76758	P	P	P	P	P	P	P	P	P	P	Zyx	Rattus norvegicus zyxin (Zyx), mRNA [NM_053761]	114636	zyxin
A_44_P683441	3.67124	3.85799	3.98649	4.96983	5.59584	5.5961	4.83164	5.18857	4.80729	3.20194	P	P	P	P	P	P	P	P	P	A	Stx19	Rattus norvegicus syntaxin 19 (Stx19), mRNA [NM_001109460]	685180	syntaxin 19
A_44_P791968	6.77803	7.06276	7.05139	6.89823	6.87081	7.18349	6.6515	6.54601	6.63293	4.67231	P	P	P	P	P	P	P	P	P	P	Rbbp5	Rattus norvegicus retinoblastoma binding protein 5 (Rbbp5), mRNA [NM_001107174]	304794	retinoblastoma binding protein 5
A_44_P166216	7.03483	6.90953	6.94467	6.97455	6.80705	6.5897	6.98249	6.94984	7.23418	4.17868	P	P	P	P	P	P	P	P	P	P	Ndfip1	Rattus norvegicus Nedd4 family interacting protein 1 (Ndfip1), mRNA [NM_001013059]	291609	Nedd4 family interacting protein 1
A_44_P1008463	6.53122	7.03137	6.89613	6.36915	6.18217	6.86534	6.12588	6.26642	6.3166	5.13681	P	P	P	P	P	P	P	P	P	P	RGD1311849	PREDICTED: Rattus norvegicus similar to mKIAA1797 protein (predicted) (RGD1311849_predicted), mRNA [XM_233144]	313346	similar to mKIAA1797 protein
A_44_P161400	2.13645	1.24032	2.37933	2.18669	3.83753	3.7729	2.83915	2.82785	3.16704	1.464	P	P	P	P	P	P	P	P	P	A	Kctd6	Rattus norvegicus potassium channel tetramerisation domain containing 6 (Kctd6), mRNA [NM_001107253]	305792	potassium channel tetramerisation domain containing 6
A_44_P142352	3.93614	5.12774	4.51703	4.13745	4.14261	3.96267	5.06637	4.67301	4.64358	4.88846	P	P	P	P	P	P	P	P	P	P	Dhx9	Rattus norvegicus DEAH (Asp-Glu-Ala-His) box polypeptide 9 (Dhx9), mRNA [NM_001107184]	304859	DEAH (Asp-Glu-Ala-His) box polypeptide 9
A_43_P16737	9.06501	9.17182	9.00501	8.86183	8.95963	8.95876	8.65075	8.6975	8.7013	8.38103	P	P	P	P	P	P	P	P	P	P	Rabl4	Rattus norvegicus RAB, member of RAS oncogene family-like 4 (Rabl4), mRNA [NM_001130495]	300062	RAB, member of RAS oncogene family-like 4
A_42_P484738	3.64055	2.75627	4.0163	5.02881	5.80754	2.78375	4.51649	4.60834	4.44107	5.67176	P	P	P	P	P	P	P	P	P	P	Ctgf	Rattus norvegicus connective tissue growth factor (Ctgf), mRNA [NM_022266]	64032	connective tissue growth factor
A_42_P635881	6.47336	5.73556	5.57768	5.88391	4.97069	4.33796	6.23412	5.18242	5.56523	9.10707	P	P	P	P	P	P	P	P	P	P	Slc32a1	Rattus norvegicus solute carrier family 32 (GABA vesicular transporter), member 1 (Slc32a1), mRNA [NM_031782]	83612	solute carrier family 32 (GABA vesicular transporter), member 1
A_44_P429321	1.50652	3.04533	3.44487	3.205	4.00567	3.84808	3.00998	3.46127	3.89432	2.36424	A	P	P	P	P	P	P	P	P	A	RGD1307315	Rattus norvegicus LOC362793 (RGD1307315), mRNA [NM_001008377]	362793	LOC362793
A_42_P621736	16.6742	17.1714	17.1714	16.7758	16.9997	18.2137	16.631	16.7397	16.6742	15.798	P	P	P	P	P	P	P	P	P	P	Rplp1	Rattus norvegicus ribosomal protein, large, P1 (Rplp1), mRNA [NM_001007604]	140661	ribosomal protein, large, P1
A_42_P620042	5.74722	5.95068	6.0784	6.01265	6.05233	5.8781	6.0237	6.50655	6.40498	6.50441	P	P	P	P	P	P	P	P	P	P	Gsk3b	Rattus norvegicus glycogen synthase kinase 3 beta (Gsk3b), mRNA [NM_032080]	84027	glycogen synthase kinase 3 beta
A_43_P11940	5.42096	4.81945	4.92254	5.97525	6.40595	6.14313	5.1159	5.48455	5.76991	2.87527	P	P	P	P	P	P	P	P	P	A	St6galnac3	Rattus norvegicus ST6 (alpha-N-acetyl-neuraminyl-2,3-beta-galactosyl-1,3)-N-acetylgalactosaminide alpha-2,6-sialyltransferase 3 (St6galnac3), mRNA [NM_019123]	29758	ST6 (alpha-N-acetyl-neuraminyl-2,3-beta-galactosyl-1,3)-N-acetylgalactosaminide alpha-2,6-sialyltransferase 3
A_44_P836678	13.5818	13.654	13.6249	13.3656	13.5388	13.4038	13.4682	13.7829	13.7021	14.021	P	P	P	P	P	P	P	P	P	P	LOC681191	PREDICTED: Rattus norvegicus similar to Finkel-Biskis-Reilly murine sarcoma virusubiquitously expressed (LOC681191), mRNA [XM_001058530]	681191	similar to Finkel-Biskis-Reilly murine sarcoma virusubiquitously expressed
A_42_P822726	1.77073	2.71366	1.24686	2.60112	1.66584	2.69467	1.24731	3.05468	2.95495	8.47752	A	P	A	P	P	P	A	P	P	P	Myo1g	Rattus norvegicus myosin IG (Myo1g), mRNA [NM_001134843]	289785	myosin IG
A_44_P264293	6.64912	6.8553	6.87425	6.11738	6.1463	6.45614	5.85728	5.65712	5.92638	3.80506	P	P	P	P	P	P	P	P	P	P	Maoa	Rattus norvegicus monoamine oxidase A (Maoa), nuclear gene encoding mitochondrial protein, mRNA [NM_033653]	29253	monoamine oxidase A
A_43_P22020	1.9443	2.74493	3.56466	2.33357	2.36965	3.05123	1.78054	1.66489	2.26876	3.21429	A	P	P	P	P	P	P	P	P	A	Setx	PREDICTED: Rattus norvegicus senataxin (Setx), mRNA [XM_002726079]	362096	senataxin
A_43_P16753	2.55378	3.10377	4.08633	3.57043	2.9995	3.45531	3.96248	3.3424	3.70274	3.91037	P	P	P	P	P	P	P	P	P	P	Man2a1	Rattus norvegicus mannosidase, alpha, class 2A, member 1 (Man2a1), mRNA [NM_012979]	25478	mannosidase, alpha, class 2A, member 1
A_43_P12687	8.85296	8.7972	8.7935	9.4225	9.53326	9.0265	9.14109	9.31814	9.37253	5.9291	P	P	P	P	P	P	P	P	P	P	Deaf1	Rattus norvegicus deformed epidermal autoregulatory factor 1 (Drosophila) (Deaf1), mRNA [NM_031801]	83632	deformed epidermal autoregulatory factor 1 (Drosophila)
A_44_P288463	4.898	5.08321	4.57439	4.56602	4.28025	5.05865	4.33992	3.90213	4.18959	9.39752	P	P	P	P	P	P	P	P	P	P	Odf2l	Rattus norvegicus outer dense fiber of sperm tails 2-like (Odf2l), mRNA [NM_001134708]	685425	outer dense fiber of sperm tails 2-like
A_44_P525827	8.06715	8.26334	8.4096	7.8214	7.57224	8.3019	7.34404	7.0295	7.15044	4.75359	P	P	P	P	P	P	P	P	P	P	Cct3	Rattus norvegicus chaperonin containing Tcp1, subunit 3 (gamma) (Cct3), mRNA [NM_199091]	295230	chaperonin containing Tcp1, subunit 3 (gamma)
A_44_P468681	11.3882	11.1307	11.1459	11.8136	11.6779	11.3604	11.9317	11.8895	12.0895	9.30069	P	P	P	P	P	P	P	P	P	P	Krtcap2	Rattus norvegicus keratinocyte associated protein 2 (Krtcap2), mRNA [NM_001106444]	295243	keratinocyte associated protein 2
A_44_P264299	9.31009	9.52556	9.91286	9.28998	8.9497	8.68264	8.96373	9.02117	9.32133	8.89809	P	P	P	P	P	P	P	P	P	P	Ckb	Rattus norvegicus creatine kinase, brain (Ckb), mRNA [NM_012529]	24264	creatine kinase, brain
A_44_P121728	1.84882	3.06659	3.0078	3.31337	2.70127	3.19702	3.83584	3.66793	3.1265	3.10091	A	P	P	P	P	P	P	P	P	A	Il17rc	Rattus norvegicus similar to IL-17RC (LOC297520), mRNA [XM_216240]	297520	interleukin 17 receptor C
A_42_P781659	6.56351	6.7827	6.98249	6.84412	6.96819	6.81308	6.93247	7.02572	6.96819	5.7102	P	P	P	P	P	P	P	P	P	P	Reps1	Rattus norvegicus RALBP1 associated Eps domain containing 1 (Reps1), mRNA [NM_001106264]	292944	RALBP1 associated Eps domain containing 1
A_44_P346730	2.16471	1.7729	3.05062	3.89859	4.15961	4.09477	4.05334	4.05399	4.74574	3.18163	P	P	P	P	P	P	P	P	P	A	Vps54	Rattus norvegicus vacuolar protein sorting 54 homolog (S. cerevisiae) (Vps54), mRNA [NM_173147]	286932	vacuolar protein sorting 54 homolog (S. cerevisiae)
A_44_P652585	6.45328	6.85262	6.93126	6.52315	6.56648	6.69361	6.20045	6.60597	6.51257	4.59084	P	P	P	P	P	P	P	P	P	P	Kdm1	Rattus norvegicus lysine (K)-specific demethylase 1 (Kdm1), mRNA [NM_001130098]	500569	lysine (K)-specific demethylase 1
A_44_P188280	4.66082	3.55061	3.55206	5.58066	5.85537	5.25336	5.89037	5.09802	5.15224	3.19895	P	P	P	P	P	P	P	P	P	A	Adrb2	Rattus norvegicus adrenergic, beta-2-, receptor, surface (Adrb2), mRNA [NM_012492]	24176	adrenergic, beta-2-, receptor, surface
A_44_P503699	5.90226	6.09482	6.44224	6.75746	6.72553	6.53872	6.414	6.62081	6.71588	4.84643	P	P	P	P	P	P	P	P	P	P	Sergef	PREDICTED: Rattus norvegicus similar to Gnefr protein (predicted) (RGD1563497_predicted), mRNA [XM_344891]	365243	secretion regulating guanine nucleotide exchange factor
A_44_P194166	1.44368	2.97583	2.79844	3.44487	3.40709	2.86407	3.46247	4.23838	3.8323	6.80177	P	P	P	P	P	P	P	P	P	P	Dhh	Rattus norvegicus desert hedgehog homolog (Drosophila) (Dhh), mRNA [NM_053367]	84380	desert hedgehog homolog (Drosophila)
A_44_P451071	9.21107	9.66279	9.63427	9.57139	9.2773	9.57362	9.61739	9.84492	9.67447	7.56757	P	P	P	P	P	P	P	P	P	P	Prkcd	Rattus norvegicus protein kinase C, delta (Prkcd), mRNA [NM_133307]	170538	protein kinase C, delta
A_44_P393778	4.61217	3.67735	3.97936	4.78575	4.73425	4.14979	5.26599	5.19546	5.15729	6.99487	P	P	P	P	P	P	P	P	P	P	LOC691130	PREDICTED: Rattus norvegicus hypothetical protein LOC691130 (LOC691130), mRNA [XM_001076936]	691130	hypothetical protein LOC691130
A_44_P344880	8.60454	8.76388	8.9112	8.78971	9.09705	8.99071	8.77788	9.12912	8.92682	7.4128	P	P	P	P	P	P	P	P	P	P	Uxt	Rattus norvegicus ubiquitously expressed transcript (Uxt), mRNA [NM_001006982]	299313	ubiquitously expressed transcript
A_44_P134865	6.82146	6.84314	6.85164	6.69119	7.20276	7.23765	6.69475	6.93787	6.54505	4.53701	P	P	P	P	P	P	P	P	P	P	Snrnp40	Rattus norvegicus small nuclear ribonucleoprotein 40 (U5) (Snrnp40), mRNA [NM_001134556]	313056	small nuclear ribonucleoprotein 40 (U5)
A_43_P17786	1.27392	3.16447	3.58323	3.69946	3.45847	3.52885	3.14343	2.88062	3.20642	1.62896	A	P	P	P	P	P	P	P	P	A	Setmar	Histone-lysine N-methyltransferase SETMAR (EC 2.1.1.43)(SET domain and mariner transposase fusion gene-containing protein homolog) [Source:UniProtKB/Swiss-Prot;Acc:Q5I0M0] [ENSRNOT00000008892]	500281	SET domain and mariner transposase fusion gene
A_44_P354150	3.92635	3.73664	4.40239	1.8344	1.43397	2.37273	2.85404	2.73842	2.79968	1.75032	P	P	P	P	A	P	P	P	P	A	Cep250	Rattus norvegicus similar to centrosomal Nek2-associated protein 1 (LOC311573), mRNA [XM_230784]	311573	centrosomal protein 250kDa
A_43_P21414	3.2505	3.02342	4.25634	3.54621	3.58601	3.82811	3.47478	3.19662	3.49096	1.77691	P	P	P	P	P	P	P	P	P	A	Atg10	Rattus norvegicus autophagy-related 10 (S. cerevisiae) (Atg10), mRNA [NM_001109505]	688555	autophagy-related 10 (S. cerevisiae)
A_43_P14863	9.92399	10.0765	10.055	9.90953	10.1517	10.2999	9.56031	9.89549	9.79538	7.72868	P	P	P	P	P	P	P	P	P	P	Sdhb	Rattus norvegicus succinate dehydrogenase complex, subunit B, iron sulfur (Ip) (Sdhb), nuclear gene encoding mitochondrial protein, mRNA [NM_001100539]	298596	succinate dehydrogenase complex, subunit B, iron sulfur (Ip)
A_44_P114919	7.93341	7.83795	7.74708	7.71792	7.56808	7.83069	7.51013	7.64059	7.5243	8.28178	P	P	P	P	P	P	P	P	P	P	RGD1559590	Rattus norvegicus similar to glyceraldehyde-3-phosphate dehydrogenase (phosphorylating) (EC 1.2.1.12) - mouse (LOC303889), mRNA [XM_221419]	303889	similar to glyceraldehyde-3-phosphate dehydrogenase (phosphorylating) (EC 1.2.1.12)
A_44_P516073	4.32893	4.86812	5.27736	5.38927	4.79548	5.42096	4.93114	5.27772	5.54828	2.10472	P	P	P	P	P	P	P	P	P	A	RGD1310552	Rattus norvegicus similar to hypothetical protein MGC38960 (RGD1310552), mRNA [NM_001106838]	300836	similar to hypothetical protein MGC38960
A_44_P199077	3.22772	3.98074	4.21489	4.71892	4.43632	4.21489	4.32449	4.54143	5.00531	2.21419	P	P	P	P	P	P	P	P	P	A	Ubac2	Rattus norvegicus UBA domain containing 2 (Ubac2), mRNA [NM_001034937]	361094	UBA domain containing 2
A_43_P15275	4.54573	4.39879	4.43831	5.08765	5.16298	4.70627	5.73483	5.71319	5.73175	7.18573	P	P	P	P	P	P	P	P	P	P	Ptprj	Rattus norvegicus protein tyrosine phosphatase, receptor type, J (Ptprj), mRNA [NM_017269]	29645	protein tyrosine phosphatase, receptor type, J
A_42_P602724	5.86514	6.08662	5.20372	5.84177	7.07648	7.46524	6.41194	7.85057	7.98273	7.7616	P	P	P	P	P	P	P	P	P	P	Ubd	Rattus norvegicus ubiquitin D (Ubd), mRNA [NM_053299]	29168	ubiquitin D
A_43_P15524	7.22869	7.16402	7.17266	7.20216	6.97158	6.91761	6.81308	6.93733	6.79892	8.57243	P	P	P	P	P	P	P	P	P	P	Ccnd3	Rattus norvegicus cyclin D3 (Ccnd3), mRNA [NM_012766]	25193	cyclin D3
A_44_P380839	2.90896	2.86838	4.22448	4.75681	4.92683	3.43886	5.35503	5.50981	5.25433	8.10754	P	P	P	P	P	P	P	P	P	P	Rab31	Rattus norvegicus RAB31, member RAS oncogene family (Rab31), mRNA [NM_145094]	246324	RAB31, member RAS oncogene family
A_44_P461154	4.83429	4.14208	3.1895	3.85851	3.51419	3.78157	4.68688	4.97886	4.76967	8.14206	P	P	P	P	P	P	P	P	P	P	Timp1	Rattus norvegicus TIMP metallopeptidase inhibitor 1 (Timp1), mRNA [NM_053819]	116510	TIMP metallopeptidase inhibitor 1
A_44_P363156	6.06844	6.13648	6.43448	6.34851	6.50503	6.46907	6.53185	6.72041	6.45147	4.3806	P	P	P	P	P	P	P	P	P	P	Hnrpd	Rattus norvegicus heterogeneous nuclear ribonucleoprotein D (Hnrpd), transcript variant 1, mRNA [NM_024404]	79256	heterogeneous nuclear ribonucleoprotein D
A_44_P336714	7.64432	7.83069	7.77348	8.53589	8.69515	8.43438	8.4804	8.46054	8.43513	5.64048	P	P	P	P	P	P	P	P	P	P	Ccny	PREDICTED: Rattus norvegicus similar to 5730405I09Rik protein (predicted) (RGD1565969_predicted), mRNA [XM_341545]	361261	cyclin Y
A_44_P348607	6.23573	6.42056	6.47303	5.94619	6.31154	6.33175	6.33252	6.48693	6.1665	3.37233	P	P	P	P	P	P	P	P	P	P	Gtf3c2	Rattus norvegicus general transcription factor IIIC, polypeptide 2, beta (Gtf3c2), mRNA [NM_001025120]	313914	general transcription factor IIIC, polypeptide 2, beta
A_44_P1060382	6.21194	5.66523	6.04558	6.6228	6.77753	6.07667	6.29586	6.54676	6.54568	8.49384	P	P	P	P	P	P	P	P	P	P	Hyal2	Rattus norvegicus hyaluronoglucosaminidase 2 (Hyal2), mRNA [NM_172040]	64468	hyaluronoglucosaminidase 2
A_44_P131296	4.45243	3.80584	3.40389	4.22055	3.88826	3.63625	4.60817	4.35981	3.85006	6.09296	P	P	P	P	P	P	P	P	P	P	RGD1563281	PREDICTED: Rattus norvegicus similar to leucine-rich repeat domain-containing protein (RGD1563281), mRNA [XM_001081403]	287668	similar to leucine-rich repeat domain-containing protein
A_43_P15530	1.02735	1.13885	2.65157	6.01461	1.21073	1.01418	2.14704	2.53263	3.76614	1.3053	A	P	M	M	P	P	P	M	M	M	S100b	Rattus norvegicus S100 calcium binding protein B (S100b), mRNA [NM_013191]	25742	S100 calcium binding protein B
A_44_P189139	7.69874	7.22424	7.09165	7.89378	8.83643	7.65938	7.48784	7.67853	7.46426	3.17565	P	P	P	P	P	P	P	P	P	A	Tmem165	Rattus norvegicus transmembrane protein 165 (Tmem165), mRNA [NM_001024802]	364137	transmembrane protein 165
A_42_P762924	1.2326	3.67419	4.21393	3.83027	3.41168	4.43146	3.71333	4.06506	4.32893	5.02912	A	P	P	P	P	P	P	P	P	P	Herc1	PREDICTED: Rattus norvegicus hect (homologous to the E6-AP (UBE3A) carboxyl terminus) domain and RCC1 (CHC1)-like domain (RLD) 1 (predicted) (Herc1_predicted), mRNA [XM_236362]	315771	hect (homologous to the E6-AP (UBE3A) carboxyl terminus) domain and RCC1 (CHC1)-like domain (RLD) 1
A_44_P1045354	9.83267	9.41564	9.62091	10.1878	10.205	10.0025	9.82505	9.90318	10.03	7.58136	P	P	P	P	P	P	P	P	P	P	Slc35b1	Rattus norvegicus solute carrier family 35, member B1 (Slc35b1), mRNA [NM_199081]	287642	solute carrier family 35, member B1
A_44_P250879	4.48723	4.47425	4.62306	4.14717	4.19374	3.38059	5.35189	4.53461	4.88412	5.57551	P	P	P	P	P	P	P	P	P	P	Dmrta2	Rattus norvegicus DMRT-like family A2 (Dmrta2), mRNA [NM_001107951]	313471	DMRT-like family A2
A_44_P412277	15.0677	15.1271	15.0477	15.0677	15.2175	15.4131	14.9101	15.0477	14.9422	14.3367	P	P	P	P	P	P	P	P	P	P	Rps20	Rattus norvegicus ribosomal protein S20 (Rps20), mRNA [NM_001007603]	122772	ribosomal protein S20
A_44_P945759	1.36595	1.26256	1.43445	1.91634	4.64391	2.27548	1.51881	1.80973	1.45905	1.92856	A	A	A	P	P	P	P	P	P	A	Tsga14	Rattus norvegicus testis specific, 14 (Tsga14), mRNA [NM_001025770]	500069	testis specific, 14
A_44_P194088	5.2257	5.00756	4.77399	4.90917	3.94728	4.70178	4.38135	4.5527	4.11396	3.70484	P	P	P	P	P	P	P	P	P	P	Zcchc10	Zinc finger CCHC domain-containing protein 10 [Source:UniProtKB/Swiss-Prot;Acc:Q5EB97] [ENSRNOT00000009098]	360524	zinc finger, CCHC domain containing 10
A_43_P20674	1.45795	2.52319	3.75471	2.6183	2.12519	3.06675	2.04466	2.19027	2.13803	2.21885	A	P	P	P	P	P	P	P	P	A	Zbtb44	Rattus norvegicus zinc finger and BTB domain containing 44 (Zbtb44), mRNA [NM_001034942]	363035	zinc finger and BTB domain containing 44
A_44_P649990	1.48583	2.6275	2.20296	1.79257	2.24169	2.91507	1.19655	2.48163	2.60668	2.29577	A	P	P	P	P	P	A	P	P	A	Pbrm1	PREDICTED: Rattus norvegicus similar to polybromo-1 (predicted) (RGD1565549_predicted), mRNA [XM_240329]	306254	polybromo 1
A_44_P212826	4.62988	4.26716	4.9516	5.86234	5.49041	5.16173	6.27237	5.5707	6.27972	2.33779	P	P	P	P	P	P	P	P	P	A	Ero1l	Rattus norvegicus ERO1-like (S. cerevisiae) (Ero1l), mRNA [NM_138528]	171562	ERO1-like (S. cerevisiae)
A_43_P19327	1.56957	3.52103	3.38499	1.37504	2.87904	3.50036	3.6048	2.82953	3.32958	2.55624	A	P	P	A	P	P	P	P	P	A	Bach1	Rattus norvegicus BTB and CNC homology 1, basic leucine zipper transcription factor 1 (Bach1), mRNA [NM_001107113]	304127	BTB and CNC homology 1, basic leucine zipper transcription factor 1
A_42_P602570	8.29392	7.97046	7.78894	7.01194	7.04559	7.37017	6.99694	7.22748	6.87158	4.9344	P	P	P	P	P	P	P	P	P	P	Bex1	Rattus norvegicus brain expressed gene 1 (Bex1), mRNA [NM_001037365]	501625	brain expressed gene 1
A_44_P279912	4.70136	5.29669	5.53559	5.23239	5.37606	5.54371	4.94399	5.64361	5.57634	7.58905	P	P	P	P	P	P	P	P	P	M	Crebbp	Rattus norvegicus CREB binding protein (Crebbp), mRNA [NM_133381]	54244	CREB binding protein
A_44_P370267	4.64414	5.69779	5.73709	6.08542	6.0905	5.92967	6.186	6.3192	6.57885	4.41223	P	P	P	P	P	P	P	P	P	P	Ethe1	Rattus norvegicus ethylmalonic encephalopathy 1 (Ethe1), nuclear gene encoding mitochondrial protein, mRNA [NM_001106234]	292710	ethylmalonic encephalopathy 1
A_44_P997962	6.56582	6.75523	6.73509	6.54446	6.76109	6.76636	6.3141	6.62151	6.67702	5.57865	P	P	P	P	P	P	P	P	P	P	RGD1303117	Rattus norvegicus hypothetical protein LOC292764 (RGD1303117), mRNA [NM_001004219]	292764	hypothetical protein LOC292764
A_43_P10854	6.62851	6.66869	6.74183	7.43418	7.19513	7.27882	7.16759	6.92832	7.151	3.20103	P	P	P	P	P	P	P	P	P	A	Hbs1l	Rattus norvegicus Hbs1-like (S. cerevisiae) (Hbs1l), mRNA [NM_001011934]	293408	Hbs1-like (S. cerevisiae)
A_44_P135610	4.8607	4.92402	5.03183	5.60365	6.01505	6.06925	5.55898	5.95781	5.56441	6.05017	P	P	P	P	P	P	P	P	P	P	Larp5	Rattus norvegicus La ribonucleoprotein domain family, member 5 (Larp5), mRNA [NM_001107361]	307070	La ribonucleoprotein domain family, member 5
A_44_P297175	8.07962	7.46597	7.51801	9.38337	9.09533	8.74572	9.04723	8.64656	8.83826	3.92194	P	P	P	P	P	P	P	P	P	P	Cd36	Rattus norvegicus CD36 molecule (thrombospondin receptor) (Cd36), mRNA [NM_031561]	29184	CD36 molecule (thrombospondin receptor)
A_42_P500080	4.89861	4.15543	4.06038	5.07225	4.8222	4.11288	5.38963	5.49403	5.5101	9.64805	P	P	P	P	P	P	P	P	P	P	Nkg7	Rattus norvegicus natural killer cell group 7 sequence (Nkg7), mRNA [NM_133540]	171062	natural killer cell group 7 sequence
A_44_P576228	4.96174	4.79873	4.76286	4.14505	4.46745	4.75062	3.8684	4.07511	4.04537	1.61422	P	P	P	P	P	P	P	P	P	A	Orc2l	Rattus norvegicus cDNA clone IMAGE:8363483. [BC129076]	301430	origin recognition complex, subunit 2-like (yeast)
A_44_P822078	4.69024	4.68649	4.90953	5.59297	5.40602	5.59384	5.64266	5.07802	5.18769	1.64204	P	P	P	P	P	P	P	P	P	A	LOC501422	PREDICTED: Rattus norvegicus similar to glutamate receptor, ionotropic, N-methyl D-aspartate-like 1A (LOC501422), mRNA [XM_576832]	501422	similar to glutamate receptor, ionotropic, N-methyl D-aspartate-like 1A
A_44_P465148	10.8179	10.162	9.63637	9.07545	9.12912	9.01561	8.11021	8.30583	8.35668	9.84492	P	P	P	P	P	P	P	P	P	P	Hist1h1d	Rattus norvegicus histone cluster 1, H1d (Hist1h1d), mRNA [NM_133285]	201097	histone cluster 1, H1d
A_43_P15253	3.06587	2.35761	2.40262	2.04235	2.78397	2.7775	1.7884	4.44722	3.33889	4.39812	P	P	P	P	P	P	P	P	P	P	Icam1	Rattus norvegicus intercellular adhesion molecule 1 (Icam1), mRNA [NM_012967]	25464	intercellular adhesion molecule 1
A_44_P294706	1.3429	1.24877	1.91951	2.75372	2.10956	3.15514	3.07215	2.12989	2.99521	1.85343	A	A	P	P	P	P	P	P	P	A	Tlr9	Rattus norvegicus toll-like receptor 9 (Tlr9), mRNA [NM_198131]	338457	toll-like receptor 9
A_42_P514419	5.39693	5.66103	5.99439	6.39959	6.52356	6.52693	5.86846	6.45941	6.11964	1.90522	P	P	P	P	P	P	P	P	P	A	Clp1	Rattus norvegicus CLP1, cleavage and polyadenylation factor I subunit, homolog (S. cerevisiae) (Clp1), mRNA [NM_001009599]	311166	CLP1, cleavage and polyadenylation factor I subunit, homolog (S. cerevisiae)
A_44_P119019	8.37454	8.44356	8.52342	8.84678	8.85025	8.6397	8.86183	9.4741	9.22743	4.47926	P	P	P	P	P	P	P	P	P	P	Cck	Rattus norvegicus cholecystokinin (Cck), mRNA [NM_012829]	25298	cholecystokinin
A_44_P666786	9.63849	9.47028	9.65196	10.4935	10.2841	9.81026	10.3027	10.2507	10.4377	7.85125	P	P	P	P	P	P	P	P	P	P	Akt1s1	Rattus norvegicus AKT1 substrate 1 (proline-rich) (Akt1s1), mRNA [NM_001106259]	292887	AKT1 substrate 1 (proline-rich)
A_44_P508355	4.45685	2.55624	2.30939	4.37928	1.84069	3.94028	4.74432	2.9803	4.1546	11.7808	P	P	P	P	P	P	P	P	P	P	Ache	R.norvregicus mRNA for glycolipid-anchored form of acetylcholinesterase (R). [X70141]	83817	acetylcholinesterase
A_44_P351211	5.4636	5.58762	6.2131	5.99099	5.46483	5.34837	5.89138	5.81994	6.40968	2.38458	P	P	P	P	P	P	P	P	P	A	Phlda1	Rattus norvegicus pleckstrin homology-like domain, family A, member 1 (Phlda1), mRNA [NM_017180]	29380	pleckstrin homology-like domain, family A, member 1
A_44_P301608	6.57933	6.70597	6.94242	6.60914	6.64254	6.2611	6.54568	6.89872	6.84825	8.48727	P	P	P	P	P	P	P	P	P	P	Ucp2	Rattus norvegicus uncoupling protein 2 (mitochondrial, proton carrier) (Ucp2), nuclear gene encoding mitochondrial protein, mRNA [NM_019354]	54315	uncoupling protein 2 (mitochondrial, proton carrier)
A_43_P13043	9.29729	9.42583	9.35959	9.33793	9.20855	8.92431	9.32345	9.19261	9.27919	7.37881	P	P	P	P	P	P	P	P	P	P	Ebp	Rattus norvegicus emopamil binding protein (sterol isomerase) (Ebp), mRNA [NM_057137]	117278	emopamil binding protein (sterol isomerase)
A_44_P343859	1.58589	1.40521	1.27637	1.83851	2.65157	3.21122	1.97383	2.85283	1.94409	2.60817	A	A	A	P	P	P	P	P	P	A	Csf1	Rattus norvegicus colony stimulating factor 1 (macrophage) (Csf1), mRNA [NM_023981]	78965	colony stimulating factor 1 (macrophage)
A_44_P213489	8.26388	1.44666	3.5884	1.47604	2.65987	1.53919	3.78189	3.45847	4.33589	2.75392	P	A	P	P	P	P	P	P	P	A	Dnah2	Dynein axonemal heavy chain-like protein Fragment [Source:UniProtKB/TrEMBL;Acc:Q2KML4] [ENSRNOT00000045220]	303242	dynein, axonemal, heavy chain 2
A_42_P813939	7.12366	7.37152	7.50119	7.29794	6.81186	6.69709	7.06392	7.23324	7.50029	3.03257	P	P	P	P	P	P	P	P	P	A	Appl2	Rattus norvegicus adaptor protein, phosphotyrosine interaction, PH domain and leucine zipper containing 2 (Appl2), mRNA [NM_001108741]	362860	adaptor protein, phosphotyrosine interaction, PH domain and leucine zipper containing 2
A_44_P464237	4.72181	3.37877	2.36278	4.93779	3.00698	4.28796	5.4401	4.06658	4.55976	12.2599	P	P	P	P	P	P	P	P	P	P	RGD1563155	Rattus norvegicus similar to RIKEN cDNA 1700054O13 (RGD1563155), mRNA [NM_001134598]	367734	similar to RIKEN cDNA 1700054O13
A_44_P161674	4.76196	5.00172	5.02839	4.27452	5.07849	5.11903	4.39775	4.55744	4.52561	3.0894	P	P	P	P	P	P	P	P	P	A	RGD1561150	PREDICTED: Rattus norvegicus similar to CPN10-like protein (RGD1561150), mRNA [XM_001057166]	298241	similar to CPN10-like protein
A_44_P149441	4.53998	4.8665	4.48949	4.69648	4.61883	5.03283	4.48639	4.34051	4.00277	3.15984	P	P	P	P	P	P	P	P	P	A	LOC314140	Rattus norvegicus ribose-phosphate pyrophosphokinase I -like (LOC314140), mRNA [NM_001009694]	314140	ribose-phosphate pyrophosphokinase I -like
A_44_P466331	5.41086	6.03567	6.00634	6.1551	6.40879	6.2936	6.15458	6.51241	6.47625	5.16633	P	P	P	P	P	P	P	P	P	P	Snx15	Rattus norvegicus sorting nexin 15 (Snx15), mRNA [NM_001024752]	293691	sorting nexin 15
A_44_P840849	3.85711	4.2903	4.12347	2.98951	3.63648	3.38382	3.86307	3.05062	3.76868	3.19673	P	P	P	P	P	P	P	P	P	A	Golga3	Rattus norvegicus golgi autoantigen, golgin subfamily a, 3 (Golga3), mRNA [NM_001107847]	312077	golgi autoantigen, golgin subfamily a, 3
A_44_P264880	7.74029	7.68528	7.81587	8.08977	8.11508	8.34298	7.12755	7.31016	7.01761	1.2943	P	P	P	P	P	P	P	P	P	A	LOC100363884	PREDICTED: Rattus norvegicus ribosomal protein S27-like (LOC100363884), mRNA [XM_002725641]	100363884	hypothetical protein LOC100363884
A_43_P19262	2.82893	3.56801	3.74072	4.42543	3.93614	3.75913	3.02889	3.65645	3.65315	2.67389	P	P	P	P	P	P	P	P	P	P	LOC688241	LOC304239 protein Fragment [Source:UniProtKB/TrEMBL;Acc:B2GV26] [ENSRNOT00000049215]	688241	similar to GTPase activating protein testicular GAP1
A_44_P259329	6.4713	6.69954	6.77466	6.88568	6.81308	6.85218	7.0328	6.9696	7.02712	7.10156	P	P	P	P	P	P	P	P	P	P	Tlk1	Rattus norvegicus tousled-like kinase 1 (Tlk1), mRNA [NM_001107734]	311118	tousled-like kinase 1
A_44_P555594	1.26114	3.24142	3.36981	1.63487	2.50941	3.99795	1.11044	2.66895	2.19928	1.5538	A	P	P	A	P	P	A	P	P	A	Cse1l	Rattus norvegicus CSE1 chromosome segregation 1-like (yeast) (Cse1l), mRNA [NM_001108607]	362273	CSE1 chromosome segregation 1-like (yeast)
A_44_P158262	1.40333	4.3279	3.93863	3.4095	4.11374	4.37085	3.68035	3.83753	4.26412	1.70471	P	P	P	P	P	P	P	P	P	A	Wdr47	Rattus norvegicus WD repeat domain 47 (Wdr47), mRNA [NM_001100702]	310785	WD repeat domain 47
A_44_P266920	4.14885	4.27748	4.15073	5.71441	6.03722	5.58304	6.26881	6.44935	6.228	1.7846	P	P	P	P	P	P	P	P	P	A	ST7	Rattus norvegicus suppression of tumorigenicity 7 (ST7), transcript variant 1, mRNA [NM_001004102]	296911	suppression of tumorigenicity 7
A_44_P1034950	2.30914	2.34124	1.60845	2.31556	3.37233	2.12298	2.54372	1.84486	1.9003	9.39557	P	P	P	P	M	P	P	P	P	P	Adora2a	Rattus norvegicus adenosine A2a receptor (Adora2a), mRNA [NM_053294]	25369	adenosine A2a receptor
A_44_P1033661	6.62458	6.76726	6.75746	6.69829	6.92542	6.74767	6.73612	6.64731	6.93401	6.12292	P	P	P	P	P	P	P	P	P	P	Prpf3	Rattus norvegicus PRP3 pre-mRNA processing factor 3 homolog (S. cerevisiae) (Prpf3), mRNA [NM_001108559]	361995	PRP3 pre-mRNA processing factor 3 homolog (S. cerevisiae)
A_44_P558018	7.1178	7.10691	7.0048	7.09722	7.11328	7.36114	7.13025	6.94803	6.92055	5.40931	P	P	P	P	P	P	P	P	P	P	LOC100364959	PREDICTED: Rattus norvegicus basic transcription factor 3-like (LOC100364959), mRNA [XM_002727692]	100364959	basic transcription factor 3-like
A_44_P945846	1.41984	3.0078	4.6673	2.34912	3.16107	4.15108	1.1871	2.68267	2.02965	2.08354	A	P	P	P	P	P	A	P	P	A	Twistnb	Rattus norvegicus TWIST neighbor (Twistnb), mRNA [NM_001108707]	362728	TWIST neighbor
A_44_P543844	5.40223	5.99905	6.20143	6.28741	5.80952	6.20853	5.93762	5.88464	5.92457	4.50626	P	P	P	P	P	P	P	P	P	P	Fam82b	Rattus norvegicus family with sequence similarity 82, member B (Fam82b), mRNA [NM_001031663]	500419	family with sequence similarity 82, member B
A_44_P474559	2.77036	3.26039	3.75839	3.85711	3.00222	3.38896	2.54616	2.88745	2.81789	2.15075	P	P	P	P	P	P	P	P	P	A	Eng	Rattus norvegicus endoglin (Eng), mRNA [NM_001010968]	497010	endoglin
A_44_P351860	3.24283	3.99899	4.06681	2.52856	3.08509	4.20981	3.10118	3.01266	3.86475	2.43027	P	P	P	P	P	P	P	P	P	A	Fbxw9	Rattus norvegicus F-box and WD repeat domain containing 9 (Fbxw9), mRNA [NM_001081634]	288921	F-box and WD repeat domain containing 9
A_44_P292586	5.76011	1.43371	2.82062	1.32507	1.22689	1.29774	1.22956	1.22329	1.85629	2.71212	P	A	P	A	A	P	A	A	P	A	Olr469	Rattus norvegicus olfactory receptor 469 (Olr469), mRNA [NM_001000299]	295739	olfactory receptor 469
A_44_P323599	9.18461	8.96244	8.86183	9.00648	9.18461	9.04062	8.8559	8.9853	9.01928	9.48356	P	P	P	P	P	P	P	P	P	P	RGD1562886	PREDICTED: Rattus norvegicus similar to large subunit ribosomal protein L36a (RGD1562886), mRNA [XM_001068190]	363636	similar to large subunit ribosomal protein L36a
A_44_P1036591	1.89294	1.63369	2.48114	2.59338	3.06946	3.32136	2.15363	3.72139	3.27182	3.14579	A	A	P	P	P	P	P	P	P	A	Tmem39b	Rattus norvegicus transmembrane protein 39b (Tmem39b), mRNA [NM_001014192]	362608	transmembrane protein 39b
A_44_P200638	6.3993	6.74858	6.6239	6.10254	6.1818	6.60818	6.34193	6.52693	6.38016	3.19304	P	P	P	P	P	P	P	P	P	A	Cenpv	PREDICTED: Rattus norvegicus similar to Prr6 protein (predicted) (RGD1565681_predicted), mRNA [XR_009193]	501702	centromere protein V
A_44_P487240	2.28198	3.96654	4.19772	1.22084	3.00245	3.80745	1.62682	2.68493	2.77243	3.1858	P	P	P	A	P	P	P	P	P	A	Hmgcs1	Rattus norvegicus 3-hydroxy-3-methylglutaryl-Coenzyme A synthase 1 (soluble) (Hmgcs1), mRNA [NM_017268]	29637	3-hydroxy-3-methylglutaryl-Coenzyme A synthase 1 (soluble)
A_44_P124121	1.19418	2.265	4.48164	3.11725	1.93156	2.38458	3.34929	3.70976	3.60458	6.80513	A	P	P	P	P	P	P	P	P	P	LOC363337	Rattus norvegicus similar to RIKEN cDNA 1700081O22 (LOC363337), mRNA [NM_001014221]	363337	similar to RIKEN cDNA 1700081O22
A_44_P650529	6.04222	6.45015	6.64001	6.34503	6.07464	6.42997	6.31544	6.53034	6.41961	4.37272	P	P	P	P	P	P	P	P	P	P	Add3	Rattus norvegicus adducin 3 (gamma) (Add3), transcript variant 1, mRNA [NM_001164103]	25230	adducin 3 (gamma)
A_43_P12143	5.32289	5.88983	6.64442	5.20712	4.82259	4.22375	5.81806	6.37517	6.47411	9.3582	P	P	P	P	P	P	P	P	P	P	Clip2	Rattus norvegicus CAP-GLY domain containing linker protein 2 (Clip2), mRNA [NM_021997]	29264	CAP-GLY domain containing linker protein 2
A_42_P766275	5.98892	5.99936	5.8192	5.87575	6.24404	6.23693	5.74386	5.87268	5.68156	1.4184	P	P	P	P	P	P	P	P	P	A	Setl1	Rattus norvegicus SET translocation-like 1 (Setl1), mRNA [NM_194353]	290432	SET translocation-like 1
A_43_P14911	5.60006	2.63646	1.76006	3.6062	4.98762	5.62775	4.20936	8.5092	5.69729	8.0779	M	P	P	P	P	P	P	P	P	P	Il1b	Rattus norvegicus interleukin 1 beta (Il1b), mRNA [NM_031512]	24494	interleukin 1 beta
A_44_P787936	4.75544	5.66484	5.71676	4.83737	4.49083	4.86481	4.42705	5.47643	5.16173	3.79489	P	P	P	P	P	P	P	P	P	P	Stat3	Rattus norvegicus signal transducer and activator of transcription 3 (Stat3), mRNA [NM_012747]	25125	signal transducer and activator of transcription 3
A_44_P180388	1.25706	2.62582	2.08666	3.10986	3.53676	3.56801	3.39653	3.41071	3.18846	1.53081	A	P	P	P	P	P	P	P	P	A	Klhl2	PREDICTED: Rattus norvegicus kelch-like 2, Mayven (Drosophila) (Klhl2), mRNA [XM_001073589]	290692	kelch-like 2, Mayven (Drosophila)
A_44_P149188	13.9763	13.9437	14.1872	15.1271	15.3371	15.0881	15.3371	15.7349	15.5797	15.0677	P	P	P	P	P	P	P	P	P	P	Ftl	Rattus norvegicus ferritin, light polypeptide (Ftl), mRNA [NM_022500]	29292	ferritin, light polypeptide
A_44_P276402	2.78624	3.49403	2.25309	1.61737	2.76643	3.27755	3.43399	2.20087	3.28581	1.73582	P	P	P	A	P	P	P	P	P	A	Gsk3a	Rattus norvegicus glycogen synthase kinase 3 alpha (Gsk3a), mRNA [NM_017344]	50686	glycogen synthase kinase 3 alpha
A_44_P992489	5.92858	6.19095	6.3258	6.67642	6.89613	7.0142	6.30559	6.85736	6.60298	1.80668	P	P	P	P	P	P	P	P	P	A	Zfp317	Rattus norvegicus zinc finger protein 317 (Zfp317), mRNA [NM_001134634]	500950	zinc finger protein 317
A_44_P135304	7.3137	7.55954	7.47649	7.56298	7.30967	7.80372	7.5207	7.1178	7.32356	7.48198	P	P	P	P	P	P	P	P	P	P	Cdk105	Rattus norvegicus CDK105 protein (Cdk105), mRNA [NM_134415]	171456	CDK105 protein
A_44_P1037041	7.39156	7.49465	7.56584	6.87826	6.44359	7.03698	6.15908	6.80705	6.73769	7.55126	P	P	P	P	P	P	P	P	P	P	Map3k6	Rattus norvegicus mitogen-activated protein kinase kinase kinase 6 (Map3k6), mRNA [NM_001107909]	313022	mitogen-activated protein kinase kinase kinase 6
A_44_P241862	3.40091	4.42186	4.25953	2.8354	3.43371	3.91696	2.64864	3.25231	3.0208	3.77045	P	P	P	P	P	P	P	P	P	P	Top1	Rattus norvegicus topoisomerase (DNA) I (Top1), mRNA [NM_022615]	64550	topoisomerase (DNA) I
A_44_P419141	4.97389	5.32995	5.5618	5.83739	6.15149	6.39765	5.46877	6.0237	5.80952	3.99833	P	P	P	P	P	P	P	P	P	P	Nup153	Rattus norvegicus nucleoporin 153 (Nup153), mRNA [NM_001100470]	25281	nucleoporin 153
A_44_P389664	10.7965	10.8428	10.5859	9.8925	9.59792	10.0469	9.67447	9.76382	9.55414	11.1065	P	P	P	P	P	P	P	P	P	P	RGD1562266		364863	similar to Hmgb1 protein
A_44_P287301	8.79296	9.71877	9.80347	9.68813	9.11026	9.38047	9.88564	9.16507	9.84829	7.2702	P	P	P	P	P	P	P	P	P	P	Bcl6	Rattus norvegicus B-cell CLL/lymphoma 6 (Bcl6), mRNA [NM_001107084]	303836	B-cell CLL/lymphoma 6
A_44_P395709	6.12853	6.25974	6.42325	6.52072	6.32315	6.55335	6.46907	6.53979	6.44777	7.15382	P	P	P	P	P	P	P	P	P	P	Rac1	Rattus norvegicus ras-related C3 botulinum toxin substrate 1 (Rac1), mRNA [NM_134366]	363875	ras-related C3 botulinum toxin substrate 1
A_44_P214229	2.38549	3.0184	2.73198	3.49512	3.48112	3.60762	2.78184	3.50278	3.34043	3.1211	P	P	P	P	P	P	P	P	P	A	RGD1562529	PREDICTED: Rattus norvegicus similar to hypothetical protein FLJ21439 (predicted) (RGD1562529_predicted), mRNA [XM_242139]	311372	similar to hypothetical protein FLJ21439
A_44_P378362	3.20642	3.732	3.42952	3.81719	3.4237	3.81543	3.52409	3.47759	3.76143	4.43982	P	P	P	P	P	P	P	P	P	P	Rsu1	Rattus norvegicus Ras suppressor protein 1 (Rsu1), mRNA [NM_001109404]	680419	Ras suppressor protein 1
A_42_P487852	6.71704	6.17781	6.28099	6.82968	5.99381	5.45099	7.06621	6.34577	7.07568	7.80185	P	P	P	P	P	P	P	P	P	P	Plec1	Rattus norvegicus plectin (Plec), transcript variant 6, mRNA [NM_022401]	64204	plectin 1
A_44_P558660	3.05519	3.99704	3.78469	5.23205	5.17615	5.31617	5.28672	5.10538	4.99836	3.18441	P	P	P	P	P	P	P	P	P	A	Twf1	Rattus norvegicus twinfilin, actin-binding protein, homolog 1 (Drosophila) (Twf1), mRNA [NM_001008521]	315265	twinfilin, actin-binding protein, homolog 1 (Drosophila)
A_44_P114308	5.67282	6.07559	6.04135	4.96454	5.20594	5.08535	4.85717	5.76235	5.34189	3.18699	P	P	P	P	P	P	P	P	P	A	Hsp90aa1	Rattus norvegicus heat shock protein 90, alpha (cytosolic), class A member 1 (Hsp90aa1), mRNA [NM_175761]	299331	heat shock protein 90, alpha (cytosolic), class A member 1
A_43_P13230	6.8399	7.10579	7.3166	6.75986	6.20809	7.00321	6.08618	6.14729	6.33285	3.18227	P	P	P	P	P	P	P	P	P	A	Ehhadh	Rattus norvegicus enoyl-Coenzyme A, hydratase/3-hydroxyacyl Coenzyme A dehydrogenase (Ehhadh), mRNA [NM_133606]	171142	enoyl-Coenzyme A, hydratase/3-hydroxyacyl Coenzyme A dehydrogenase
A_44_P994550	7.89591	7.97311	7.93793	8.09442	8.21558	8.49384	7.86526	7.86081	7.58355	5.42433	P	P	P	P	P	P	P	P	P	P	Rars2	Rattus norvegicus arginyl-tRNA synthetase 2, mitochondrial (Rars2), nuclear gene encoding mitochondrial protein, mRNA [NM_001106643]	297969	arginyl-tRNA synthetase 2, mitochondrial
A_44_P1047403	3.25562	5.02089	5.24146	4.58938	4.43515	4.95626	4.40285	4.96692	4.87213	1.27281	P	P	P	P	P	P	P	P	P	A	Zbtb7b	Rattus norvegicus zinc finger and BTB domain containing 7B (Zbtb7b), mRNA [NM_001106446]	295248	zinc finger and BTB domain containing 7B
A_42_P601802	5.5707	4.42367	4.84725	5.4458	5.0202	4.85133	4.84778	5.83739	5.70887	8.80015	P	P	P	P	P	P	P	P	P	P	Crlf2	Rattus norvegicus cytokine receptor-like factor 2 (Crlf2), mRNA [NM_134465]	171499	cytokine receptor-like factor 2
A_43_P16157	1.22139	1.21058	1.52069	1.61978	2.4704	3.36932	1.05115	1.13857	1.09222	1.3721	A	A	A	A	P	P	A	A	A	A	Naip5	Neuronal apoptosis inhibitory protein Fragment [Source:UniProtKB/TrEMBL;Acc:Q8R4U8] [ENSRNOT00000061195]	294691	NLR family, apoptosis inhibitory protein 5
A_44_P1055903	3.41231	2.93597	3.69055	3.81578	4.05399	4.11686	3.82102	3.6658	3.77893	1.40218	P	P	P	P	P	P	P	P	P	A	RGD1563278	PREDICTED: Rattus norvegicus similar to Ubiquitin ligase protein DZIP3 (DAZ-interacting protein 3 homolog) (predicted) (RGD1563278_predicted), mRNA [XM_221487]	303963	similar to Ubiquitin ligase protein DZIP3 (DAZ-interacting protein 3 homolog)
A_44_P420793	1.9587	2.80201	4.05743	3.08601	2.88224	3.06831	2.20142	2.52478	1.73451	1.51073	P	P	P	P	P	P	P	P	P	A	RGD1560796	Rattus norvegicus similar to suppressor of hairy wing homolog 4 isoform 1 (RGD1560796), mRNA [NM_001108165]	315798	similar to suppressor of hairy wing homolog 4 isoform 1
A_44_P289284	4.14562	4.21125	4.20089	3.80823	3.74511	3.88479	3.78914	3.7672	3.58156	4.81015	P	P	P	P	P	P	P	P	P	P	Shank1	Rattus norvegicus SH3 and multiple ankyrin repeat domains 1 (Shank1), mRNA [NM_031751]	78957	SH3 and multiple ankyrin repeat domains 1
A_44_P187213	4.16126	3.99833	4.34051	4.09883	4.46107	4.63754	3.38126	4.04247	4.1621	3.72113	P	P	P	P	P	P	P	P	P	P	Ipo13	Rattus norvegicus importin 13 (Ipo13), mRNA [NM_053778]	116458	importin 13
A_44_P317539	11.2767	11.3812	11.2767	11.4588	11.6077	11.5403	11.3291	11.581	11.5016	10.0865	P	P	P	P	P	P	P	P	P	P	Psma7	Rattus norvegicus proteasome (prosome, macropain) subunit, alpha type 7 (Psma7), mRNA [NM_001008217]	29674	proteasome (prosome, macropain) subunit, alpha type 7
A_44_P257075	6.73769	6.74729	7.00797	6.53436	6.30769	7.03659	6.59269	6.228	6.33365	1.88314	P	P	P	P	P	P	P	P	P	A	Ahcyl1	Rattus norvegicus adenosylhomocysteinase-like 1 (Ahcyl1), mRNA [NM_001108561]	362013	adenosylhomocysteinase-like 1
A_44_P523016	1.38306	2.64724	3.30318	3.15315	3.18904	2.95057	3.84827	3.2808	3.8731	1.96087	A	P	P	P	P	P	P	P	P	A	Abhd12	Rattus norvegicus abhydrolase domain containing 12 (Abhd12), mRNA [NM_001024314]	499913	abhydrolase domain containing 12
A_42_P542909	4.23161	4.49835	3.94603	4.16416	4.1781	4.24978	4.59778	4.53035	4.31553	6.08911	P	P	P	P	P	P	P	P	P	P	Stau2	Rattus norvegicus staufen, RNA binding protein, homolog 2 (Drosophila) (Stau2), transcript variant LS, mRNA [NM_134466]	171500	staufen, RNA binding protein, homolog 2 (Drosophila)
A_43_P12903	8.62206	8.16477	8.15433	9.22118	9.61345	9.63298	9.41564	9.37338	9.17489	2.0862	P	P	P	P	P	P	P	P	P	A	Ccl28	Rattus norvegicus chemokine (C-C motif) ligand 28 (Ccl28), mRNA [NM_053700]	114492	chemokine (C-C motif) ligand 28
A_44_P314482	2.11106	2.65894	2.43195	3.16009	3.07586	3.03398	2.81874	2.92677	3.24951	2.19483	P	P	P	P	P	P	P	P	P	A	Samd14	Rattus norvegicus sterile alpha motif domain containing 14 (Samd14), mRNA [NM_001024966]	287637	sterile alpha motif domain containing 14
A_44_P452466	8.83643	8.93448	8.97783	9.14473	9.0265	9.02531	8.98016	9.02842	9.17095	5.22724	P	P	P	P	P	P	P	P	P	P	Cab39l	Rattus norvegicus calcium binding protein 39-like (Cab39l), mRNA [NM_001011917]	290291	calcium binding protein 39-like
A_43_P17160	5.41024	5.14412	5.35647	4.61776	4.49742	4.97274	4.51769	3.9457	4.4099	2.27493	P	P	P	P	P	P	P	P	P	A	Ppil2	Rattus norvegicus peptidylprolyl isomerase (cyclophilin)-like 2 (Ppil2), mRNA [NM_001017383]	360746	peptidylprolyl isomerase (cyclophilin)-like 2
A_43_P11268	6.40427	6.40427	6.49364	6.51479	6.21046	6.32361	6.50615	6.42559	6.46907	4.37536	P	P	P	P	P	P	P	P	P	P	Cdkn1b	Rattus norvegicus cyclin-dependent kinase inhibitor 1B (Cdkn1b), mRNA [NM_031762]	83571	cyclin-dependent kinase inhibitor 1B
A_44_P542390	5.51876	4.58464	4.24906	4.15786	3.54941	2.82469	4.51406	3.50399	3.90638	7.51598	P	P	P	P	P	P	P	P	P	P	Ptprs	Rattus norvegicus protein tyrosine phosphatase, receptor type, S (Ptprs), mRNA [NM_019140]	25529	protein tyrosine phosphatase, receptor type, S
A_44_P405843	6.28785	6.50889	6.65257	6.01774	5.64048	5.98859	5.93729	5.94951	6.15908	3.05808	P	P	P	P	P	P	P	P	P	A	Tns4	Rattus norvegicus tensin 4 (Tns4), mRNA [NM_001024881]	303517	tensin 4
A_42_P548520	9.6837	9.62091	9.88116	9.60739	9.84262	9.90833	9.35022	9.58541	9.28842	7.16664	P	P	P	P	P	P	P	P	P	P	Ppa1	Rattus norvegicus pyrophosphatase (inorganic) 1 (Ppa1), mRNA [NM_001100834]	294504	pyrophosphatase (inorganic) 1
A_44_P433579	2.93913	3.66078	4.21691	3.76337	4.04537	4.27191	3.67267	3.87879	3.54421	3.13158	P	P	P	P	P	P	P	P	P	A	Fam175a	Rattus norvegicus family with sequence similarity 175, member A (Fam175a), mRNA [NM_001009633]	289468	family with sequence similarity 175, member A
A_44_P384772	3.89612	4.17434	4.27553	3.69074	4.13796	4.09139	3.95372	4.31511	4.10354	3.14343	P	P	P	P	P	P	P	P	P	A	Eri3	Rattus norvegicus cDNA clone IMAGE:8363520, partial cds. [BC167080]	313535	exoribonuclease 3
A_44_P210240	10.0415	9.81349	9.99669	10.2678	9.58628	9.61825	9.83598	9.54855	10.0742	8.30273	P	P	P	P	P	P	P	P	P	P	P4hb	Rattus norvegicus prolyl 4-hydroxylase, beta polypeptide (P4hb), mRNA [NM_012998]	25506	prolyl 4-hydroxylase, beta polypeptide
A_42_P519311	5.42774	4.65247	5.02688	4.76822	4.79814	4.46521	5.00343	5.82271	5.00134	8.9016	P	P	P	P	P	P	P	P	P	P	Cklf	Rattus norvegicus chemokine-like factor (Cklf), mRNA [NM_139111]	245978	chemokine-like factor
A_44_P402668	5.92106	6.38463	6.5643	6.27126	5.8008	6.21232	6.01867	6.15752	5.96634	3.18093	P	P	P	P	P	P	P	P	P	A	Fbxo6	Rattus norvegicus F-box protein 6 (Fbxo6), mRNA [NM_138917]	192351	F-box protein 6
A_44_P1002141	8.74736	8.4998	8.44797	7.92094	7.93037	8.1052	7.84766	7.8614	7.89091	7.42265	P	P	P	P	P	P	P	P	P	P	Tsen34	Rattus norvegicus tRNA splicing endonuclease 34 homolog (S. cerevisiae) (Tsen34), mRNA [NM_001006968]	292534	tRNA splicing endonuclease 34 homolog (S. cerevisiae)
A_44_P196296	1.84374	1.56712	2.17673	4.15108	4.60997	4.0554	3.75402	3.36721	3.29085	3.46346	A	A	P	P	P	P	P	P	P	P	Lppr4	Rattus norvegicus lipid phosphate phosphatase-related protein type 4 (Lppr4), mRNA [NM_001001508]	295401	lipid phosphate phosphatase-related protein type 4
A_44_P652670	6.17692	5.98375	6.03512	6.42506	6.54676	6.91349	6.28099	6.0784	6.17168	5.09434	P	P	P	P	P	P	P	P	P	P	Eif2s3x	Rattus norvegicus eukaryotic translation initiation factor 2, subunit 3, structural gene X-linked (Eif2s3x), mRNA [NM_001100542]	299027	eukaryotic translation initiation factor 2, subunit 3, structural gene X-linked
A_44_P316504	7.81801	7.58207	7.62918	7.6842	7.42859	7.41527	7.80653	7.58905	7.78557	6.31089	P	P	P	P	P	P	P	P	P	P	Tmed9	Rattus norvegicus transmembrane emp24 protein transport domain containing 9 (Tmed9), mRNA [NM_001009703]	361207	transmembrane emp24 protein transport domain containing 9
A_44_P744974	4.70372	5.29413	5.68268	5.48677	4.61555	5.35378	5.44415	5.38593	6.11088	1.33122	P	P	P	P	P	P	P	P	P	A	Mlph	Rattus norvegicus melanophilin (Mlph), mRNA [NM_001012135]	316620	melanophilin
A_44_P563447	1.22501	1.21106	1.51977	1.61955	1.45197	3.24806	1.06141	1.13964	1.10743	1.38341	A	A	A	A	A	P	A	A	P	A	Wnt10a	Rattus norvegicus wingless-type MMTV integration site family, member 10A (Wnt10a), mRNA [NM_001108227]	316527	wingless-type MMTV integration site family, member 10A
A_44_P220217	11.8993	11.8193	11.8479	11.8244	11.9203	11.9104	11.9076	11.9994	12.0014	11.7032	P	P	P	P	P	P	P	P	P	P	RGD1562808	PREDICTED: Rattus norvegicus similar to ribosomal protein L31 (RGD1562808), mRNA [XM_001076696]	295464	similar to ribosomal protein L31
A_44_P576056	5.17743	5.48115	5.90954	4.77595	4.91539	5.34605	4.59104	5.04177	5.41454	4.00448	P	P	P	P	P	P	P	P	P	P	Ankfy1	Rattus norvegicus ankyrin repeat and FYVE domain containing 1 (Ankfy1), mRNA [NM_001107018]	303292	ankyrin repeat and FYVE domain containing 1
A_44_P412916	3.89409	4.18316	4.27017	3.65139	3.75689	5.50511	4.26716	3.18367	3.89723	4.53172	P	P	P	P	P	P	P	P	P	P	Actr1b	Rattus norvegicus ARP1 actin-related protein 1 homolog B (yeast) (Actr1b), mRNA [NM_001039028]	316333	ARP1 actin-related protein 1 homolog B (yeast)
A_44_P297633	7.05975	7.00321	6.57153	6.3527	6.12213	6.20325	6.31843	6.16593	6.49469	2.12079	P	P	P	P	P	P	P	P	P	A	Irx3	Rattus norvegicus iroquois homeobox 3 (Irx3), mRNA [NM_001107413]	307721	iroquois homeobox 3
A_44_P1054213	7.53121	7.46837	7.34516	8.05605	8.08392	7.80442	8.18759	8.30845	8.24357	7.74776	P	P	P	P	P	P	P	P	P	P	Hspa5	Rattus norvegicus heat shock protein 5 (Hspa5), mRNA [NM_013083]	25617	heat shock protein 5
A_42_P812263	7.89091	8.61558	8.49689	9.58628	9.81026	9.82038	10.8851	10.6966	10.8095	6.72179	P	P	P	P	P	P	P	P	P	P	Sat1	Rattus norvegicus spermidine/spermine N1-acetyl transferase 1 (Sat1), mRNA [NM_001007667]	302642	spermidine/spermine N1-acetyl transferase 1
A_44_P995058	11.8633	12.0333	12.0758	11.7739	11.9539	11.9469	11.5428	11.8854	11.7231	9.42502	P	P	P	P	P	P	P	P	P	P	Cope	coatomer protein complex, subunit epsilon [Source:RefSeq peptide;Acc:NP_001099546] [ENSRNOT00000027381]	290659	coatomer protein complex, subunit epsilon
A_42_P518818	4.22154	4.34393	4.51362	4.63062	4.32819	4.94231	4.40895	3.55408	4.28495	2.63789	P	P	P	P	P	P	P	P	P	A	Dbt	Rattus norvegicus dihydrolipoamide branched chain transacylase E2 (Dbt), nuclear gene encoding mitochondrial protein, mRNA [NM_053312]	29611	dihydrolipoamide branched chain transacylase E2
A_44_P127802	2.66701	3.12672	3.21233	3.50569	3.62086	3.18933	3.62234	3.36755	3.30827	2.68241	P	P	P	P	P	P	P	P	P	A	Specc1l	Rattus norvegicus SPECC1-like (Specc1l), mRNA [NM_001039455]	361828	SPECC1-like
A_44_P553297	12.7521	12.673	12.8725	13.8393	13.7926	13.6249	14.0916	14.021	14.1579	13.7021	P	P	P	P	P	P	P	P	P	P	RGD1560687	PREDICTED: Rattus norvegicus similar to Ferritin light chain (Ferritin L subunit) (predicted) (RGD1560687_predicted), mRNA [XM_576192]	500804	similar to Ferritin light chain (Ferritin L subunit)
A_44_P399992	9.94239	10.1517	10.2282	9.41177	9.5937	9.82652	9.53448	9.75481	9.6245	9.15908	P	P	P	P	P	P	P	P	P	P	Prkar1a	Rattus norvegicus protein kinase, cAMP dependent regulatory, type I, alpha (Prkar1a), mRNA [NM_013181]	25725	protein kinase, cAMP dependent regulatory, type I, alpha
A_44_P449422	2.29795	3.82811	3.77062	3.65548	3.4977	3.465	2.98836	3.69711	3.23044	3.10722	P	P	P	P	P	P	P	P	P	A	Frs2	Rattus norvegicus fibroblast growth factor receptor substrate 2 (Frs2), mRNA [NM_001108097]	314850	fibroblast growth factor receptor substrate 2
A_44_P409146	12.673	12.9019	13.0375	12.8177	12.9335	13.1405	12.7901	13.005	12.8602	10.4059	P	P	P	P	P	P	P	P	P	P	Arf1	Rattus norvegicus ADP-ribosylation factor 1, mRNA (cDNA clone MGC:72830 IMAGE:6889332), complete cds. [BC061552]	64310	ADP-ribosylation factor 1
A_44_P210735	5.30221	5.45813	5.33138	5.00247	5.3824	5.39374	5.07865	5.12071	5.17437	3.1739	P	P	P	P	P	P	P	P	P	A	Fndc3a	Rattus norvegicus fibronectin type III domain containing 3a (Fndc3a), mRNA [NM_001107278]	306022	fibronectin type III domain containing 3a
A_44_P851810	10.774	10.5425	10.6334	10.4896	10.7362	10.8481	10.3731	10.5517	10.2224	8.39009	P	P	P	P	P	P	P	P	P	P	Cycs	Rattus norvegicus cytochrome c, somatic (Cycs), nuclear gene encoding mitochondrial protein, mRNA [NM_012839]	25309	cytochrome c, somatic
A_44_P222371	6.25839	6.22932	6.39808	6.40099	6.37936	6.56091	6.03353	6.28099	6.24438	5.09739	P	P	P	P	P	P	P	P	P	P	Kptn	kaptin (actin binding protein) [Source:RefSeq peptide;Acc:NP_001100927] [ENSRNOT00000002043]	308107	kaptin (actin binding protein)
A_43_P13272	3.80641	3.87614	4.19729	2.97393	3.19806	2.81574	2.88907	3.23569	2.98494	4.47357	P	P	P	P	P	P	P	P	P	P	Agt	Rattus norvegicus angiotensinogen (serpin peptidase inhibitor, clade A, member 8) (Agt), mRNA [NM_134432]	24179	angiotensinogen (serpin peptidase inhibitor, clade A, member 8)
A_44_P276640	5.96924	5.7505	5.23441	3.43605	4.41992	4.32336	1.00992	3.24064	2.35015	1.29302	P	P	P	P	P	P	A	P	P	A	Hells	Rattus norvegicus helicase, lymphoid specific (Hells), mRNA [NM_001106371]	294071	helicase, lymphoid specific
A_44_P400421	10.0009	10.0247	10.0266	9.90122	10.1045	10.1579	9.61825	10.1093	9.89549	8.66447	P	P	P	P	P	P	P	P	P	P	Csnk2b	Rattus norvegicus casein kinase 2, beta polypeptide (Csnk2b), transcript variant 1, mRNA [NM_031021]	81650	casein kinase 2, beta polypeptide
A_43_P12365	5.91661	5.94332	6.07748	5.96634	5.95104	6.13153	6.05343	5.76164	5.97002	3.90325	P	P	P	P	P	P	P	P	P	P	Vti1a	Rattus norvegicus vesicle transport through interaction with t-SNAREs homolog 1A (yeast) (Vti1a), mRNA [NM_023101]	65277	vesicle transport through interaction with t-SNAREs homolog 1A (yeast)
A_44_P299830	4.33839	4.58042	4.41097	4.51629	4.52224	4.54847	4.65351	4.55678	4.54519	1.63347	P	P	P	P	P	P	P	P	P	A	RGD1359508	Rattus norvegicus similar to protein C33A12.3 (RGD1359508), mRNA [NM_001009707]	361941	similar to protein C33A12.3
A_43_P22542	4.238	4.40654	5.2616	4.56551	4.69714	4.90121	4.49205	5.06206	4.7861	1.65602	P	P	P	P	P	P	P	P	P	A	Nsdhl	Rattus norvegicus NAD(P) dependent steroid dehydrogenase-like (Nsdhl), mRNA [NM_001009399]	309262	NAD(P) dependent steroid dehydrogenase-like
A_44_P536724	8.24194	8.40756	8.45877	8.37557	8.22087	8.53112	8.34104	8.16419	8.23204	7.16614	P	P	P	P	P	P	P	P	P	P	Rabepk	Rattus norvegicus Rab9 effector protein with kelch motifs (Rabepk), mRNA [NM_001024871]	296649	Rab9 effector protein with kelch motifs
A_44_P426823	1.46325	3.12419	3.05635	3.38251	3.369	3.12977	3.61296	3.35181	3.69207	1.78305	P	P	P	P	P	P	P	P	P	A	Phc1	Rattus norvegicus polyhomeotic-like 1 (Drosophila) (Phc1), mRNA [NM_001107886]	312690	polyhomeotic-like 1 (Drosophila)
A_44_P105366	11.9042	11.9252	11.866	11.8854	11.6343	11.7808	11.5935	11.4568	11.581	9.02403	P	P	P	P	P	P	P	P	P	P	Slc25a5	Rattus norvegicus solute carrier family 25 (mitochondrial carrier; adenine nucleotide translocator), member 5 (Slc25a5), nuclear gene encoding mitochondrial protein, mRNA [NM_057102]	25176	solute carrier family 25 (mitochondrial carrier; adenine nucleotide translocator), member 5
A_42_P631128	15.6725	15.6357	15.6975	15.798	15.7823	16.1602	15.6001	15.6725	15.5494	14.8174	P	P	P	P	P	P	P	P	P	P	Rps17	Rattus norvegicus ribosomal protein S17 (Rps17), mRNA [NM_017152]	29286	ribosomal protein S17
A_44_P193181	11.5642	11.4722	11.3844	11.3987	11.4428	11.4835	11.3098	11.6395	11.5721	12.3866	P	P	P	P	P	P	P	P	P	P	Gapdh	Rattus norvegicus glyceraldehyde-3-phosphate dehydrogenase (Gapdh), mRNA [NM_017008]	24383	glyceraldehyde-3-phosphate dehydrogenase
A_44_P400223	2.37884	3.02159	3.39913	2.98225	3.45215	3.1154	3.50381	2.78783	3.62133	2.12475	P	P	P	P	P	P	P	P	P	A	Zmynd11	Rattus norvegicus zinc finger, MYND domain containing 11 (Zmynd11), transcript variant 2, mRNA [NM_203367]	291259	zinc finger, MYND domain containing 11
A_44_P428487	3.83942	3.17596	2.94407	4.0744	3.69115	3.57106	4.08503	3.55206	4.07359	3.565	P	P	P	P	P	P	P	P	P	M	Gusb	Rattus norvegicus glucuronidase, beta (Gusb), mRNA [NM_017015]	24434	glucuronidase, beta
A_44_P683666	1.45593	3.52628	3.5429	2.40094	2.52883	2.97307	1.77947	2.98591	2.41953	2.55514	A	P	P	P	P	P	P	P	P	P	Cpsf6	Rattus norvegicus cleavage and polyadenylation specific factor 6 (Cpsf6), mRNA [NM_001106785]	299811	cleavage and polyadenylation specific factor 6
A_43_P15271	9.62785	9.23265	9.49806	9.05318	9.08494	9.05318	8.9016	8.99071	9.177	8.6135	P	P	P	P	P	P	P	P	P	P	Ahcy	Rattus norvegicus adenosylhomocysteinase (Ahcy), mRNA [NM_017201]	29443	adenosylhomocysteinase
A_44_P148720	7.66515	7.55903	7.3899	6.9306	7.01484	7.17835	6.79579	6.80465	6.81952	6.91533	P	P	P	P	P	P	P	P	P	P	Vac14	Rattus norvegicus Vac14 homolog (S. cerevisiae) (Vac14), mRNA [NM_177930]	307842	Vac14 homolog (S. cerevisiae)
A_43_P13381	5.98683	5.94272	5.76235	8.56462	8.60338	6.22883	8.34692	7.95592	8.46643	6.92006	P	P	P	P	P	P	P	P	P	P	Pomc	Rattus norvegicus proopiomelanocortin (Pomc), mRNA [NM_139326]	24664	proopiomelanocortin
A_44_P527680	4.87213	4.80765	4.34429	5.13311	5.43844	5.42314	5.07136	4.4633	4.47643	3.16704	P	P	P	P	P	P	P	P	P	A	Otud6b	Rattus norvegicus OTU domain containing 6B (Otud6b), mRNA [NM_001106639]	297911	OTU domain containing 6B
A_44_P1037556	7.14459	7.28836	7.47542	7.17673	7.45642	7.62788	6.91442	7.14219	6.91827	4.67936	P	P	P	P	P	P	P	P	P	P	Txndc9	Rattus norvegicus thioredoxin domain containing 9 (Txndc9), mRNA [NM_172032]	280671	thioredoxin domain containing 9
A_44_P147558	2.84577	3.92829	2.8924	3.9241	4.04334	4.06159	3.76495	3.76418	3.72093	3.13296	P	P	P	P	P	P	P	P	P	A	Cfl2	Rattus norvegicus cofilin 2, muscle (Cfl2), mRNA [NM_001108982]	366624	cofilin 2, muscle
A_44_P472996	7.55586	7.71288	8.04207	7.54139	7.44494	7.6133	7.37152	7.45069	7.28672	5.83166	P	P	P	P	P	P	P	P	P	P	Anxa5	Rattus norvegicus annexin A5 (Anxa5), mRNA [NM_013132]	25673	annexin A5
A_44_P1033541	7.97246	8.26388	8.12607	8.38633	8.47468	8.44992	8.63514	8.71607	8.87127	9.28152	P	P	P	P	P	P	P	P	P	P	Eif4b	Rattus norvegicus eukaryotic translation initiation factor 4B (Eif4b), mRNA [NM_001008324]	300253	eukaryotic translation initiation factor 4B
A_44_P1041279	5.68618	6.16786	6.53733	6.20505	6.18878	6.59561	5.68558	5.96586	6.10575	1.28281	P	P	P	P	P	P	P	P	P	A	Usp48	Rattus norvegicus ubiquitin specific protease 48 (Usp48), mRNA [NM_198785]	362636	ubiquitin specific protease 48
A_44_P377515	3.07195	3.20758	3.7374	4.52949	3.25878	4.10026	3.80703	3.24951	4.13469	10.4254	P	P	P	P	P	P	P	P	P	P	LOC498685	Rattus norvegicus similar to UPF0308 protein C9orf21 (LOC498685), mRNA [NM_001109114]	498685	similar to UPF0308 protein C9orf21
A_44_P342166	4.10303	4.70492	4.63028	4.64799	4.60759	4.76443	4.52594	4.51971	4.87561	3.34066	P	P	P	P	P	P	P	P	P	P	Plcg1	Rattus norvegicus phospholipase C, gamma 1 (Plcg1), mRNA [NM_013187]	25738	phospholipase C, gamma 1
A_44_P210568	2.32011	1.88919	1.97061	1.15865	4.35398	1.43645	1.84446	1.31976	1.02015	3.45028	P	M	P	A	M	P	M	M	A	P	Fn1	Rattus norvegicus fibronectin 1 (Fn1), mRNA [NM_019143]	25661	fibronectin 1
A_44_P119993	6.2611	6.62738	6.43609	6.69445	6.9847	7.21406	6.59343	7.07805	6.97744	1.50454	P	P	P	P	P	P	P	P	P	A	Gphn	Rattus norvegicus gephyrin (Gphn), mRNA [NM_022865]	64845	gephyrin
A_44_P197207	1.29069	2.96133	3.98543	3.48642	4.09531	4.03343	3.49096	4.29668	4.13986	1.52793	P	P	P	P	P	P	P	P	P	A	Mrps7	PREDICTED: Rattus norvegicus mitchondrial ribosomal protein S7 (Mrps7), mRNA [XM_213513]	113958	mitochondrial ribosomal protein S7
A_44_P257254	1.28143	1.22591	4.33247	1.61472	1.42328	1.241	1.14498	1.15169	1.13878	1.60969	A	A	P	A	A	A	A	A	A	A	Prlhr	Rattus norvegicus prolactin releasing hormone receptor (Prlhr), mRNA [NM_139193]	246075	prolactin releasing hormone receptor
A_44_P530276	2.80698	3.00627	3.46247	3.49707	2.94252	3.35663	3.31774	2.70105	3.2679	1.6345	P	P	P	P	P	P	P	P	P	A	Rad51l3	Rattus norvegicus RAD51-like 3 (S. cerevisiae) (Rad51l3), mRNA [NM_001107029]	303375	RAD51-like 3 (S. cerevisiae)
A_44_P419137	4.52714	4.13251	4.26113	4.35398	4.33109	4.01035	4.76258	4.0146	4.26716	8.00185	P	P	P	P	P	P	P	P	P	P	Col1a1	Rat alpha-1 type I collagen mRNA, segment 3. [M12199]	29393	collagen, type I, alpha 1
A_44_P473047	5.97429	3.04415	2.87408	2.6402	2.31052	1.85496	2.12409	1.53645	1.81691	5.06579	M	M	M	P	M	M	P	M	M	M	Nos1	Rattus norvegicus nitric oxide synthase 1, neuronal (Nos1), mRNA [NM_052799]	24598	nitric oxide synthase 1, neuronal
A_44_P271625	9.24299	9.19836	9.16941	9.13907	8.98016	9.24942	8.96646	8.8766	9.01118	7.66585	P	P	P	P	P	P	P	P	P	P	Pgk1	Rattus norvegicus phosphoglycerate kinase 1 (Pgk1), mRNA [NM_053291]	24644	phosphoglycerate kinase 1
A_44_P126564	7.43355	7.42938	7.28836	7.40612	7.78111	7.61276	7.46741	7.53432	7.47434	6.2678	P	P	P	P	P	P	P	P	P	P	Mon1a	Rattus norvegicus MON1 homolog A (yeast) (Mon1a), mRNA [NM_001126284]	315999	MON1 homolog A (yeast)
A_42_P765499	6.58888	6.60439	6.69445	6.83833	6.83479	7.13919	6.87336	6.75221	6.80271	2.02512	P	P	P	P	P	P	P	P	P	A	Armc1	Rattus norvegicus armadillo repeat containing 1 (Armc1), mRNA [NM_001106425]	294948	armadillo repeat containing 1
A_43_P15268	12.144	12.1125	12.0464	12.0333	11.8993	12.0607	12.0895	11.8326	11.9138	12.1805	P	P	P	P	P	P	P	P	P	P	Rps15	Rattus norvegicus ribosomal protein S15 (Rps15), mRNA [NM_017151]	29285	ribosomal protein S15
A_42_P583618	6.34851	6.63293	6.52405	6.58861	6.52072	6.72891	6.49858	6.63694	6.69954	6.75348	P	P	P	P	P	P	P	P	P	P	Ccdc97	Rattus norvegicus coiled-coil domain containing 97 (Ccdc97), mRNA [NM_001106235]	292724	coiled-coil domain containing 97
A_44_P903287	1.71113	1.49897	2.1201	3.17721	3.14486	3.27382	3.20642	3.04069	3.52427	2.95402	A	A	P	P	P	P	P	P	P	A	Csrnp2	Rattus norvegicus cysteine-serine-rich nuclear protein 2 (Csrnp2), mRNA [NM_001108113]	315308	cysteine-serine-rich nuclear protein 2
A_44_P944294	5.2442	4.88784	4.95198	4.92974	4.86776	4.98584	5.06286	4.21046	4.72377	3.00269	P	P	P	P	P	P	P	P	P	A	Rfxap	Rattus norvegicus regulatory factor X-associated protein (Rfxap), mRNA [NM_001044263]	499617	regulatory factor X-associated protein
A_43_P17808	3.99971	4.77257	4.23624	4.7825	4.04565	4.19045	4.57183	4.19181	3.947	4.12347	P	P	P	P	P	P	P	P	P	P	RGD1307603	Rattus norvegicus similar to hypothetical protein MGC37914 (RGD1307603), mRNA [NM_001134508]	293656	similar to hypothetical protein MGC37914
A_42_P831499	3.21152	2.75949	3.44417	5.44145	5.37913	5.41386	5.42433	5.25268	5.40043	3.58468	P	P	P	P	P	P	P	P	P	P	Egf	Rattus norvegicus epidermal growth factor (Egf), mRNA [NM_012842]	25313	epidermal growth factor
A_44_P288231	1.39115	2.24158	1.80942	1.66815	1.54813	1.28426	4.72795	1.41777	1.51542	3.57653	P	P	P	P	P	P	M	P	P	P	Ncam1	Rattus norvegicus neural cell adhesion molecule 1 (Ncam1), mRNA [NM_031521]	24586	neural cell adhesion molecule 1
A_44_P807091	3.4029	3.77574	3.79373	4.14927	4.47574	4.58403	4.5454	4.23737	4.51915	3.16384	P	P	P	P	P	P	P	P	P	A	Cd2bp2	Rattus norvegicus Cd2 (cytoplasmic tail) binding protein 2 (Cd2bp2), mRNA [NM_001106297]	293505	Cd2 (cytoplasmic tail) binding protein 2
A_43_P13189	1.86354	1.58627	1.18936	1.21313	1.16511	3.23253	1.29225	1.9112	1.24218	3.14603	A	A	A	A	A	P	A	P	A	A	Ppp1r14c	Rattus norvegicus protein phosphatase 1, regulatory (inhibitor) subunit 14c (Ppp1r14c), mRNA [NM_133425]	171010	protein phosphatase 1, regulatory (inhibitor) subunit 14c
A_44_P533992	4.12555	4.89595	5.16747	4.72019	5.50253	5.36042	5.14215	5.34734	5.13792	5.32616	P	P	P	P	P	P	P	P	P	P	Sfrs15	Rattus norvegicus splicing factor, arginine/serine-rich 15 (Sfrs15), mRNA [NM_001037347]	245924	splicing factor, arginine/serine-rich 15
A_44_P218263	5.73556	5.22132	5.43844	5.57679	4.94971	5.09001	5.35101	5.14187	5.13608	8.20528	P	P	P	P	P	P	P	P	P	P	Sned1	Rattus norvegicus sushi, nidogen and EGF-like domains 1 (Sned1), mRNA [NM_001167842]	316638	sushi, nidogen and EGF-like domains 1
A_44_P427702	1.78402	4.23161	3.50919	4.20058	4.24596	4.78564	3.57937	3.97279	3.63834	3.41372	P	P	P	P	P	P	P	P	P	P	Txnrd1	AA955679 UI-R-E1-fc-h-07-0-UI.s1 UI-R-E1 Rattus norvegicus cDNA clone UI-R-E1-fc-h-07-0-UI 3' similar to gi [AA955679]	58819	thioredoxin reductase 1
A_43_P20917	1.27756	1.22379	2.33437	1.6123	1.62372	2.97713	1.1442	1.18114	1.13781	1.58258	A	A	P	A	P	P	A	P	A	A	Rtf1	Rattus norvegicus Rtf1, Paf1/RNA polymerase II complex component, homolog (S. cerevisiae) (Rtf1), mRNA [NM_001108958]	366169	Rtf1, Paf1/RNA polymerase II complex component, homolog (S. cerevisiae)
A_44_P210780	1.28283	2.95057	2.87281	3.28022	3.2817	3.48842	2.90395	3.40547	3.1149	1.60871	A	P	P	P	P	P	P	P	P	A	Trim2	Rattus norvegicus tripartite motif-containing 2 (Trim2), mRNA [NM_001108552]	361970	tripartite motif-containing 2
A_44_P433739	1.3721	4.23585	4.69648	3.55289	2.8787	3.4487	3.37491	3.73238	4.20058	4.10623	P	P	P	P	P	P	P	P	P	P	Wdr34	WD repeat domain 34 [Source:RefSeq peptide;Acc:NP_001005542] [ENSRNOT00000021132]	296618	WD repeat domain 34
A_42_P534172	1.29396	3.09977	3.81984	1.60272	3.16847	3.00269	2.39933	2.35074	2.14826	12.3288	A	P	P	A	P	P	P	P	P	P	Cd52	Rattus norvegicus CD52 antigen (Cd52), mRNA [NM_053983]	117054	CD52 antigen
A_43_P15113	3.02703	4.39004	3.68184	4.82279	4.64968	4.3187	4.66002	4.70432	4.27553	1.6795	P	P	P	P	P	P	P	P	P	A	Myom1	EH-myomesin 1 Fragment [Source:UniProtKB/TrEMBL;Acc:Q80XZ2] [ENSRNOT00000029583]	316740	myomesin 1
A_43_P18089	4.56444	4.73476	4.1637	5.06001	4.34678	3.28022	5.14501	4.66656	4.68447	7.4533	P	P	P	P	P	P	P	P	P	P	RGD1565616	Rattus norvegicus RGD1565616 (RGD1565616), mRNA [NM_001109206]	499891	RGD1565616
A_44_P1015220	6.39235	6.54382	6.38767	6.50148	6.3993	6.63133	6.098	6.10355	6.20295	1.73199	P	P	P	P	P	P	P	P	P	A	Ncbp1	Rattus norvegicus nuclear cap binding protein subunit 1, 80kDa (Ncbp1), mRNA [NM_001014785]	298075	nuclear cap binding protein subunit 1, 80kDa
A_44_P439473	5.4239	5.57392	5.08464	5.0321	4.91052	5.08604	5.64717	5.71765	5.41024	6.97949	P	P	P	P	P	P	P	P	P	P	Klf7	Rattus norvegicus Kruppel-like factor 7 (ubiquitous) (Klf7), mRNA [NM_001108800]	363243	Kruppel-like factor 7 (ubiquitous)
A_43_P17490	7.17484	6.18749	5.67882	4.49856	4.56911	4.14846	1.18993	2.72176	2.55331	1.96054	P	P	P	P	P	P	A	P	P	A	Rrm2	Rattus norvegicus ribonucleotide reductase M2 (Rrm2), mRNA [NM_001025740]	362720	ribonucleotide reductase M2
A_44_P431109	2.27875	2.26678	1.91903	3.25601	3.57273	3.1825	3.37877	3.31296	3.53275	3.69115	P	P	P	P	P	P	P	P	P	P	Irs1	Rattus norvegicus insulin receptor substrate 1 (Irs1), mRNA [NM_012969]	25467	insulin receptor substrate 1
A_44_P279208	3.26092	3.68558	3.64421	3.61319	3.87879	3.74439	3.97194	4.1799	4.24421	2.24516	P	P	P	P	P	P	P	P	P	A	Eif4g3	Rattus norvegicus eukaryotic translation initiation factor 4 gamma, 3 (Eif4g3), mRNA [NM_001106693]	298573	eukaryotic translation initiation factor 4 gamma, 3
A_44_P501305	5.50018	5.81365	5.83214	5.82482	6.10375	6.19971	5.89493	5.88598	5.72167	2.50791	P	P	P	P	P	P	P	P	P	A	Cox19	Rattus norvegicus COX19 cytochrome c oxidase assembly homolog (S. cerevisiae) (Cox19), mRNA [NM_001107126]	304330	COX19 cytochrome c oxidase assembly homolog (S. cerevisiae)
A_42_P664238	5.10086	5.20858	5.0145	5.29066	5.76476	5.65389	5.17518	5.60639	5.40602	2.55505	P	P	P	P	P	P	P	P	P	A	Vps72	Rattus norvegicus vacuolar protein sorting 72 homolog (S. cerevisiae) (Vps72), mRNA [NM_001107695]	310661	vacuolar protein sorting 72 homolog (S. cerevisiae)
A_43_P19499	2.45583	2.8998	2.47056	1.27074	2.89599	2.9074	3.06977	1.52287	2.77036	2.79703	P	P	P	A	P	P	P	P	P	A	Gzf1	Rattus norvegicus GDNF-inducible zinc finger protein 1 (Gzf1), mRNA [NM_001107788]	311508	GDNF-inducible zinc finger protein 1
A_44_P328815	5.9019	6.06107	6.24404	6.0627	6.3816	6.50315	5.94906	6.02005	6.22967	5.77117	P	P	P	P	P	P	P	P	P	P	Smarcal1	Rattus norvegicus Swi/SNF related matrix associated, actin dependent regulator of chromatin, subfamily a-like 1 (Smarcal1), mRNA [NM_001108222]	316477	Swi/SNF related matrix associated, actin dependent regulator of chromatin, subfamily a-like 1
A_44_P209461	10.0106	9.90318	9.91541	10.9654	11.0073	10.7124	11.0764	10.8763	10.9972	9.59283	P	P	P	P	P	P	P	P	P	P	Rab28	Rattus norvegicus RAB28, member RAS oncogene family (Rab28), mRNA [NM_053978]	117049	RAB28, member RAS oncogene family
A_44_P229359	2.09206	1.58718	1.21689	1.23043	1.1789	2.56578	1.32034	2.3168	1.33726	7.80572	P	A	A	A	A	P	A	P	A	P	Mesp2	Rattus norvegicus mesoderm posterior 2 homolog (mouse) (Mesp2), mRNA [NM_001106273]	293046	mesoderm posterior 2 homolog (mouse)
A_44_P263635	7.02572	7.00228	6.76998	6.69475	6.76781	7.02477	6.47411	6.8291	6.2825	3.12741	P	P	P	P	P	P	P	P	P	A	Prps1	Rattus norvegicus phosphoribosyl pyrophosphate synthetase 1 (Prps1), mRNA [NM_017243]	29562	phosphoribosyl pyrophosphate synthetase 1
A_44_P457548	3.94905	5.00081	4.77257	4.28693	4.89963	5.18168	4.68583	4.50582	4.64038	3.15252	P	P	P	P	P	P	P	P	P	A	Parp9	Rattus norvegicus poly (ADP-ribose) polymerase family, member 9 (Parp9), mRNA [NM_001103351]	303905	poly (ADP-ribose) polymerase family, member 9
A_44_P361001	9.08494	8.87127	9.08811	9.39359	9.40343	9.20773	9.55912	9.49507	9.58419	8.2123	P	P	P	P	P	P	P	P	P	P	Tmem134	Rattus norvegicus transmembrane protein 134 (Tmem134), transcript variant 2, mRNA [NM_001078648]	361695	transmembrane protein 134
A_44_P264558	8.9497	8.79479	8.49082	8.60454	8.65172	8.50167	8.47979	8.45098	8.36892	7.83359	P	P	P	P	P	P	P	P	P	P	Dek	Rattus norvegicus DEK oncogene (Dek), mRNA [NM_001004255]	306817	DEK oncogene
A_44_P285726	7.43719	7.00269	6.29586	6.2638	5.91696	4.37614	6.63338	5.80952	6.03094	9.13907	P	P	P	P	P	P	P	P	P	P	Rcn3	Rattus norvegicus reticulocalbin 3, EF-hand calcium binding domain (Rcn3), mRNA [NM_001008694]	494125	reticulocalbin 3, EF-hand calcium binding domain
A_44_P241324	6.43402	6.46189	6.38701	6.09217	6.27293	5.78858	5.86745	6.13153	6.30034	9.08494	P	P	P	P	P	P	P	P	P	P	Rbm22	Rattus norvegicus RNA binding motif protein 22 (Rbm22), mRNA [NM_001025676]	307410	RNA binding motif protein 22
A_44_P1029241	2.90723	2.18495	2.68556	2.52502	2.67445	3.03038	3.88378	4.72883	4.39536	10.5696	P	P	P	P	P	P	P	P	P	P	Car1	Rattus norvegicus carbonic anhydrase 1 (Car1), mRNA [NM_001107660]	310218	carbonic anhydrase 1
A_44_P276607	2.14184	2.37933	1.80307	1.74829	2.1305	3.24865	2.61676	2.5733	3.29437	3.11816	P	P	P	P	P	P	P	P	P	P	RGD1307439	Rattus norvegicus similar to hypothetical protein MGC35138 (RGD1307439), mRNA [NM_001127540]	309108	similar to hypothetical protein MGC35138
A_44_P154112	7.73341	7.98157	7.92026	8.43766	8.80954	8.87745	8.21992	8.47851	8.29392	3.62643	P	P	P	P	P	P	P	P	P	P	Prkaa2	Rattus norvegicus protein kinase, AMP-activated, alpha 2 catalytic subunit (Prkaa2), mRNA [NM_023991]	78975	protein kinase, AMP-activated, alpha 2 catalytic subunit
A_44_P342092	13.593	13.6318	13.5818	13.5868	13.5868	13.8522	13.4271	13.5388	13.5563	13.593	P	P	P	P	P	P	P	P	P	P	Rps11	Rattus norvegicus ribosomal protein S11 (Rps11), mRNA [NM_031110]	81774	ribosomal protein S11
A_42_P837865	3.35347	4.36567	3.72706	3.41098	3.22225	3.80181	3.06675	3.54491	3.3154	1.53397	P	P	P	P	P	P	P	P	P	A	Nedd1	Rattus norvegicus neural precursor cell expressed, developmentally down-regulated 1 (Nedd1), mRNA [NM_001106779]	299730	neural precursor cell expressed, developmentally down-regulated 1
A_44_P282004	1.28365	3.49671	3.19872	2.31723	3.15252	3.81338	3.15882	1.99638	2.78472	1.60831	A	P	P	P	P	P	P	P	P	A	LOC679383	Rattus norvegicus similar to DNA segment, Chr 5, ERATO Doi 135, expressed (LOC679383), mRNA [NM_001128287]	679383	similar to DNA segment, Chr 5, ERATO Doi 135, expressed
A_44_P466523	9.10707	9.44586	9.36766	8.66447	8.54635	9.08919	8.49689	8.48689	8.23044	4.3037	P	P	P	P	P	P	P	P	P	P	Galk2	Rattus norvegicus galactokinase 2 (Galk2), mRNA [NM_001013919]	296117	galactokinase 2
A_44_P138257	7.77488	7.75153	8.04158	7.41473	6.97455	7.39445	6.77842	6.58772	6.89451	4.18501	P	P	P	P	P	P	P	P	P	P	Tsta3	Rattus norvegicus tissue specific transplantation antigen P35B (Tsta3), mRNA [NM_001127455]	300036	tissue specific transplantation antigen P35B
A_44_P484826	6.55335	6.53581	6.617	6.19187	5.94174	6.15343	6.14798	5.92638	6.15528	6.5182	P	P	P	P	P	P	P	P	P	P	Gdi2	Rattus norvegicus GDP dissociation inhibitor 2 (Gdi2), mRNA [NM_017276]	29662	GDP dissociation inhibitor 2
A_42_P475340	7.02388	7.28284	7.40996	7.42721	7.62515	7.49237	7.34801	7.69067	7.58905	7.82977	P	P	P	P	P	P	P	P	P	P	Fbxw5	Rattus norvegicus F-box and WD repeat domain containing 5 (Fbxw5), mRNA [NM_001025730]	362081	F-box and WD repeat domain containing 5
A_44_P466608	4.00472	4.10551	4.31162	3.22844	3.3818	4.23449	3.23489	3.0637	3.29002	2.60382	P	P	P	P	P	P	P	P	P	A	Usp5	Rattus norvegicus ubiquitin specific peptidase 5 (isopeptidase T) (Usp5), mRNA [NM_001106619]	297593	ubiquitin specific peptidase 5 (isopeptidase T)
A_44_P420552	3.97868	4.44367	4.31033	4.6815	5.55185	5.47747	5.13681	5.31698	5.07649	2.85113	P	P	P	P	P	P	P	P	P	A	Zcchc7	Rattus norvegicus zinc finger, CCHC domain containing 7 (Zcchc7), mRNA [NM_001106658]	298086	zinc finger, CCHC domain containing 7
A_44_P381837	6.70521	6.84052	7.07648	6.66295	6.54855	6.98399	6.3192	6.25268	6.39235	5.43296	P	P	P	P	P	P	P	P	P	P	Exoc3	Rattus norvegicus exocyst complex component 3 (Exoc3), mRNA [NM_001024964]	252881	exocyst complex component 3
A_44_P508901	1.79236	2.38647	3.84808	3.77803	3.91952	3.91246	4.14846	3.59963	3.76073	3.04519	A	P	P	P	P	P	P	P	P	A	Armcx3	Rattus norvegicus armadillo repeat containing, X-linked 3 (Armcx3), mRNA [NM_001014273]	367902	armadillo repeat containing, X-linked 3
A_44_P401615	2.58703	1.71498	2.41279	2.34866	2.82233	2.98176	2.85018	3.41191	2.94871	1.20816	P	P	P	P	P	P	P	P	P	A	Esr1	Rattus norvegicus estrogen receptor 1 (Esr1), mRNA [NM_012689]	24890	estrogen receptor 1
A_43_P20534	6.46291	6.47188	6.41903	6.30322	6.42997	6.60914	6.55596	6.414	6.38823	6.1191	P	P	P	P	P	P	P	P	P	P	Fbxo22	Rattus norvegicus F-box protein 22 (Fbxo22), mRNA [NM_001037770]	300724	F-box protein 22
A_44_P366192	10.3373	10.2564	10.2029	9.83471	9.79355	10.0491	9.80347	9.69486	9.64109	10.8403	P	P	P	P	P	P	P	P	P	P	LOC100360067	PREDICTED: Rattus norvegicus SEC61, gamma subunit-like (LOC100360067), mRNA [XM_002727220]	100360067	SEC61, gamma subunit-like
A_44_P559106	10.1407	10.458	10.3923	10.1939	10.0614	10.6233	9.92828	9.93944	9.96505	9.51021	P	P	P	P	P	P	P	P	P	P	Cct8	Rattus norvegicus chaperonin containing Tcp1, subunit 8 (theta) (Cct8), mRNA [NM_001105897]	288305	chaperonin containing Tcp1, subunit 8 (theta)
A_44_P382484	3.06859	3.85121	4.37428	3.50778	2.81353	3.92797	3.13985	1.27712	2.66963	3.13317	P	P	P	P	P	P	P	A	P	A	Dpp3l	Rattus norvegicus similar to folate receptor 3 (LOC367022), mRNA [XM_345898]	367022	dipeptidylpeptidase 3-like
A_44_P914438	5.34269	5.64149	5.52672	5.2648	6.49858	6.60534	5.55245	6.99988	6.2611	3.79176	P	P	P	P	P	P	P	P	P	P	Cdkn1a	Rattus norvegicus cyclin-dependent kinase inhibitor 1A (Cdkn1a), mRNA [NM_080782]	114851	cyclin-dependent kinase inhibitor 1A
A_44_P334788	8.99692	9.49898	9.55583	9.00111	8.69627	8.63229	8.75997	9.12002	9.50073	6.48239	P	P	P	P	P	P	P	P	P	P	Jup	Rattus norvegicus junction plakoglobin (Jup), mRNA [NM_031047]	81679	junction plakoglobin
A_44_P313786	9.78188	9.76191	9.76276	10.0071	10.0367	10.0643	9.82879	9.95741	9.85554	10.2153	P	P	P	P	P	P	P	P	P	P	Tmem14c	Rattus norvegicus transmembrane protein 14C (Tmem14c), transcript variant 1, mRNA [NM_134395]	171432	transmembrane protein 14C
A_44_P348257	5.20712	5.51717	5.73432	5.58129	6.11088	5.99723	5.49276	5.94272	5.51921	1.31165	P	P	P	P	P	P	P	P	P	A	Ttc5	Rattus norvegicus tetratricopeptide repeat domain 5 (Ttc5), mRNA [NM_001013131]	305837	tetratricopeptide repeat domain 5
A_44_P187166	11.9942	12.1383	11.8757	10.7414	10.9071	11.0412	10.5105	10.7362	10.5712	11.3604	P	P	P	P	P	P	P	P	P	P	Tubb2b	Rattus norvegicus tubulin, beta 2b (Tubb2b), mRNA [NM_001013886]	291081	tubulin, beta 2b
A_42_P455863	13.5563	13.6689	13.6689	13.6386	13.8522	13.9667	13.5818	13.7412	13.6689	13.3114	P	P	P	P	P	P	P	P	P	P	Rps7	Rattus norvegicus ribosomal protein S7 (Rps7), mRNA [NM_031570]	29258	ribosomal protein S7
A_44_P203411	6.94803	6.72447	7.01092	7.62717	7.65591	7.33524	8.19179	7.78638	7.93281	9.23361	P	P	P	P	P	P	P	P	P	P	Inpp4b	Rattus norvegicus inositol polyphosphate-4-phosphatase, type II (Inpp4b), mRNA [NM_053917]	116699	inositol polyphosphate-4-phosphatase, type II
A_44_P269544	9.86319	10.1562	10.3401	10.5664	10.6816	10.4755	10.3781	10.6068	10.6128	10.751	P	P	P	P	P	P	P	P	P	P	Mgst3	DRNBCG07 Rat DRG Library Rattus norvegicus cDNA clone DRNBCG07 5', mRNA sequence [BG670572]	289197	microsomal glutathione S-transferase 3
A_44_P377245	8.25245	7.97833	8.07434	8.94611	8.94757	8.64108	9.22233	8.95214	9.16023	5.5297	P	P	P	P	P	P	P	P	P	P	Pias2	Rattus norvegicus protein inhibitor of activated STAT, 2 (Pias2), mRNA [NM_053337]	83422	protein inhibitor of activated STAT, 2
A_44_P386349	5.93313	5.08604	5.53389	5.60835	5.63109	4.91755	5.70818	5.50895	5.89882	6.51029	P	P	P	P	P	P	P	P	P	P	Gpr177	Rattus norvegicus G protein-coupled receptor 177 (Gpr177), transcript variant 1, mRNA [NM_199408]	362065	G protein-coupled receptor 177
A_44_P386515	4.50514	4.67572	4.81092	4.25885	4.31908	5.22724	4.38832	3.69593	3.80562	2.71075	P	P	P	P	P	P	P	P	P	A	Wdr77	Rattus norvegicus WD repeat domain 77 (Wdr77), mRNA [NM_001008771]	310769	WD repeat domain 77
A_44_P482894	12.8602	12.8873	12.9987	12.6139	12.7163	12.7521	12.9275	12.9758	13.0101	12.6023	P	P	P	P	P	P	P	P	P	P	RGD1564469	PREDICTED: Rattus norvegicus similar to Acidic ribosomal phosphoprotein P0 (RGD1564469), mRNA [XM_001068311]	295340	similar to Acidic ribosomal phosphoprotein P0
A_44_P440514	4.27368	4.80139	5.07609	5.07849	4.92312	4.57668	5.24676	5.08386	5.20796	7.25566	P	P	P	P	P	P	P	P	P	P	RT1-CE4	Rattus norvegicus RT1 class I, locus CE4 (RT1-CE4), mRNA [NM_001008842]	414783	RT1 class I, locus CE4
A_44_P382194	4.27748	3.73796	2.55098	2.60817	3.11506	2.32649	3.60423	3.7682	3.64108	6.08167	P	P	P	P	P	P	P	P	P	P	Pbxip1	Rattus norvegicus pre-B-cell leukemia homeobox interacting protein 1 (Pbxip1), mRNA [NM_001100976]	310644	pre-B-cell leukemia homeobox interacting protein 1
A_43_P10641	4.71729	5.0099	4.41687	3.36357	2.86157	2.85158	4.60797	5.2936	4.46177	9.6041	P	P	P	P	P	P	P	P	P	P	Mgst2	Rattus norvegicus microsomal glutathione S-transferase 2 (Mgst2), mRNA [NM_001106430]	295037	microsomal glutathione S-transferase 2
A_44_P729238	4.76924	4.81899	4.95581	4.74371	4.3389	4.82658	4.42288	4.4216	4.84808	3.14279	P	P	P	P	P	P	P	P	P	A	Ubr5	E3 ubiquitin-protein ligase UBR5 Fragment (EC 6.3.2.-)(E3 ubiquitin-protein ligase, HECT domain-containing 1)(Hyperplastic discs protein homolog)(100 kDa protein) [Source:UniProtKB/Swiss-Prot;Acc:Q62671] [ENSRNOT00000009115]	117060	ubiquitin protein ligase E3 component n-recognin 5
A_43_P12202	4.08909	4.77595	5.35241	5.4249	5.45442	5.10086	5.01788	5.29771	5.27828	3.14386	P	P	P	P	P	P	P	P	P	A	Snx16	Rattus norvegicus sorting nexin 16 (Snx16), mRNA [NM_022289]	64088	sorting nexin 16
A_44_P871648	8.45791	8.47851	8.29497	7.38325	7.35217	7.32802	7.39112	7.5979	7.48657	18.6551	P	P	P	P	P	P	P	P	P	M	Dcakd	Rattus norvegicus dephospho-CoA kinase domain containing (Dcakd), mRNA [NM_001007724]	360639	dephospho-CoA kinase domain containing
A_43_P11495	7.45642	7.64976	7.60459	7.78217	7.89519	8.11767	7.64432	7.81907	7.77148	5.34661	P	P	P	P	P	P	P	P	P	P	Prps2	Rattus norvegicus phosphoribosyl pyrophosphate synthetase 2 (Prps2), mRNA [NM_012634]	24689	phosphoribosyl pyrophosphate synthetase 2
A_44_P503898	5.78568	5.47839	5.8008	6.36754	6.00533	5.96544	6.05634	5.92507	6.34731	3.1313	P	P	P	P	P	P	P	P	P	A	Tor2a	Rattus norvegicus torsin family 2, member A (Tor2a), mRNA [NM_001007744]	362112	torsin family 2, member A
A_44_P406474	4.58042	4.53063	4.84054	4.52999	4.56386	4.58801	4.46689	4.29053	4.53484	1.06751	P	P	P	P	P	P	P	P	P	A	Prkcz	Rattus norvegicus protein kinase C, zeta (Prkcz), mRNA [NM_022507]	25522	protein kinase C, zeta
A_44_P1056222	7.52844	7.88126	7.78328	7.83069	7.87174	8.08635	7.73981	7.9444	8.05546	5.98859	P	P	P	P	P	P	P	P	P	P	RGD1306148	AK129127 mKIAA0368 protein {Mus musculus} (exp=-1; wgp=0; cg=0), partial (72%) [TC588129]	313196	similar to KIAA0368
A_44_P1056383	6.20905	6.3702	6.56521	6.35167	6.55077	6.61468	6.34457	6.28829	6.2678	6.07901	P	P	P	P	P	P	P	P	P	P	RGD1311269	Rattus norvegicus similar to hypothetical protein FLJ37953 (RGD1311269), transcript variant 1, mRNA [NM_001170473]	301419	similar to hypothetical protein FLJ37953
A_43_P14802	6.98865	7.30121	7.25916	7.15382	7.30439	7.47131	7.47737	7.65711	7.86439	1.66835	P	P	P	P	P	P	P	P	P	A	Ncoa6	Nuclear receptor coactivator 6 Fragment (Amplified in breast cancer protein 3)(Cancer-amplified transcriptional coactivator ASC-2)(Activating signal cointegrator 2)(ASC-2)(Peroxisome proliferator-activated receptor-interacting protein)(PPAR-interact /.../otein)(PRIP)(Nuclear receptor-activating protein, 250 kDa)(Nuclear receptor coactivator RAP250)(NRC)(Thyroid hormone receptor-binding protein) […	116464	nuclear receptor coactivator 6
A_44_P645309	5.96586	5.8335	5.88983	6.72768	6.75876	6.52176	6.59561	6.65201	6.78404	1.87344	P	P	P	P	P	P	P	P	P	A	Pip5k1b	Rattus norvegicus phosphatidylinositol-4-phosphate 5-kinase, type I, beta (Pip5k1b), mRNA [NM_001012743]	309419	phosphatidylinositol-4-phosphate 5-kinase, type I, beta
A_44_P357470	5.31581	5.3492	5.61884	6.21987	6.19928	5.72881	6.15621	6.00533	6.03326	1.89956	P	P	P	P	P	P	P	P	P	A	Bmpr1a	Rattus norvegicus bone morphogenetic protein receptor, type IA (Bmpr1a), mRNA [NM_030849]	81507	bone morphogenetic protein receptor, type IA
A_44_P699797	7.03386	7.24774	7.27882	7.47542	7.64716	7.57918	7.54162	7.62356	7.64432	7.09957	P	P	P	P	P	P	P	P	P	P	Tk2	Rattus norvegicus thymidine kinase 2, mitochondrial (Tk2), nuclear gene encoding mitochondrial protein, mRNA [NM_001106166]	291824	thymidine kinase 2, mitochondrial
A_43_P16724	4.71691	4.61419	4.87031	5.037	5.15942	5.23618	5.07927	4.79723	5.06546	5.21352	P	P	P	P	P	P	P	P	P	P	Isy1	Rattus norvegicus ISY1 splicing factor homolog (S. cerevisiae) (Isy1), mRNA [NM_001014188]	362394	ISY1 splicing factor homolog (S. cerevisiae)
A_44_P1030897	11.9581	11.8579	11.9581	12.8507	12.2784	11.7231	13.1564	12.917	13.3542	13.2381	P	P	P	P	P	P	P	P	P	P	Selk	Rattus norvegicus selenoprotein K (Selk), mRNA [NM_207589]	290549	selenoprotein K
A_44_P992854	8.9835	9.35206	8.99446	9.22665	9.66799	9.32255	9.07129	9.81503	9.66279	8.83418	P	P	P	P	P	P	P	P	P	P	Rhoa	Rattus norvegicus ras homolog gene family, member A, mRNA (cDNA clone MGC:72339 IMAGE:5598621), complete cds. [BC061732]	117273	ras homolog gene family, member A
A_44_P287194	11.3812	11.734	11.5907	11.6909	11.2016	11.4527	11.6548	11.491	11.8757	11.3544	P	P	P	P	P	P	P	P	P	P	Hsp90ab1	Rattus norvegicus heat shock protein 90kDa alpha (cytosolic), class B member 1 (Hsp90ab1), mRNA [NM_001004082]	301252	heat shock protein 90kDa alpha (cytosolic), class B member 1
A_42_P598412	4.31294	4.1781	4.8416	6.22883	5.49204	4.67086	6.60203	6.51986	6.38284	7.25055	P	P	P	P	P	P	P	P	P	P	Apobec1	Rattus norvegicus apolipoprotein B mRNA editing enzyme, catalytic polypeptide 1 (Apobec1), mRNA [NM_012907]	25383	apolipoprotein B mRNA editing enzyme, catalytic polypeptide 1
A_43_P16741	8.29497	8.46957	8.5419	8.68885	8.74889	8.68092	8.80161	8.71021	8.64239	7.36475	P	P	P	P	P	P	P	P	P	P	Vta1	Rattus norvegicus Vps20-associated 1 homolog (S. cerevisiae) (Vta1), mRNA [NM_001025640]	292640	Vps20-associated 1 homolog (S. cerevisiae)
A_42_P817086	7.11527	7.05975	6.82466	6.82235	6.55495	6.48927	6.86253	6.96682	6.77554	6.36242	P	P	P	P	P	P	P	P	P	P	Scnn1b	Rattus norvegicus sodium channel, nonvoltage-gated, type I, beta (Scnn1b), mRNA [NM_012648]	24767	sodium channel, nonvoltage-gated, type I, beta
A_44_P490591	3.61332	4.25308	4.24393	3.34376	4.34307	4.27111	4.26336	4.20498	3.83467	2.86268	P	P	P	P	P	P	P	P	P	A	Zfp26	Rattus norvegicus zinc finger protein 26 (Zfp26), mRNA [NM_001108995]	367033	zinc finger protein 26
A_44_P245636	8.16199	8.33086	8.18384	8.39009	8.11248	8.11195	8.32656	7.96319	8.27799	7.39837	P	P	P	P	P	P	P	P	P	P	Strbp	Rattus norvegicus spermatid perinuclear RNA binding protein (Strbp), mRNA [NM_053416]	84476	spermatid perinuclear RNA binding protein
A_44_P654145	1.80549	1.56233	2.67345	2.66658	3.52243	1.21125	3.32022	3.61985	3.89245	3.06417	A	A	P	P	P	P	P	P	P	A	Zfp365	Rattus norvegicus zinc finger protein 365 (Zfp365), mRNA [NM_001025145]	499425	zinc finger protein 365
A_43_P17821	4.39682	3.92751	3.62859	3.05205	3.34302	3.13967	3.59963	3.4329	3.68296	6.1551	P	P	P	P	P	P	P	P	P	P	Zfml	Rattus norvegicus zinc finger, matrin-like (Zfml), mRNA [NM_001107868]	312491	zinc finger, matrin-like
A_44_P529299	9.33873	9.45321	9.56555	8.80247	8.8104	8.85846	8.85419	9.16741	9.28054	8.34773	P	P	P	P	P	P	P	P	P	P	Rtkn	Rattus norvegicus rhotekin (Rtkn), mRNA [NM_184046]	297383	rhotekin
A_44_P517929	11.8724	11.7929	11.8423	11.7052	11.8757	11.7016	11.5241	11.8815	11.6828	9.85392	P	P	P	P	P	P	P	P	P	P	Cox5b	Rattus norvegicus cytochrome c oxidase subunit Vb (Cox5b), nuclear gene encoding mitochondrial protein, mRNA [NM_053586]	94194	cytochrome c oxidase subunit Vb
A_44_P137618	10.9694	11.1858	11.2574	10.7028	10.959	11.0631	10.5712	10.9385	10.774	9.77713	P	P	P	P	P	P	P	P	P	P	Prdx5	Rattus norvegicus peroxiredoxin 5 (Prdx5), nuclear gene encoding mitochondrial protein, mRNA [NM_053610]	113898	peroxiredoxin 5
A_44_P590280	6.15797	5.85873	5.77393	6.46326	6.5978	6.43609	6.75986	6.62238	6.646	6.46381	P	P	P	P	P	P	P	P	P	P	Galnt1	Polypeptide N-acetylgalactosaminyltransferase 1 (EC 2.4.1.41)(Protein-UDP acetylgalactosaminyltransferase 1)(UDP-GalNAc:polypeptide N-acetylgalactosaminyltransferase 1)(Polypeptide GalNAc transferase 1)(pp-GaNTase 1)(GalNAc-T1) [Contains Polypeptide /.../tylgalactosaminyltransferase 1 soluble form] [Source:UniProtKB/Swiss-Prot;Acc:Q10473] [ENSRNOT00000022117]	79214	UDP-N-acetyl-alpha-D-galactosamine:polypeptide N-acetylgalactosaminyltransferase 1 (GalNAc-T1)
A_43_P12355	5.94215	6.09582	5.72411	6.10716	5.78915	5.2149	6.33019	6.1551	6.07034	7.6041	P	P	P	P	P	P	P	P	P	P	Lphn1	Rattus norvegicus latrophilin 1 (Lphn1), mRNA [NM_022962]	65096	latrophilin 1
A_44_P201601	4.85192	4.87054	4.97069	5.5622	5.92569	6.053	5.84294	5.78204	5.74566	1.66246	P	P	P	P	P	P	P	P	P	A	LOC296884	Rattus norvegicus cDNA clone IMAGE:7132615. [BC083591]	296884	hypothetical LOC296884
A_44_P177827	1.32079	3.70754	3.15732	2.97754	3.16981	3.62444	3.06356	3.00222	3.45847	5.68984	A	P	P	P	P	P	P	P	P	P	Gls	Rattus norvegicus glutaminase (Gls), nuclear gene encoding mitochondrial protein, transcript variant 1, mRNA [NM_012569]	24398	glutaminase
A_43_P10824	4.73657	5.3838	5.77697	6.63931	6.4027	6.10765	6.55843	6.84106	6.95359	1.7659	P	P	P	P	P	P	P	P	P	A	Cib2	Rattus norvegicus calcium and integrin binding family member 2 (Cib2), mRNA [NM_001015010]	300719	calcium and integrin binding family member 2
A_44_P567561	1.34995	1.24464	1.35471	1.48387	1.30344	4.1621	1.18873	1.16244	1.17068	1.84187	A	A	A	A	A	P	A	A	A	A	Eif5a2	Rattus norvegicus eukaryotic translation initiation factor 5A2 (Eif5a2), mRNA [NM_001100697]	310261	eukaryotic translation initiation factor 5A2
A_44_P138790	3.96066	3.83584	3.75541	4.60797	4.62899	4.22482	4.99691	4.29532	3.81211	1.89748	P	P	P	P	P	P	P	P	P	A	Cirbp	Rattus norvegicus cold inducible RNA binding protein (Cirbp), mRNA [NM_031147]	81825	cold inducible RNA binding protein
A_44_P230370	1.37763	1.25858	5.28549	1.44168	1.28215	1.30159	1.64515	1.16743	1.17908	10.3373	A	A	P	A	A	P	P	A	A	P	Defa	Rattus norvegicus defensin, alpha 5, Paneth cell-specific (Defa), mRNA [NM_173329]	286995	defensin, alpha 5, Paneth cell-specific
A_44_P369399	5.39279	5.82447	5.9291	6.07901	6.6006	6.15313	6.28785	6.2718	6.4404	1.95748	P	P	P	P	P	P	P	P	P	A	Rab38	Rattus norvegicus RAB38, member RAS oncogene family (Rab38), mRNA [NM_145774]	252916	RAB38, member RAS oncogene family
A_44_P658529	5.44622	5.2391	5.03747	5.27208	5.30575	5.44932	4.96338	4.79921	5.01348	2.0289	P	P	P	P	P	P	P	P	P	A	Ankrd28	PREDICTED: Rattus norvegicus similar to Ankyrin repeat domain protein 28 (predicted) (RGD1559931_predicted), mRNA [XM_224620]	306264	ankyrin repeat domain 28
A_44_P397495	5.49625	6.08618	6.39044	5.89408	5.98473	6.26642	5.76476	6.11547	5.94619	3.8877	P	P	P	P	P	P	P	P	P	P	Hif1a	Rattus norvegicus hypoxia-inducible factor 1, alpha subunit (basic helix-loop-helix transcription factor) (Hif1a), mRNA [NM_024359]	29560	hypoxia-inducible factor 1, alpha subunit (basic helix-loop-helix transcription factor)
A_43_P11540	8.33086	7.20621	7.07121	4.90541	4.66838	4.05137	5.49429	4.77574	4.92831	10.6476	P	P	P	P	P	P	P	P	P	P	Adra2a	Rattus norvegicus adrenergic, alpha-2A-, receptor (Adra2a), mRNA [NM_012739]	25083	adrenergic, alpha-2A-, receptor
A_44_P895891	4.7831	5.40581	5.43159	4.9253	5.24262	5.25139	4.88784	5.32436	4.99926	4.00044	P	P	P	P	P	P	P	P	P	P	Ncoa5	Rattus norvegicus nuclear receptor coactivator 5 (Ncoa5), mRNA [NM_001106543]	296372	nuclear receptor coactivator 5
A_43_P23129	3.09155	3.77488	3.73301	4.18831	3.9437	3.79655	4.63891	4.41126	4.44131	2.57287	P	P	P	P	P	P	P	P	P	A	Ptprk	Rattus norvegicus protein tyrosine phosphatase, receptor type, K, extracellular region (Ptprk), mRNA [NM_001029902]	360302	protein tyrosine phosphatase, receptor type, K, extracellular region
A_44_P1023938	6.4605	6.13815	6.26263	6.38823	6.56484	6.05993	5.82654	6.12292	6.08662	4.9256	P	P	P	P	P	P	P	P	P	P	Miip	Rattus norvegicus migration and invasion inhibitory protein (Miip), mRNA [NM_001017450]	298643	migration and invasion inhibitory protein
A_44_P1036068	8.13188	7.98345	7.95437	7.43929	7.74671	7.68213	7.26577	7.34925	7.40748	7.22015	P	P	P	P	P	P	P	P	P	P	RGD1311747	Rattus norvegicus similar to 2700029M09Rik protein (RGD1311747), mRNA [NM_001169105]	290706	similar to 2700029M09Rik protein
A_44_P494862	9.27827	9.3582	9.25902	9.34362	9.44357	9.54745	9.48766	9.45895	9.37805	8.45877	P	P	P	P	P	P	P	P	P	P	Btf3	Rattus norvegicus basic transcription factor 3 (Btf3), mRNA [NM_001008309]	294680	basic transcription factor 3
A_43_P10751	6.48628	6.40638	6.73121	6.4701	6.67902	6.9751	6.42848	6.58228	6.60989	3.07617	P	P	P	P	P	P	P	P	P	A	Ngrn	Rattus norvegicus neugrin, neurite outgrowth associated (Ngrn), transcript variant 2, mRNA [NM_001033900]	499191	neugrin, neurite outgrowth associated
A_44_P508514	6.8276	7.07366	7.30736	7.14125	7.16105	6.33308	7.37527	7.8553	7.78026	4.66431	P	P	P	P	P	P	P	P	P	P	LOC100359550	PREDICTED: Rattus norvegicus protein S100-A11-like (LOC100359550), mRNA [XM_002727971]	100359550	protein S100-A11-like
A_44_P311126	7.62438	7.33287	6.7385	4.01899	4.20152	3.49422	4.09266	4.15824	3.61319	10.3767	P	P	P	P	P	P	P	P	P	P	Clu	Rattus norvegicus clusterin (Clu), mRNA [NM_053021]	24854	clusterin
A_44_P1001551	6.86253	7.18096	7.03137	7.39049	7.98074	7.40666	7.89465	8.80954	8.18384	3.12956	P	P	P	P	P	P	P	P	P	A	Batf	Rattus norvegicus basic leucine zipper transcription factor, ATF-like (Batf), mRNA [NM_001106748]	299206	basic leucine zipper transcription factor, ATF-like
A_44_P1037493	9.645	9.66092	9.76779	9.46739	9.9342	9.74906	9.4773	9.66923	9.60162	8.65405	P	P	P	P	P	P	P	P	P	P	Tssc4	Rattus norvegicus tumor suppressing subtransferable candidate 4 (Tssc4), mRNA [NM_001013194]	361682	tumor suppressing subtransferable candidate 4
A_42_P483419	12.9019	13.005	13.2301	13.2237	13.2237	13.2901	13.1212	13.0999	13.0325	11.8724	P	P	P	P	P	P	P	P	P	P	Oaz1	Rattus norvegicus ornithine decarboxylase antizyme 1 (Oaz1), mRNA [NM_139081]	25502	ornithine decarboxylase antizyme 1
A_44_P456584	6.8067	6.20669	5.57003	5.14676	4.6745	3.66502	5.32551	4.36385	4.70694	5.72411	P	P	P	P	P	P	P	P	P	P	Olr471	Rattus norvegicus olfactory receptor 471 (Olr471), mRNA [NM_001001125]	406046	olfactory receptor 471
A_44_P550738	7.42071	7.4533	7.36298	7.33066	7.49403	7.5243	7.04882	7.22869	7.55501	5.40096	P	P	P	P	P	P	P	P	P	P	Rsrc1	Rattus norvegicus arginine/serine-rich coiled-coil 1 (Rsrc1), mRNA [NM_001014172]	361956	arginine/serine-rich coiled-coil 1
A_44_P1014745	5.08464	5.21042	5.72922	5.80754	5.92728	6.01358	5.40043	5.8748	6.02967	1.29554	P	P	P	P	P	P	P	P	P	A	Fastkd3	Rattus norvegicus FAST kinase domains 3 (Fastkd3), mRNA [NM_001082574]	290946	FAST kinase domains 3
A_44_P534651	8.77254	8.81266	8.84228	8.64357	9.00648	8.66101	8.99752	9.37556	9.2947	9.70616	P	P	P	P	P	P	P	P	P	P	LOC688383	LOC304239 protein Fragment [Source:UniProtKB/TrEMBL;Acc:B2GV26] [ENSRNOT00000001187]	688383	similar to RalA binding protein 1
A_44_P1053055	6.98557	7.38404	7.64255	7.42184	7.53491	7.96319	7.00198	7.13147	7.0328	5.19037	P	P	P	P	P	P	P	P	P	P	Ccbl1	Rattus norvegicus cysteine conjugate-beta lyase, cytoplasmic (Ccbl1), mRNA [NM_001013164]	311844	cysteine conjugate-beta lyase, cytoplasmic
A_43_P22811	1.26106	1.21404	1.99247	4.54666	3.75402	3.31603	5.46243	5.00563	4.86949	4.98086	A	A	P	P	P	P	P	P	P	P	Cd6	Rattus norvegicus Cd6 molecule (Cd6), mRNA [NM_175577]	25752	Cd6 molecule
A_44_P430872	7.91388	7.93485	8.02005	8.41254	8.38446	8.2371	8.38878	8.36608	8.25654	7.32988	P	P	P	P	P	P	P	P	P	P	Rab21	Rattus norvegicus RAB21, member RAS oncogene family (Rab21), mRNA [NM_001004238]	299799	RAB21, member RAS oncogene family
A_44_P338970	3.96521	4.79814	4.93671	3.87056	4.08704	4.34753	4.50127	4.76693	4.41054	1.17169	P	P	P	P	P	P	P	P	P	A	Pld1	Rattus norvegicus phospholipase D1 (Pld1), mRNA [NM_030992]	25096	phospholipase D1
A_42_P818819	5.41386	5.91172	6.18101	5.74661	5.9652	6.14476	5.73115	6.10716	5.96168	4.53063	P	P	P	P	P	P	P	P	P	P	Chkb	Rattus norvegicus choline kinase beta (Chkb), mRNA [NM_017177]	29367	choline kinase beta
A_44_P138057	13.7659	13.7829	13.7412	13.7538	13.777	13.9225	13.5868	13.6788	13.5868	13.4919	P	P	P	P	P	P	P	P	P	P	Rpl13	Rattus norvegicus ribosomal protein L13 (Rpl13), mRNA [NM_031101]	81765	ribosomal protein L13
A_42_P653911	3.46803	4.48474	4.92189	4.21522	4.38543	4.54332	4.28309	4.18803	4.13398	1.89637	P	P	P	P	P	P	P	P	P	A	Hspbap1	Rattus norvegicus Hspb associated protein 1 (Hspbap1), mRNA [NM_134419]	171460	Hspb associated protein 1
A_43_P15242	6.30149	6.56521	6.48511	6.49418	7.02267	7.04277	6.24583	6.61998	6.23294	5.1678	P	P	P	P	P	P	P	P	P	M	Nr3c1	Rat glucocorticoid receptor mRNA, complete cds. [M14053]	24413	nuclear receptor subfamily 3, group C, member 1
A_44_P465868	8.50823	8.51826	8.66341	6.96652	6.82202	7.84353	7.31829	6.91961	6.5004	1.99008	P	P	P	P	P	P	P	P	P	A	Dhrs4	Rattus norvegicus dehydrogenase/reductase (SDR family) member 4 (Dhrs4), mRNA [NM_153315]	266686	dehydrogenase/reductase (SDR family) member 4
A_44_P295639	3.90638	3.38989	3.46191	3.87023	3.55206	3.89859	3.75045	3.55289	3.25635	5.55999	P	P	P	P	P	P	P	P	P	P	Gbe1	Rattus norvegicus glucan (1,4-alpha-), branching enzyme 1 (Gbe1), mRNA [NM_001100502]	288333	glucan (1,4-alpha-), branching enzyme 1
A_42_P771373	1.01342	0.964535	1.02592	1.02952	4.54172	1.29571	1.22492	1.00878	0.993532	16.7397	P	P	A	A	M	P	P	A	A	P	Npy	Rattus norvegicus neuropeptide Y (Npy), mRNA [NM_012614]	24604	neuropeptide Y
A_44_P134213	9.32516	9.04896	9.37141	9.79993	9.93548	8.90736	10.3171	10.1015	10.4059	7.30121	P	P	P	P	P	P	P	P	P	P	Tpm1	Rattus norvegicus tropomyosin 1, alpha (Tpm1), transcript variant 2, mRNA [NM_001034069]	24851	tropomyosin 1, alpha
A_44_P620222	4.91755	5.11209	5.13961	4.92793	4.73612	5.21922	4.25098	4.6137	4.78519	2.72411	P	P	P	P	P	P	P	P	P	A	Rb1cc1	Rattus norvegicus RB1-inducible coiled-coil 1 (Rb1cc1), mRNA [NM_001107901]	312927	RB1-inducible coiled-coil 1
A_44_P159430	3.93659	3.50301	4.1058	3.27208	2.59827	2.17712	2.66776	2.92277	2.81589	8.38446	P	P	P	P	P	P	P	P	P	P	Calml4	Rattus norvegicus calmodulin-like 4 (Calml4), mRNA [NM_001127575]	691455	calmodulin-like 4
A_44_P506693	5.2082	5.67043	5.6687	5.22815	5.30305	5.73956	5.2648	5.19086	5.47125	5.06095	P	P	P	P	P	P	P	P	P	P	Ankzf1	Rattus norvegicus ankyrin repeat and zinc finger domain containing 1 (Ankzf1), mRNA [NM_001014219]	363255	ankyrin repeat and zinc finger domain containing 1
A_44_P1018098	5.55629	5.53989	5.32255	5.92507	6.10302	5.80452	5.6661	5.99769	5.88679	3.06261	P	P	P	P	P	P	P	P	P	A	Mogat1	Rattus norvegicus monoacylglycerol O-acyltransferase 1 (Mogat1), mRNA [NM_001108803]	363261	monoacylglycerol O-acyltransferase 1
A_43_P17131	7.99396	7.53171	8.00989	4.76614	5.68478	6.40595	5.90696	6.63293	5.24097	3.50654	P	P	P	P	P	P	P	P	P	P	LOC302022	Rattus norvegicus similar to nidogen 2 protein (LOC302022), mRNA [NM_001127530]	302022	similar to nidogen 2 protein
A_44_P421363	8.9744	8.89185	8.85708	8.52987	8.62629	8.69148	8.17663	8.14206	8.1295	8.58312	P	P	P	P	P	P	P	P	P	P	Hmbs	Rattus norvegicus hydroxymethylbilane synthase (Hmbs), mRNA [NM_013168]	25709	hydroxymethylbilane synthase
A_44_P1015388	6.73284	6.75403	7.24451	6.90953	5.71676	7.11575	7.18699	6.09839	6.22396	3.12575	P	P	P	P	P	P	P	P	P	A	Ankrd24	Rattus norvegicus ankyrin repeat domain 24 (Ankrd24), mRNA [NM_001106771]	299639	ankyrin repeat domain 24
A_44_P531870	4.80765	5.32219	5.71573	4.89313	4.34051	4.63609	3.88147	3.624	3.72873	3.12549	P	P	P	P	P	P	P	P	P	A	Ephx2	Rattus norvegicus epoxide hydrolase 2, cytoplasmic (Ephx2), mRNA [NM_022936]	65030	epoxide hydrolase 2, cytoplasmic
A_43_P16568	7.05639	7.31829	7.42184	7.87317	7.78501	7.58055	8.00582	7.92591	8.13506	7.0328	P	P	P	P	P	P	P	P	P	P	Wdr45	Rattus norvegicus WD repeat domain 45 (Wdr45), mRNA [NM_001013958]	302559	WD repeat domain 45
A_44_P447814	5.18656	5.13133	5.00247	4.83319	5.24676	5.22255	4.36599	4.5589	4.49516	3.11115	P	P	P	P	P	P	P	P	P	A	Haus3	Rattus norvegicus HAUS augmin-like complex, subunit 3 (Haus3), mRNA [NM_001109412]	680477	HAUS augmin-like complex, subunit 3
A_44_P206030	5.53673	5.36865	5.70262	5.84954	5.64418	6.14573	5.76708	5.48829	5.73918	3.08704	P	P	P	P	P	P	P	P	P	A	LOC498369	PREDICTED: Rattus norvegicus similar to neighbor of Brca1 gene 1 (LOC498369), mRNA [XM_001063181]	498369	similar to neighbor of Brca1 gene 1
A_43_P10710	10.643	10.515	10.9047	11.2483	11.223	11.0781	11.2969	11.2637	11.3333	10.637	P	P	P	P	P	P	P	P	P	P	Fdx1l	Rattus norvegicus ferredoxin 1-like (Fdx1l), nuclear gene encoding mitochondrial protein, mRNA [NM_001108002]	313786	ferredoxin 1-like
A_44_P292689	4.84778	1.79821	2.04466	2.78927	2.47231	3.16674	2.31523	1.64842	2.01646	5.8157	M	P	P	P	M	M	P	P	P	M	Syt1	Rattus norvegicus partial mRNA for synaptotagmin 1 (syt1 gene), splice variant 4. [AJ617619]	25716	synaptotagmin I
A_44_P1035656	14.8174	15.0477	15.4131	14.9776	15.4642	15.5244	14.9953	15.1484	15.1484	8.05915	P	P	P	P	P	P	P	P	P	P	Cd24	Rattus norvegicus CD24 molecule (Cd24), mRNA [NM_012752]	25145	CD24 molecule
A_43_P11800	6.34962	6.31317	6.30208	5.97693	5.68003	6.05743	6.31625	6.08167	5.6749	4.54972	P	P	P	P	P	P	P	P	P	P	Bax	Rattus norvegicus Bcl2-associated X protein (Bax), mRNA [NM_017059]	24887	Bcl2-associated X protein
A_44_P923195	9.17489	8.48595	8.76614	8.70276	8.40047	8.58556	8.52045	8.33408	8.64038	10.2841	P	P	P	P	P	P	P	P	P	P	Wdfy3	Rattus norvegicus WD repeat and FYVE domain containing 3 (Wdfy3), mRNA [NM_001170551]	305164	WD repeat and FYVE domain containing 3
A_44_P1043457	6.84106	7.05005	7.04507	7.17329	7.30488	7.38068	6.78457	7.08233	7.00066	5.9562	P	P	P	P	P	P	P	P	P	P	Lgals8	Rattus norvegicus lectin, galactoside-binding, soluble, 8 (Lgals8), mRNA [NM_053862]	116641	lectin, galactoside-binding, soluble, 8
A_44_P156043	6.93351	6.67277	6.57184	7.2311	6.86336	6.66636	6.86415	6.74904	6.94984	3.82584	P	P	P	P	P	P	P	P	P	P	Rer1	Rattus norvegicus RER1 retention in endoplasmic reticulum 1 homolog (S. cerevisiae) (Rer1), mRNA [NM_001039012]	298675	RER1 retention in endoplasmic reticulum 1 homolog (S. cerevisiae)
A_44_P433894	10.8589	10.7806	10.6512	10.6696	10.5712	10.418	10.6606	10.5985	10.6285	10.7196	P	P	P	P	P	P	P	P	P	P	RGD1560821	Rattus norvegicus similar to ribosomal protein L24 (LOC367865), mRNA [XM_346332]	367865	similar to small nuclear ribonucleoparticle-associated protein
A_43_P12712	7.74776	7.97599	7.80442	7.66262	7.5207	7.64432	7.60795	7.86711	7.57783	4.88378	P	P	P	P	P	P	P	P	P	P	Impa1	Rattus norvegicus Inositol (myo)-1(or 4)-monophosphatase 1 (Impa1), mRNA [NM_032057]	83523	Inositol (myo)-1(or 4)-monophosphatase 1
A_42_P737844	1.5907	3.36981	3.391	3.61139	3.58281	4.22661	3.67701	4.24596	3.38618	2.63534	A	P	P	P	P	P	P	P	P	A	Hspc159	Rattus norvegicus galectin-related protein (Hspc159), mRNA [NM_001134730]	360983	galectin-related protein
A_44_P213415	8.66447	8.62757	8.59883	9.94098	9.27148	9.63098	9.94239	9.51387	9.81169	9.31361	P	P	P	P	P	P	P	P	P	P	Vdac1	Rattus norvegicus voltage-dependent anion channel 1 (Vdac1), mRNA [NM_031353]	83529	voltage-dependent anion channel 1
A_44_P156513	4.15073	4.24308	4.74512	5.42207	5.22229	5.37367	5.55737	5.13405	5.2951	2.77731	P	P	P	P	P	P	P	P	P	A	Stx3	Rattus norvegicus syntaxin 3 (Stx3), mRNA [NM_031124]	81802	syntaxin 3
A_44_P193407	3.08278	4.2228	4.13961	4.1092	4.34237	4.7074	4.39709	4.40411	4.30106	2.92876	P	P	P	P	P	P	P	P	P	A	Fam48a	Rattus norvegicus family with sequence similarity 48, member A (Fam48a), mRNA [NM_001014170]	361946	family with sequence similarity 48, member A
A_44_P334940	3.07085	1.56894	3.04433	4.34955	5.24165	5.27736	4.46437	4.97523	5.03037	3.07168	P	A	P	P	P	P	P	P	P	A	Ptpn13	Rattus norvegicus protein tyrosine phosphatase, non-receptor type 13 (Ptpn13), mRNA [NM_001100789]	498331	protein tyrosine phosphatase, non-receptor type 13
A_43_P11466	9.33327	9.21005	9.13703	9.73661	8.98918	8.31126	10.3193	9.73497	10.3637	9.4681	P	P	P	P	P	P	P	P	P	P	Fuca1	Rattus norvegicus fucosidase, alpha-L- 1, tissue (Fuca1), mRNA [NM_012562]	24375	fucosidase, alpha-L- 1, tissue
A_44_P763162	6.38463	6.76109	6.93986	7.3446	7.22108	7.47976	7.47189	7.28775	7.4847	3.11837	P	P	P	P	P	P	P	P	P	A	Ptpn4	Rattus norvegicus protein tyrosine phosphatase, non-receptor type 4 (Ptpn4), mRNA [NM_001100479]	246116	protein tyrosine phosphatase, non-receptor type 4
A_44_P429066	2.14275	3.09805	3.2302	3.0237	3.11874	3.04719	1.29355	2.37933	1.24129	3.08838	P	P	P	P	P	P	A	P	A	A	Ankrd16	Rattus norvegicus ankyrin repeat domain 16 (Ankrd16), mRNA [NM_001033698]	307102	ankyrin repeat domain 16
A_44_P482346	4.47357	5.34328	5.57032	4.74614	4.83231	4.85237	4.42619	4.86401	4.8923	4.31294	P	P	P	P	P	P	P	P	P	P	Ptk2b	Rattus norvegicus PTK2B protein tyrosine kinase 2 beta (Ptk2b), mRNA [NM_017318]	50646	PTK2B protein tyrosine kinase 2 beta
A_44_P840829	6.94833	6.95803	6.72928	6.15252	6.27446	6.72768	6.25433	6.19047	6.15186	2.44878	P	P	P	P	P	P	P	P	P	P	Hnrnpr	Rattus norvegicus heterogeneous nuclear ribonucleoprotein R (Hnrnpr), mRNA [NM_175603]	319110	heterogeneous nuclear ribonucleoprotein R
A_44_P419891	7.91732	7.87988	7.88899	8.09272	8.0585	8.17313	7.70759	7.64011	7.61597	5.14304	P	P	P	P	P	P	P	P	P	P	RGD1311433	PREDICTED: Rattus norvegicus similar to cDNA sequence BC024814 (predicted) (RGD1311433_predicted), mRNA [XM_213210]	287054	similar to cDNA sequence BC024814
A_44_P541914	8.60914	8.85231	8.77788	8.24806	7.96319	8.4946	8.07434	7.48598	7.77488	5.7971	P	P	P	P	P	P	P	P	P	P	Dapk3	Rattus norvegicus death-associated protein kinase 3 (Dapk3), mRNA [NM_022546]	64391	death-associated protein kinase 3
A_43_P10348	5.66829	4.98526	4.79656	4.85899	4.5133	4.38358	4.77952	4.3478	4.46577	7.17125	P	P	P	P	P	P	P	P	P	P	Ncaph2	Rattus norvegicus non-SMC condensin II complex, subunit H2 (Ncaph2), mRNA [NM_001024877]	300149	non-SMC condensin II complex, subunit H2
A_44_P340375	7.22562	7.15603	7.42768	7.25786	7.4624	7.73883	6.88614	6.89522	7.05639	3.3701	P	P	P	P	P	P	P	P	P	P	RGD1564209	PREDICTED: Rattus norvegicus similar to Acyl-CoA dehydrogenase family member 8, mitochondrial precursor (ACAD-8) (predicted) (RGD1564209_predicted), mRNA [XM_345912]	367046	similar to Acyl-CoA dehydrogenase family member 8, mitochondrial precursor (ACAD-8)
A_44_P359104	8.48595	8.58838	8.51435	8.75519	8.60914	8.83518	8.41542	8.54635	8.51826	6.37168	P	P	P	P	P	P	P	P	P	P	Morf4l1	Rattus norvegicus mortality factor 4 like 1 (Morf4l1), mRNA [NM_001011999]	300891	mortality factor 4 like 1
A_44_P456172	3.5253	3.77803	3.99295	3.29064	3.58932	3.28643	3.20215	3.71779	3.50586	1.56283	P	P	P	P	P	P	P	P	P	A	Mterfd3	Rattus norvegicus MTERF domain containing 3 (Mterfd3), mRNA [NM_001014265]	366856	MTERF domain containing 3
A_42_P582144	5.21243	5.68825	5.84294	6.12759	6.47303	6.02586	6.23125	6.73723	6.67459	4.80525	P	P	P	P	P	P	P	P	P	P	Tor1aip1	Rattus norvegicus torsin A interacting protein 1 (Tor1aip1), mRNA [NM_145092]	246314	torsin A interacting protein 1
A_42_P629721	9.42964	9.59127	9.57052	9.77549	10.0158	9.76779	9.80827	10.0628	9.90953	7.98696	P	P	P	P	P	P	P	P	P	P	Trappc2l	Rattus norvegicus trafficking protein particle complex 2-like (Trappc2l), mRNA [NM_001106193]	292074	trafficking protein particle complex 2-like
A_44_P121547	1.33259	3.95262	3.79593	3.32522	4.00277	4.24797	2.04151	3.59249	3.5638	1.77962	A	P	P	P	P	P	P	P	P	A	LOC686547	PREDICTED: Rattus norvegicus similar to TBC1 domain family member 4 (Akt substrate of 160 kDa) (AS160), transcript variant 3 (LOC686547), mRNA [XM_001074206]	686547	similar to TBC1 domain family member 4 (Akt substrate of 160 kDa) (AS160)
A_42_P524610	5.11231	5.17823	5.31407	5.57634	5.77046	5.99578	5.31188	5.46654	5.34734	3.73833	P	P	P	P	P	P	P	P	P	P	Pphln1	Rattus norvegicus periphilin 1 (Pphln1), mRNA [NM_001108992]	366975	periphilin 1
A_43_P13023	1.4504	2.03435	1.46826	1.72952	2.0352	2.88143	3.35932	3.70117	4.26618	2.18004	A	P	P	P	P	P	P	P	P	A	Neu3	Rattus norvegicus sialidase 3 (membrane sialidase) (Neu3), mRNA [NM_054010]	117185	sialidase 3 (membrane sialidase)
A_44_P505025	9.20121	9.21646	9.4314	9.29673	9.51387	9.78397	9.41089	9.27827	9.16941	2.22276	P	P	P	P	P	P	P	P	P	A	Acsl1	Rattus norvegicus acyl-CoA synthetase long-chain family member 1 (Acsl1), mRNA [NM_012820]	25288	acyl-CoA synthetase long-chain family member 1
A_43_P14861	4.44036	3.96715	4.69383	4.83429	5.11515	4.46638	4.26471	4.52409	4.0531	4.26364	P	P	P	P	P	P	P	P	P	P	Tmem184c	Rattus norvegicus transmembrane protein 184C (Tmem184c), mRNA [NM_178330]	291946	transmembrane protein 184C
A_44_P346426	6.11633	5.94979	6.21914	5.86713	6.2131	6.41555	5.77906	5.66261	5.39306	2.54066	P	P	P	P	P	P	P	P	P	A	Wdr12	Rattus norvegicus WD repeat domain 12 (Wdr12), mRNA [NM_199410]	363237	WD repeat domain 12
A_44_P333168	4.75171	4.56973	4.81159	5.06477	4.95546	4.80673	5.11711	4.55717	4.53744	2.82393	P	P	P	P	P	P	P	P	P	A	RGD1565149	Rattus norvegicus similar to chromosome 16 open reading frame 7 (RGD1565149), mRNA [NM_001107440]	307923	similar to chromosome 16 open reading frame 7
A_44_P911967	6.68436	6.44849	6.17327	5.99439	5.69201	5.41086	6.22466	5.66795	6.02182	8.77254	P	P	P	P	P	P	P	P	P	P	Pias4	Rattus norvegicus protein inhibitor of activated STAT, 4 (Pias4), mRNA [NM_001100757]	362827	protein inhibitor of activated STAT, 4
A_44_P525600	8.04207	7.83698	7.8679	7.38803	7.7936	7.74029	7.38803	7.44966	7.17981	5.55086	P	P	P	P	P	P	P	P	P	P	Timm8a1	Rattus norvegicus translocase of inner mitochondrial membrane 8 homolog a1 (yeast) (Timm8a1), nuclear gene encoding mitochondrial protein, mRNA [NM_053370]	84383	translocase of inner mitochondrial membrane 8 homolog a1 (yeast)
A_44_P991273	9.20773	9.31991	9.24299	8.81951	8.7317	9.22743	8.80954	8.80015	8.70909	6.20325	P	P	P	P	P	P	P	P	P	P	Rad23b	Rattus norvegicus RAD23 homolog B (S. cerevisiae) (Rad23b), mRNA [NM_001025275]	298012	RAD23 homolog B (S. cerevisiae)
A_44_P506310	1.80068	1.77123	3.22368	2.90754	3.13395	3.17779	3.61727	3.17596	3.5266	3.0585	A	P	P	P	P	P	P	P	P	A	Klhdc8b	Rattus norvegicus kelch domain containing 8B (Klhdc8b), mRNA [NM_001007685]	306589	kelch domain containing 8B
A_43_P11527	2.19416	2.36194	2.3755	4.94073	4.76793	4.12925	4.93585	5.56766	4.63028	6.17277	P	P	P	P	P	P	P	P	P	P	Adm	Rattus norvegicus adrenomedullin (Adm), mRNA [NM_012715]	25026	adrenomedullin
A_44_P242321	5.75127	6.37626	6.18254	6.91961	6.58033	6.92923	6.96137	7.08799	7.17528	8.01813	P	P	P	P	P	P	P	P	P	P	Acaa2	Rattus norvegicus acetyl-Coenzyme A acyltransferase 2 (Acaa2), nuclear gene encoding mitochondrial protein, mRNA [NM_130433]	170465	acetyl-Coenzyme A acyltransferase 2
A_42_P529077	5.44881	5.0519	5.10296	5.23988	5.32379	4.66552	5.4218	5.5669	5.50316	8.43652	P	P	P	P	P	P	P	P	P	P	Gab2	Rattus norvegicus GRB2-associated binding protein 2 (Gab2), mRNA [NM_053417]	84477	GRB2-associated binding protein 2
A_44_P458855	1.76983	1.51106	1.17205	1.20185	4.03177	1.11206	1.27414	1.25174	1.22329	3.05635	A	A	A	A	P	A	A	A	A	A	Ptprn	Rattus norvegicus protein tyrosine phosphatase, receptor type, N (Ptprn), mRNA [NM_053881]	116660	protein tyrosine phosphatase, receptor type, N
A_42_P733175	5.20121	5.16532	5.47035	4.72985	4.90642	4.43777	3.87391	4.5705	4.68688	3.03546	P	P	P	P	P	P	P	P	P	A	Rnf217	Rattus norvegicus ring finger protein 217 (Rnf217), mRNA [NM_001106204]	292188	ring finger protein 217
A_44_P271842	3.57043	3.93299	3.67157	3.17507	3.31231	3.21536	2.75175	2.95887	2.61937	2.98085	P	P	P	P	P	P	P	P	P	A	Zfp53	Rattus norvegicus zinc finger protein 53 (Zfp53), mRNA [NM_001107468]	308236	zinc finger protein 53
A_44_P1053706	8.2533	8.24683	8.32958	8.5092	8.81194	8.92682	8.2533	8.28017	7.941	7.12437	P	P	P	P	P	P	P	P	P	P	Nip7	Rattus norvegicus nuclear import 7 homolog (S. cerevisiae) (Nip7), mRNA [NM_138847]	192180	nuclear import 7 homolog (S. cerevisiae)
A_44_P352104	5.41989	5.34605	5.39374	5.14148	4.67708	5.43522	4.95925	4.683	4.63779	4.13398	P	P	P	P	P	P	P	P	P	P	Slc25a17	Rattus norvegicus solute carrier family 25 (mitochondrial carrier; peroxisomal membrane protein, 34kDa), member 17 (Slc25a17), nuclear gene encoding mitochondrial protein, mRNA [NM_001126269]	300083	solute carrier family 25 (mitochondrial carrier; peroxisomal membrane protein, 34kDa), member 17
A_42_P496786	7.80396	8.31735	8.33313	7.6339	7.71792	8.18384	7.48071	7.44759	7.46927	7.71792	P	P	P	P	P	P	P	P	P	P	Trap1	Rattus norvegicus TNF receptor-associated protein 1 (Trap1), mRNA [NM_001039001]	287069	TNF receptor-associated protein 1
A_44_P601053	1.24877	3.61445	2.52098	3.51983	3.82718	3.49453	2.29908	3.65877	3.59327	1.44433	A	P	P	P	P	P	P	P	P	A	Deadc1	Rattus norvegicus deaminase domain containing 1 (Deadc1), mRNA [NM_001115028]	361453	deaminase domain containing 1
A_44_P897591	2.95261	3.56858	3.4377	4.88324	5.15901	5.0199	4.94306	5.41049	5.22964	1.47425	P	P	P	P	P	P	P	P	P	A	LOC302495	Rattus norvegicus hypothetical LOC302495 (LOC302495), mRNA [NM_001106950]	302495	hypothetical LOC302495
A_44_P323404	2.78731	2.70545	2.19984	3.33889	3.17031	3.52628	2.1454	2.55121	2.64399	4.60974	P	P	P	P	P	P	P	P	P	P	Cntf	Rattus norvegicus ciliary neurotrophic factor (Cntf), mRNA [NM_013166]	25707	ciliary neurotrophic factor
A_44_P905278	2.81959	3.99246	3.78209	2.7285	3.45332	3.72768	2.30857	2.96275	3.62053	1.77562	P	P	P	P	P	P	P	P	P	A	Heatr6	Rattus norvegicus HEAT repeat containing 6 (Heatr6), mRNA [NM_001079897]	497972	HEAT repeat containing 6
A_44_P181679	3.87549	4.37536	4.88031	3.59419	4.02884	4.13539	4.38462	3.89957	3.89926	4.55656	P	P	P	P	P	P	P	P	P	P	Brd2	Rattus norvegicus bromodomain containing 2 (Brd2), mRNA [NM_212495]	294276	bromodomain containing 2
A_43_P12795	5.33322	4.72213	4.60472	4.45926	4.13961	4.23225	4.51122	4.26336	4.27412	7.76747	P	P	P	P	P	P	P	P	P	P	Grb7	Rattus norvegicus growth factor receptor bound protein 7 (Grb7), mRNA [NM_053403]	84427	growth factor receptor bound protein 7
A_44_P332444	5.27256	5.75867	5.91036	5.7485	5.47793	5.83714	5.40191	5.4555	5.68931	3.55061	P	P	P	P	P	P	P	P	P	P	Pik3c3	Rattus norvegicus phosphoinositide-3-kinase, class 3 (Pik3c3), mRNA [NM_022958]	65052	phosphoinositide-3-kinase, class 3
A_44_P645135	3.79616	4.19428	4.21599	4.52561	4.97448	4.47357	5.59761	5.83597	5.56389	4.23938	P	P	P	P	P	P	P	P	P	P	Rbm25	Rattus norvegicus RNA binding motif protein 25 (Rbm25), mRNA [NM_001108984]	366693	RNA binding motif protein 25
A_44_P183048	4.69441	4.40832	4.65902	4.68868	4.49785	4.91697	4.06122	3.85731	4.09215	2.13818	P	P	P	P	P	P	P	P	P	A	Ctps	Rattus norvegicus CTP synthase (Ctps), mRNA [NM_001134873]	313560	CTP synthase
A_42_P554336	9.25902	9.37667	9.27919	9.54855	9.65074	9.4196	9.52183	9.53755	9.50474	7.37419	P	P	P	P	P	P	P	P	P	P	Secp43	Rattus norvegicus tRNA selenocysteine associated protein (Secp43), mRNA [NM_023027]	65241	tRNA selenocysteine associated protein
A_44_P456738	6.29163	6.13125	5.95275	5.2253	5.65461	5.92673	5.68367	5.49625	5.44653	6.08873	P	P	P	P	P	P	P	P	P	P	Txnrd1	Rattus norvegicus thioredoxin reductase 1 (Txnrd1), mRNA [NM_031614]	58819	thioredoxin reductase 1
A_42_P517515	6.89451	6.69709	6.84106	7.32182	7.3665	7.2231	7.57263	7.47223	7.35217	6.64821	P	P	P	P	P	P	P	P	P	P	Fam96a	Rattus norvegicus family with sequence similarity 96, member A (Fam96a), mRNA [NM_001008327]	300797	family with sequence similarity 96, member A
A_44_P1044934	10.2507	10.0992	10.078	10.2224	10.3232	10.0885	10.1529	10.1063	10.1452	8.70276	P	P	P	P	P	P	P	P	P	P	Anapc5	Rattus norvegicus anaphase-promoting complex subunit 5 (Anapc5), mRNA [NM_001080147]	288671	anaphase-promoting complex subunit 5
A_44_P339881	7.27356	7.37822	7.38856	7.9501	7.62788	7.62356	7.79595	7.64908	7.9994	4.36385	P	P	P	P	P	P	P	P	P	P	RGD1306410	Rattus norvegicus similar to CG14980-PB (RGD1306410), mRNA [NM_001014126]	360768	similar to CG14980-PB
A_42_P632305	9.12347	9.15695	9.15339	8.73866	8.72207	9.00353	8.64239	8.67712	8.56836	7.38325	P	P	P	P	P	P	P	P	P	P	Fkbp3	Rattus norvegicus FK506 binding protein 3 (Fkbp3), mRNA [NM_001106736]	299104	FK506 binding protein 3
A_44_P175543	3.12858	3.82193	3.03086	3.15573	3.59937	3.98859	2.90017	1.96538	3.30352	3.01296	P	P	P	P	P	P	P	P	P	A	Cox15	Rattus norvegicus COX15 homolog, cytochrome c oxidase assembly protein (yeast) (Cox15), nuclear gene encoding mitochondrial protein, mRNA [NM_001033699]	309391	COX15 homolog, cytochrome c oxidase assembly protein (yeast)
A_44_P356605	7.39208	7.53906	7.51161	7.05736	6.97949	7.52015	6.72768	6.98783	7.06167	4.54573	P	P	P	P	P	P	P	P	P	P	Las1l	Rattus norvegicus LAS1-like (S. cerevisiae) (Las1l), mRNA [NM_001170590]	296865	LAS1-like (S. cerevisiae)
A_44_P468360	5.29108	5.43752	5.48962	4.80852	4.405	4.30019	4.04707	3.52492	4.48949	6.21232	P	P	P	P	P	P	P	P	P	P	Rgs3	Rattus norvegicus regulator of G-protein signaling 3 (Rgs3), mRNA [NM_019340]	54293	regulator of G-protein signaling 3
A_44_P1028211	3.76614	4.90048	4.93077	4.37258	4.83737	5.06206	4.77804	4.90707	4.77952	3.10007	P	P	P	P	P	P	P	P	P	A	Isg20l2	Rattus norvegicus interferon stimulated exonuclease gene 20-like 2 (Isg20l2), mRNA [NM_001007741]	361977	interferon stimulated exonuclease gene 20-like 2
A_44_P363348	7.14075	7.40151	7.24032	6.96073	7.52258	7.32356	6.75035	7.4624	6.9395	6.97666	P	P	P	P	P	P	P	P	P	P	Cd3eap	Rattus norvegicus CD3e molecule, epsilon associated protein (Cd3eap), mRNA [NM_001109416]	680493	CD3e molecule, epsilon associated protein
A_44_P487761	4.01972	3.66151	3.72464	6.56793	5.86985	5.0989	7.21973	6.91349	7.23165	9.09705	P	P	P	P	P	P	P	P	P	P	C1qa	Rattus norvegicus complement component 1, q subcomponent, A chain (C1qa), mRNA [NM_001008515]	298566	complement component 1, q subcomponent, A chain
A_44_P435381	2.23741	2.88745	2.35898	2.92525	2.96415	2.98472	3.78136	2.87171	3.08891	3.72706	P	P	P	P	P	P	P	P	P	P	Agxt	Rattus norvegicus alanine-glyoxylate aminotransferase (Agxt), mRNA [NM_030656]	24792	alanine-glyoxylate aminotransferase
A_43_P12531	11.7151	11.5782	11.6909	11.5782	11.8423	11.7529	11.7466	12.0727	11.8609	11.2883	P	P	P	P	P	P	P	P	P	P	Tceb2	Rattus norvegicus transcription elongation factor B (SIII), polypeptide 2 (Tceb2), mRNA [NM_031129]	81807	transcription elongation factor B (SIII), polypeptide 2
A_44_P386375	6.12447	6.03686	6.10217	5.88165	5.95365	6.3166	5.706	5.70375	5.69336	4.42501	P	P	P	P	P	P	P	P	P	P	Mapk1	Rattus norvegicus mitogen activated protein kinase 1 (Mapk1), mRNA [NM_053842]	116590	mitogen activated protein kinase 1
A_43_P15662	4.01766	3.40569	3.09565	3.59249	3.97403	3.68738	3.00269	3.22958	3.13528	3.72217	P	P	P	P	P	P	P	P	P	P	Tfrc	Rattus norvegicus transferrin receptor (Tfrc), mRNA [NM_022712]	64678	transferrin receptor
A_44_P305689	3.31231	4.54712	3.85121	2.07887	4.04426	4.20691	3.53808	3.9437	3.75652	1.6857	P	P	P	P	P	P	P	P	P	A	Lap3	Rattus norvegicus leucine aminopeptidase 3 (Lap3), mRNA [NM_001011910]	289668	leucine aminopeptidase 3
A_44_P525295	1.31645	3.12506	3.4401	3.83942	4.35981	4.17904	3.62332	4.05562	3.43371	1.71506	A	P	P	P	P	P	P	P	P	A	RGD1307355	Rattus norvegicus similar to gene model 711 (RGD1307355), mRNA [NM_001107822]	311825	similar to gene model 711
A_44_P1018181	5.13582	5.1748	5.36042	5.24015	5.26015	5.37405	5.06306	4.93154	4.75589	1.7435	P	P	P	P	P	P	P	P	P	A	Mmaa	Rattus norvegicus methylmalonic aciduria (cobalamin deficiency) cblA type (Mmaa), nuclear gene encoding mitochondrial protein, mRNA [NM_001106174]	291939	methylmalonic aciduria (cobalamin deficiency) cblA type
A_44_P403978	2.85329	3.95083	4.30139	4.99784	5.03648	4.90886	4.14133	4.62058	4.14208	1.76958	P	P	P	P	P	P	P	P	P	A	Supt4h1	Rattus norvegicus suppressor of Ty 4 homolog 1 (S. cerevisiae) (Supt4h1), mRNA [NM_001105828]	287608	suppressor of Ty 4 homolog 1 (S. cerevisiae)
A_44_P269940	5.81365	6.15797	6.0813	5.39585	6.02182	6.35667	5.37808	5.73737	5.60479	1.85434	P	P	P	P	P	P	P	P	P	A	Ythdf2	Rattus norvegicus YTH domain family, member 2 (Ythdf2), mRNA [NM_001047099]	313053	YTH domain family, member 2
A_44_P945862	6.95515	7.30488	7.32417	7.01636	7.24183	7.18423	7.27173	7.16378	7.22869	7.15603	P	P	P	P	P	P	P	P	P	P	Trub2	Rattus norvegicus TruB pseudouridine (psi) synthase homolog 2 (E. coli) (Trub2), mRNA [NM_001014257]	366012	TruB pseudouridine (psi) synthase homolog 2 (E. coli)
A_44_P301512	3.68002	3.87738	3.70976	4.41589	4.01945	4.09971	4.67488	4.02508	4.40285	3.42017	P	P	P	P	P	P	P	P	P	P	G6pc3	Rattus norvegicus glucose 6 phosphatase, catalytic, 3 (G6pc3), mRNA [NM_176077]	303565	glucose 6 phosphatase, catalytic, 3
A_43_P12571	5.26758	5.96634	6.02633	6.17884	5.87879	5.85016	6.33707	6.58033	6.58427	5.3581	P	P	P	P	P	P	P	P	P	P	Jak2	Rattus norvegicus Janus kinase 2 (Jak2), mRNA [NM_031514]	24514	Janus kinase 2
A_44_P383411	10.637	10.7712	10.751	10.4454	10.7124	10.9336	10.5942	10.7621	10.556	8.73336	P	P	P	P	P	P	P	P	P	P	Psma3	Rattus norvegicus proteasome (prosome, macropain) subunit, alpha type 3 (Psma3), mRNA [NM_017280]	29670	proteasome (prosome, macropain) subunit, alpha type 3
A_44_P1019604	7.80372	7.47976	6.97216	6.49612	6.84974	6.59343	2.2267	4.51435	3.56833	8.21992	P	P	P	P	P	P	P	P	P	P	Ube2c	Rattus norvegicus ubiquitin-conjugating enzyme E2C (Ube2c), mRNA [NM_001106542]	296368	ubiquitin-conjugating enzyme E2C
A_42_P802550	4.48311	3.8843	3.50687	3.82679	3.48086	3.11816	4.29843	4.12555	4.39847	11.9825	P	P	P	P	P	P	P	P	P	P	Pdlim1	Rattus norvegicus PDZ and LIM domain 1 (Pdlim1), mRNA [NM_017365]	54133	PDZ and LIM domain 1
A_44_P100009	4.00832	2.60055	3.45069	2.45796	3.12017	3.50144	3.84808	3.95206	3.77226	3.81363	P	P	P	P	P	P	P	P	P	P	Diaph1	Rattus norvegicus diaphanous homolog 1 (Drosophila) (Diaph1), mRNA [NM_001107393]	307483	diaphanous homolog 1 (Drosophila)
A_42_P805088	11.4876	11.2574	11.3477	11.6109	11.4352	11.0325	11.5268	11.3291	11.4458	11.5016	P	P	P	P	P	P	P	P	P	P	LOC685909	Rattus norvegicus similar to H2A histone family, member V isoform 1 (LOC685909), mRNA [NM_001106019]	685909	similar to H2A histone family, member V isoform 1
A_44_P510714	5.62661	5.68003	5.61651	5.07482	5.34189	5.4422	5.07352	5.50405	5.63109	3.09155	P	P	P	P	P	P	P	P	P	A	Arid1b	Rattus norvegicus AT rich interactive domain 1B (Swi1 like) (Arid1b), mRNA [NM_172157]	282546	AT rich interactive domain 1B (Swi1 like)
A_44_P135238	1.18122	1.86003	2.32656	4.35866	3.87056	2.74828	4.1626	3.85064	3.96248	6.44935	A	P	P	P	P	P	P	P	P	P	Wnt7a	Rattus norvegicus wingless-type MMTV integration site family, member 7A (Wnt7a), mRNA [NM_001100473]	114850	wingless-type MMTV integration site family, member 7A
A_44_P150594	4.9398	5.10187	4.90541	4.53998	5.16215	5.16676	4.80382	5.54347	5.17615	4.63292	P	P	P	P	P	P	P	P	P	P	Tp53	Rattus norvegicus tumor protein p53 (Tp53), mRNA [NM_030989]	24842	tumor protein p53
A_44_P633002	6.17884	6.11698	6.37065	6.44082	6.57072	6.56695	6.52052	6.79295	6.52119	1.46746	P	P	P	P	P	P	P	P	P	A	2010-09-07	Rattus norvegicus septin 7 (Sept7), transcript variant 2, mRNA [NM_001113740]	64551	septin 7
A_44_P354018	12.3255	12.3055	12.2643	12.1633	12.2814	12.1717	12.1765	12.242	12.2082	12.2155	P	P	P	P	P	P	P	P	P	P	RGD1559708	PREDICTED: Rattus norvegicus similar to ribosomal protein S10 (RGD1559708), mRNA [XM_001072296]	290678	similar to ribosomal protein S10
A_44_P825523	6.72271	7.18508	7.06078	7.76598	7.75096	7.68872	7.9471	8.18516	8.1458	6.79028	P	P	P	P	P	P	P	P	P	P	Smurf2	Rattus norvegicus SMAD specific E3 ubiquitin protein ligase 2 (Smurf2), mRNA [NM_001107061]	303614	SMAD specific E3 ubiquitin protein ligase 2
A_44_P456433	6.09662	6.31881	6.36479	6.28785	6.53328	5.77338	6.30616	6.35667	6.54201	3.81984	P	P	P	P	P	P	P	P	P	P	Prkcz	Rattus norvegicus protein kinase C, zeta (Prkcz), mRNA [NM_022507]	25522	protein kinase C, zeta
A_44_P459626	1.28738	1.21821	1.38994	1.51589	1.91539	3.12086	1.1826	1.14601	1.15369	1.58171	A	A	A	A	P	P	A	A	A	A	MGC114520	Rattus norvegicus similar to hypothetical protein E230019M04 (MGC114520), mRNA [NM_001024890]	315915	similar to hypothetical protein E230019M04
A_43_P16575	10.0507	10.0229	9.99145	10.0521	10.0469	10.1155	9.96505	9.61573	9.77379	9.11026	P	P	P	P	P	P	P	P	P	P	RGD1308048	PREDICTED: Rattus norvegicus similar to HT014 (predicted) (RGD1308048_predicted), mRNA [XM_216543]	298557	similar to HT014
A_44_P897247	6.30822	6.82813	6.86813	7.05477	7.12196	7.14219	7.3068	7.48944	7.21007	5.20924	P	P	P	P	P	P	P	P	P	P	Rab11a	Rattus norvegicus RAB11a, member RAS oncogene family (Rab11a), mRNA [NM_031152]	81830	RAB11a, member RAS oncogene family
A_44_P203967	6.99364	6.64731	6.75702	6.64042	6.56091	6.76591	6.53294	6.27073	6.45258	3.57937	P	P	P	P	P	P	P	P	P	P	Recql	Rattus norvegicus RecQ protein-like (DNA helicase Q1-like) (Recql), mRNA [NM_001012098]	312824	RecQ protein-like (DNA helicase Q1-like)
A_44_P281678	8.9367	8.92324	8.90475	9.2916	9.17182	9.12347	9.07545	9.09249	9.15908	8.3589	P	P	P	P	P	P	P	P	P	P	Ccdc12	Rattus norvegicus coiled-coil domain containing 12 (Ccdc12), mRNA [NM_001108783]	363151	coiled-coil domain containing 12
A_42_P559343	6.95462	6.64302	6.63632	6.84466	7.0858	7.01908	6.96819	7.0698	6.97555	2.14022	P	P	P	P	P	P	P	P	P	A	Pppde1	Rattus norvegicus PPPDE peptidase domain containing 1 (Pppde1), mRNA [NM_001013873]	289277	PPPDE peptidase domain containing 1
A_44_P975731	4.30894	5.35464	4.77433	4.77574	4.73093	5.19363	4.17904	4.68782	4.84643	2.18231	P	P	P	P	P	P	P	P	P	A	Znf292	Rattus norvegicus zinc finger protein 292 (Znf292), mRNA [NM_001008879]	50552	zinc finger protein 292
A_44_P222122	1.51788	1.34971	1.39169	1.78935	2.99785	3.1417	2.17613	3.29281	2.87281	4.80441	A	A	P	P	P	P	P	P	P	P	Bcmo1	Rattus norvegicus beta-carotene 15,15'-monooxygenase 1 (Bcmo1), mRNA [NM_053648]	114106	beta-carotene 15,15'-monooxygenase 1
A_44_P123908	4.07946	3.99385	3.90476	4.26376	4.40082	4.2228	3.90855	4.25292	4.00339	4.11288	P	P	P	P	P	P	P	P	P	P	Ap1ar	RGD1311435 protein Fragment [Source:UniProtKB/TrEMBL;Acc:Q5BJT8] [ENSRNOT00000055607]	362037	adaptor-related protein complex 1 associated regulatory protein
A_43_P10127	6.27847	6.60534	6.55177	6.47512	6.78457	6.74393	6.74183	6.66009	6.44657	3.65767	P	P	P	P	P	P	P	P	P	P	MGC94335	Rattus norvegicus similar to hypothetical protein FLJ22555 (MGC94335), mRNA [NM_001004251]	301418	similar to hypothetical protein FLJ22555
A_44_P489862	3.17873	3.02889	3.31901	4.72181	4.11334	3.47393	5.35313	5.44062	5.06385	7.95529	P	P	P	P	P	P	P	P	P	P	Tnfaip8l2	Rattus norvegicus tumor necrosis factor, alpha-induced protein 8-like 2 (Tnfaip8l2), mRNA [NM_001014039]	310663	tumor necrosis factor, alpha-induced protein 8-like 2
A_44_P536813	1.78305	1.54485	1.2008	1.23052	2.0865	2.68346	2.86238	4.02674	3.58383	8.09018	A	A	A	P	P	P	P	P	P	P	LOC687303	PREDICTED: Rattus norvegicus similar to F35C5.3 (LOC687303), mRNA [XM_001077913]	687303	similar to F35C5.3
A_44_P283508	1.79307	1.55281	1.19985	1.20512	3.62536	1.11007	3.31436	1.26746	1.34602	6.42185	A	A	A	A	P	A	P	A	A	P	Fmo1	Rattus norvegicus flavin containing monooxygenase 1 (Fmo1), mRNA [NM_012792]	25256	flavin containing monooxygenase 1
A_44_P128147	14.6777	14.4758	13.694	9.91286	9.88928	10.3117	15.5797	15.1054	15.6357	9.45993	P	P	P	P	P	P	P	P	P	P	Tf	Rattus norvegicus transferrin (Tf), mRNA [NM_001013110]	24825	transferrin
A_44_P484393	8.3019	8.11886	8.00628	7.71232	7.7879	7.71339	7.74576	7.68713	7.60081	8.19501	P	P	P	P	P	P	P	P	P	P	Ptma	Rattus norvegicus prothymosin alpha (Ptma), mRNA [NM_021740]	29222	prothymosin alpha
A_44_P532212	8.97359	9.04197	8.84523	9.02531	9.22665	9.13584	8.96244	9.19394	9.14327	7.47649	P	P	P	P	P	P	P	P	P	P	Chchd5	coiled-coil-helix-coiled-coil-helix domain containing 5 [Source:RefSeq peptide;Acc:NP_001099979] [ENSRNOT00000024942]	296147	coiled-coil-helix-coiled-coil-helix domain containing 5
A_44_P411362	6.11547	6.41372	5.99651	4.84405	5.41049	5.29669	5.48431	5.52448	5.64361	4.55229	P	P	P	P	P	P	P	P	P	P	Ubr4	Rattus norvegicus ubiquitin protein ligase E3 component n-recognin 4 (Ubr4), mRNA [NM_001039026]	313658	ubiquitin protein ligase E3 component n-recognin 4
A_44_P435996	7.18349	7.15668	7.13919	7.60162	7.06334	6.92006	7.50539	7.3446	7.4533	6.07012	P	P	P	P	P	P	P	P	P	P	Slc41a1	Rattus norvegicus solute carrier family 41, member 1 (Slc41a1), mRNA [NM_001108855]	363985	solute carrier family 41, member 1
A_42_P752901	15.9394	15.9394	16.0318	16.1029	16.0494	16.7397	16.0016	15.8221	15.9712	14.8547	P	P	P	P	P	P	P	P	P	P	Rpl7a	Rattus norvegicus ribosomal protein L7a (Rpl7a), mRNA [NM_001114391]	296596	ribosomal protein L7a
A_44_P187767	7.33524	7.49594	7.36185	6.64787	6.9275	7.1286	6.67008	6.8276	6.69985	6.44657	P	P	P	P	P	P	P	P	P	P	Rsl1d1	Rattus norvegicus ribosomal L1 domain containing 1 (Rsl1d1), mRNA [NM_001008876]	302898	ribosomal L1 domain containing 1
A_42_P684538	7.53565	7.35391	7.27254	8.11573	8.3069	7.66399	8.34298	8.56021	8.6181	6.25894	P	P	P	P	P	P	P	P	P	P	Slc2a1	Rattus norvegicus solute carrier family 2 (facilitated glucose transporter), member 1 (Slc2a1), mRNA [NM_138827]	24778	solute carrier family 2 (facilitated glucose transporter), member 1
A_42_P567267	7.00968	7.6925	6.67902	7.07366	7.38543	6.55843	7.23354	9.42162	7.86331	10.03	P	P	P	P	P	P	P	P	P	P	Mt2A	Rattus norvegicus metallothionein 2A (Mt2A), mRNA [NM_001137564]	689415	metallothionein 2A
A_44_P1057475	5.19649	5.52207	5.89408	5.79587	5.67882	6.0656	5.48012	5.70709	5.58672	2.36825	P	P	P	P	P	P	P	P	P	A	Fam82b	Rattus norvegicus family with sequence similarity 82, member B (Fam82b), mRNA [NM_001031663]	500419	family with sequence similarity 82, member B
A_44_P485158	1.51872	3.66053	3.47888	2.94113	2.57153	2.9207	2.72238	1.58807	2.62276	2.41156	A	P	P	P	P	P	P	P	P	A	Skiv2l2	Rattus norvegicus superkiller viralicidic activity 2-like 2 (S. cerevisiae) (Skiv2l2), mRNA [NM_001034093]	365668	superkiller viralicidic activity 2-like 2 (S. cerevisiae)
A_44_P557168	4.28451	5.07849	5.08024	5.19239	5.5347	5.21352	4.67969	5.16099	4.75468	2.69929	P	P	P	P	P	P	P	P	P	A	Slc25a14	Rattus norvegicus solute carrier family 25 (mitochondrial carrier, brain), member 14 (Slc25a14), nuclear gene encoding mitochondrial protein, mRNA [NM_053501]	85263	solute carrier family 25 (mitochondrial carrier, brain), member 14
A_44_P237915	6.593	6.39808	6.4794	6.75615	6.48441	6.74858	6.72732	6.40015	6.49661	2.97754	P	P	P	P	P	P	P	P	P	A	Eif3h	Rattus norvegicus eukaryotic translation initiation factor 3, subunit H (Eif3h), mRNA [NM_198751]	299899	eukaryotic translation initiation factor 3, subunit H
A_44_P1040460	14.5187	14.5299	14.5078	14.4478	14.4195	14.6906	14.3161	14.2983	14.2586	13.9763	P	P	P	P	P	P	P	P	P	P	Rps24	Rattus norvegicus ribosomal protein S24 (Rps24), mRNA [NM_031112]	81776	ribosomal protein S24
A_44_P428988	5.32219	5.36998	5.30719	5.55245	5.66261	5.58529	5.27295	5.40166	5.23834	3.71474	P	P	P	P	P	P	P	P	P	P	LOC692017	PREDICTED: Rattus norvegicus similar to ubiquinol-cytochrome c reductase binding protein (LOC692017), mRNA [XM_001081133]	692017	similar to ubiquinol-cytochrome c reductase binding protein
A_43_P19077	3.30788	2.23015	2.41299	1.20203	1.83727	1.80444	3.03201	2.37217	1.3903	7.93889	P	P	P	A	P	P	P	P	P	P	Rptor	Rattus norvegicus regulatory associated protein of MTOR, complex 1 (Rptor), mRNA [NM_001134499]	287871	regulatory associated protein of MTOR, complex 1
A_44_P348012	4.63566	5.48541	5.32744	5.17892	5.55594	5.45856	5.55832	5.52395	4.74098	5.27175	P	P	P	P	P	P	P	P	P	P	RGD1565584	Rattus norvegicus similar to tyrosine kinase-associated leucine zipper protein LAZipII (RGD1565584), mRNA [NM_001106279]	293112	similar to tyrosine kinase-associated leucine zipper protein LAZipII
A_44_P200636	7.39502	7.74981	7.71972	6.96748	7.17597	7.54402	7.54622	7.59322	7.3826	3.41244	P	P	P	P	P	P	P	P	P	P	Cenpv	PREDICTED: Rattus norvegicus similar to Prr6 protein (predicted) (RGD1565681_predicted), mRNA [XR_009193]	501702	centromere protein V
A_43_P17568	5.3633	5.48727	5.02912	5.4215	5.00172	4.47244	5.23413	5.16883	5.42686	8.31995	P	P	P	P	P	P	P	P	P	P	Porcn	Rattus norvegicus porcupine homolog (Drosophila) (Porcn), mRNA [NM_001173355]	317368	porcupine homolog (Drosophila)
A_44_P139869	6.58318	6.89823	7.0692	7.44573	7.28468	6.71002	7.5243	7.42859	7.72513	6.91442	P	P	P	P	P	P	P	P	P	P	Tmem176b	Rattus norvegicus transmembrane protein 176B (Tmem176b), mRNA [NM_134390]	171411	transmembrane protein 176B
A_44_P1049242	7.76244	7.80396	8.11195	7.84035	8.06599	7.98892	7.50492	7.91388	7.57595	6.69199	P	P	P	P	P	P	P	P	P	P	Ard1a	Rattus norvegicus ARD1 homolog A, N-acetyltransferase (S. cerevisiae) (Ard1a), mRNA [NM_001135839]	363518	ARD1 homolog A, N-acetyltransferase (S. cerevisiae)
A_44_P100847	1.21705	1.69809	3.29695	1.78876	2.11942	2.88585	3.2343	2.50095	2.50513	1.30611	A	P	P	P	P	P	P	P	P	A	Ttc7	Rattus norvegicus tetratricopeptide repeat domain 7 (Ttc7), mRNA [NM_001100756]	362696	tetratricopeptide repeat domain 7
A_42_P603585	4.71193	5.43328	5.43786	5.33743	5.42096	5.63975	4.94747	5.45887	5.1759	1.35155	P	P	P	P	P	P	P	P	P	A	Atg12	Rattus norvegicus ATG12 autophagy related 12 homolog (S. cerevisiae) (Atg12), mRNA [NM_001038495]	361321	ATG12 autophagy related 12 homolog (S. cerevisiae)
A_44_P272253	6.64442	6.85096	7.16614	6.64912	6.77175	6.98332	6.32864	6.44597	6.46825	1.49383	P	P	P	P	P	P	P	P	P	A	LOC288978	Rattus norvegicus hypothetical LOC288978 (LOC288978), mRNA [NM_001134500]	288978	hypothetical LOC288978
A_43_P21480	3.79104	4.35754	4.28162	4.48003	4.61736	4.99876	4.37758	4.35298	4.33917	1.50835	P	P	P	P	P	P	P	P	P	A	Zfp772	Rattus norvegicus zinc finger protein 772 (Zfp772), mRNA [NM_001107472]	308320	zinc finger protein 772
A_43_P17230	6.38197	6.23959	6.43141	6.26331	6.09017	6.57998	6.21232	6.31279	6.14313	5.3865	P	P	P	P	P	P	P	P	P	P	Iws1	Rattus norvegicus IWS1 homolog (S. cerevisiae) (Iws1), mRNA [NM_001034918]	291705	IWS1 homolog (S. cerevisiae)
A_42_P492195	6.18781	6.41603	6.36378	6.68839	6.49469	6.26505	6.72976	6.24899	6.39765	1.54223	P	P	P	P	P	P	P	P	P	A	Fibp	Rattus norvegicus fibroblast growth factor (acidic) intracellular binding protein (Fibp), mRNA [NM_172334]	282837	fibroblast growth factor (acidic) intracellular binding protein
A_44_P168631	11.2383	11.1437	11.11	11.1516	11.2742	11.2073	11.1919	11.1601	11.2258	11.1228	P	P	P	P	P	P	P	P	P	P	LOC502176	Rattus norvegicus hypothetical protein LOC502176 (LOC502176), mRNA [NM_001025057]	502176	hypothetical protein LOC502176
A_43_P11924	5.5744	5.41386	4.96072	5.70232	5.11813	4.86949	6.13411	5.85683	5.9127	6.94175	P	P	P	P	P	P	P	P	P	P	Calca	Rattus norvegicus calcitonin-related polypeptide alpha (Calca), transcript variant 1, mRNA [NM_017338]	24241	calcitonin-related polypeptide alpha
A_42_P734868	4.26018	4.09507	4.81846	3.65469	3.33917	2.27287	3.77402	2.99265	3.54232	6.29803	P	P	P	P	P	P	P	P	P	P	Kcnab3	Rattus norvegicus potassium voltage-gated channel, shaker-related subfamily, beta member 3 (Kcnab3), mRNA [NM_031652]	58981	potassium voltage-gated channel, shaker-related subfamily, beta member 3
A_44_P543619	1.38186	2.875	2.30841	3.81021	4.57692	4.29732	3.8877	4.54172	4.24596	1.94839	A	P	P	P	P	P	P	P	P	A	Tmtc4	Rattus norvegicus transmembrane and tetratricopeptide repeat containing 4 (Tmtc4), mRNA [NM_001134414]	290501	transmembrane and tetratricopeptide repeat containing 4
A_44_P1035706	7.08543	6.80117	7.08799	8.04078	7.95437	7.84671	8.39376	8.0724	8.25098	2.60622	P	P	P	P	P	P	P	P	P	A	RGD1562012	Rattus norvegicus RGD1562012 (RGD1562012), mRNA [NM_001173471]	497962	RGD1562012
A_43_P15232	4.78631	5.21662	5.09095	4.90994	5.26412	5.24146	5.4951	5.67682	5.36561	5.53724	P	P	P	P	P	P	P	P	P	P	Nfkb1	Nuclear factor NF-kappa-B p105 subunit Fragment (DNA-binding factor KBF1)(EBP-1) [Contains Nuclear factor NF-kappa-B p50 subunit] [Source:UniProtKB/Swiss-Prot;Acc:Q63369] [ENSRNOT00000036838]	81736	nuclear factor of kappa light polypeptide gene enhancer in B-cells 1
A_42_P499282	9.17348	9.49421	9.61436	9.75785	9.8191	9.9293	9.68479	9.73661	9.69813	8.03411	P	P	P	P	P	P	P	P	P	P	Msrb2	Rattus norvegicus methionine sulfoxide reductase B2 (Msrb2), mRNA [NM_001031660]	361286	methionine sulfoxide reductase B2
A_43_P16492	5.9058	5.86157	5.94574	6.20187	5.73788	5.63781	6.04057	5.76708	6.07315	2.97606	P	P	P	P	P	P	P	P	P	A	Elovl1	Rattus norvegicus elongation of very long chain fatty acids (FEN1/Elo2, SUR4/Elo3, yeast)-like 1 (Elovl1), mRNA [NM_001044275]	679532	elongation of very long chain fatty acids (FEN1/Elo2, SUR4/Elo3, yeast)-like 1
A_44_P1025102	9.37388	9.603	9.67447	9.39117	9.65934	9.61972	9.37667	9.42068	9.40877	6.053	P	P	P	P	P	P	P	P	P	P	Plscr1	Rattus norvegicus phospholipid scramblase 1 (Plscr1), mRNA [NM_057194]	117540	phospholipid scramblase 1
A_44_P534490	9.98789	9.3143	8.59783	8.47214	8.29179	6.42902	9.2745	8.64357	8.84155	11.7151	P	P	P	P	P	P	P	P	P	P	Slc5a4a	Rattus norvegicus solute carrier family 5, member 4a (Slc5a4a), mRNA [NM_001106383]	294341	solute carrier family 5, member 4a
A_44_P653701	4.90838	5.32289	4.28116	2.66589	3.02638	3.04785	0.98017	1.11242	1.06282	3.6342	P	P	P	P	P	P	A	A	A	P	Mybl2	Rattus norvegicus myeloblastosis oncogene-like 2 (Mybl2), mRNA [NM_001106536]	296344	myeloblastosis oncogene-like 2
A_43_P12325	4.69091	4.542	4.03879	3.76042	3.35315	3.44337	3.88401	3.51719	3.80726	7.94589	P	P	P	P	P	P	P	P	P	P	B4galnt1	Rattus norvegicus beta-1,4-N-acetyl-galactosaminyl transferase 1 (B4galnt1), mRNA [NM_022860]	64828	beta-1,4-N-acetyl-galactosaminyl transferase 1
A_44_P242958	3.62859	3.89151	4.35421	6.36839	6.22396	5.98892	6.01684	5.81288	6.09438	1.36819	P	P	P	P	P	P	P	P	P	A	Ttpa	Rattus norvegicus tocopherol (alpha) transfer protein (Ttpa), mRNA [NM_013048]	25571	tocopherol (alpha) transfer protein
A_44_P455108	6.09111	6.35324	6.64821	7.05936	7.05078	6.76726	6.80177	7.09076	7.19904	7.54267	P	P	P	P	P	P	P	P	P	P	Eif1	Rattus norvegicus eukaryotic translation initiation factor 1 (Eif1), mRNA [NM_001105837]	287703	eukaryotic translation initiation factor 1
A_44_P1009892	2.22376	4.59411	4.52896	3.9437	4.35039	4.63505	3.55061	3.96354	3.99749	1.48775	P	P	P	P	P	P	P	P	P	A	Pja2	Rattus norvegicus praja 2, RING-H2 motif containing (Pja2), mRNA [NM_138896]	192256	praja 2, RING-H2 motif containing
A_44_P513438	1.27461	3.63447	3.14017	4.00207	3.27526	3.61268	3.84747	3.20881	3.08704	1.5158	A	P	P	P	P	P	P	P	P	A	Fbxo25	Rattus norvegicus F-box protein 25 (Fbxo25), mRNA [NM_001014239]	364637	F-box protein 25
A_43_P17162	3.9348	4.68094	4.79493	5.04266	4.74802	4.99356	4.79656	4.64982	5.0409	1.57666	P	P	P	P	P	P	P	P	P	A	Snx13	Rattus norvegicus sorting nexin 13 (Snx13), mRNA [NM_001108708]	362731	sorting nexin 13
A_44_P1007131	11.1919	11.1583	11.1408	11.6874	11.8089	11.769	11.7666	11.9104	11.9252	7.10318	P	P	P	P	P	P	P	P	P	P	Ndufv3	Rattus norvegicus NADH dehydrogenase (ubiquinone) flavoprotein 3 (Ndufv3), nuclear gene encoding mitochondrial protein, transcript variant 1, mRNA [NM_022607]	64539	NADH dehydrogenase (ubiquinone) flavoprotein 3
A_44_P419379	2.72126	4.46905	4.27191	2.48565	3.04206	3.18781	2.76032	3.16427	2.66917	2.37313	P	P	P	P	P	P	P	P	P	A	Snrnp70	Rattus norvegicus small nuclear ribonucleoprotein 70 (U1) (Snrnp70), mRNA [NM_001108483]	361574	small nuclear ribonucleoprotein 70 (U1)
A_42_P462015	4.06315	5.12665	5.06385	3.0117	3.74709	3.47113	3.51537	4.10281	3.12307	5.42774	P	P	P	P	P	P	P	P	P	P	Obfc1	Rattus norvegicus oligonucleotide/oligosaccharide-binding fold containing 1 (Obfc1), mRNA [NM_001011943]	294025	oligonucleotide/oligosaccharide-binding fold containing 1
A_44_P184279	3.9944	3.69979	4.21551	4.46881	3.23375	3.00972	4.29886	3.10689	4.27281	4.2606	P	P	P	P	P	P	P	P	P	P	Atp1a1	Rattus norvegicus ATPase, Na+/K+ transporting, alpha 1 polypeptide (Atp1a1), mRNA [NM_012504]	24211	ATPase, Na+/K+ transporting, alpha 1 polypeptide
A_43_P18579	5.75216	6.09111	6.07959	6.41603	6.51941	6.90828	6.54201	6.05743	6.08734	2.6547	P	P	P	P	P	P	P	P	P	A	Fbxw2	Rattus norvegicus F-box and WD repeat domain containing 2 (Fbxw2), mRNA [NM_001107835]	311881	F-box and WD repeat domain containing 2
A_44_P278439	1.63099	3.05395	2.34195	3.15685	3.41979	3.36223	3.13101	2.84661	2.84371	2.74959	A	P	P	P	P	P	P	P	P	A	Ube2n	Rattus norvegicus ubiquitin-conjugating enzyme E2N (Ube2n), mRNA [NM_053928]	116725	ubiquitin-conjugating enzyme E2N
A_44_P356047	10.3731	10.2153	10.2713	10.1915	10.1426	10.5647	10.1003	9.96505	9.9306	8.0731	P	P	P	P	P	P	P	P	P	P	Hnrnpab	Rattus norvegicus heterogeneous nuclear ribonucleoprotein A/B (Hnrnpab), mRNA [NM_031330]	83498	heterogeneous nuclear ribonucleoprotein A/B
A_44_P435739	4.9386	4.74649	3.86693	3.49379	2.9074	2.59601	3.40091	2.85856	2.36451	3.02093	P	P	P	P	P	P	P	P	P	A	Hes1	Rattus norvegicus hairy and enhancer of split 1 (Drosophila) (Hes1), mRNA [NM_024360]	29577	hairy and enhancer of split 1 (Drosophila)
A_44_P222679	6.65609	6.94282	7.18662	6.72829	6.72001	6.77842	6.30322	6.49704	6.53383	7.16977	P	P	P	P	P	P	P	P	P	P	Mobkl1b	Rattus norvegicus MOB1, Mps One Binder kinase activator-like 1B (yeast) (Mobkl1b), mRNA [NM_001033891]	297387	MOB1, Mps One Binder kinase activator-like 1B (yeast)
A_44_P1000232	8.48934	8.73471	8.89573	8.31509	8.40696	8.19741	8.56836	8.9392	8.79088	10.9742	P	P	P	P	P	P	P	P	P	P	Sh3bgrl3	Rattus norvegicus SH3 domain binding glutamic acid-rich protein-like 3 (Sh3bgrl3), mRNA [NM_001106688]	298544	SH3 domain binding glutamic acid-rich protein-like 3
A_42_P617230	5.57032	4.82071	5.34951	5.40992	5.62353	5.88983	5.09649	5.07891	4.88784	3.06465	P	P	P	P	P	P	P	P	P	A	Pus1	Rattus norvegicus pseudouridylate synthase 1 (Pus1), mRNA [NM_001025563]	304567	pseudouridylate synthase 1
A_42_P524707	3.85245	4.58439	3.82611	3.59377	3.5884	3.80033	2.62006	3.26151	2.13411	3.05519	P	P	P	P	P	P	P	P	P	A	Prim2	Rattus norvegicus primase, DNA, polypeptide 2 (Prim2), mRNA [NM_001024762]	301323	primase, DNA, polypeptide 2
A_44_P477047	6.69669	7.18349	7.40017	6.10125	6.42716	6.70273	6.52222	6.83479	6.98783	7.44171	P	P	P	P	P	P	P	P	P	P	Spna2	Rattus norvegicus alpha-spectrin 2 (Spna2), mRNA [NM_171983]	64159	alpha-spectrin 2
A_44_P139718	7.60162	7.47388	7.58207	8.285	8.22652	8.15763	8.37454	7.83216	7.93721	2.97008	P	P	P	P	P	P	P	P	P	A	Pdk1	Rattus norvegicus pyruvate dehydrogenase kinase, isozyme 1 (Pdk1), nuclear gene encoding mitochondrial protein, mRNA [NM_053826]	116551	pyruvate dehydrogenase kinase, isozyme 1
A_44_P197124	3.17721	3.95445	4.47459	3.87421	3.88986	4.14208	4.13036	3.51831	3.84402	2.89664	P	P	P	P	P	P	P	P	P	A	Mtss1	Rattus norvegicus metastasis suppressor 1 (Mtss1), mRNA [NM_001130563]	362918	metastasis suppressor 1
A_44_P360804	7.49277	7.60265	7.54815	7.18096	6.60439	6.33559	6.91225	7.25916	7.30736	1.22131	P	P	P	P	P	P	P	P	P	A	Mpg	Rattus norvegicus N-methylpurine-DNA glycosylase (Mpg), mRNA [NM_012601]	24561	N-methylpurine-DNA glycosylase
A_44_P456072	1.25151	1.20164	1.93969	1.54853	2.15805	2.99484	2.39828	1.45518	2.06497	1.4359	A	A	P	A	P	P	P	P	P	A	Nipbl	Rattus norvegicus Nipped-B homolog (Drosophila) (Nipbl), mRNA [NM_001106415]	294787	Nipped-B homolog (Drosophila)
A_42_P547945	12.0363	12.0031	12.0014	12.4627	12.5226	12.1961	12.5462	12.7163	12.7209	10.7788	P	P	P	P	P	P	P	P	P	P	Mtch1	Rattus norvegicus mitochondrial carrier homolog 1 (C. elegans) (Mtch1), nuclear gene encoding mitochondrial protein, mRNA [NM_001100833]	294313	mitochondrial carrier homolog 1 (C. elegans)
A_44_P322590	5.19239	5.05053	4.76053	5.52518	5.53772	5.65859	5.83637	5.75155	5.82152	8.6859	P	P	P	P	P	P	P	P	P	P	Klf9	Rattus norvegicus Kruppel-like factor 9 (Klf9), mRNA [NM_057211]	117560	Kruppel-like factor 9
A_44_P464502	5.49429	4.5454	4.36737	2.08196	1.58418	1.43808	1.75696	1.31029	1.58199	8.36985	P	P	P	P	P	P	P	P	P	P	Gfap	Rattus norvegicus glial fibrillary acidic protein (Gfap), mRNA [NM_017009]	24387	glial fibrillary acidic protein
A_44_P547045	1.33122	3.53125	3.50778	3.67296	3.91561	4.37428	4.21271	4.54712	4.27645	1.77544	A	P	P	P	P	P	P	P	P	A	Herc3	Rattus norvegicus hect domain and RLD 3 (Herc3), mRNA [NM_001108631]	362377	hect domain and RLD 3
A_44_P1040854	11.7466	11.4835	11.6371	12.7383	12.2947	11.8932	12.586	12.1961	12.679	10.9566	P	P	P	P	P	P	P	P	P	P	Sec11c	Rattus norvegicus SEC11 homolog C (S. cerevisiae) (Sec11c), mRNA [NM_153628]	266758	SEC11 homolog C (S. cerevisiae)
A_42_P540908	5.79744	5.71809	5.96883	5.84342	5.84697	6.19845	5.91468	5.87154	5.94862	2.19061	P	P	P	P	P	P	P	P	P	A	Asna1	Rattus norvegicus arsA arsenite transporter, ATP-binding, homolog 1 (bacterial) (Asna1), mRNA [NM_001100505]	288919	arsA arsenite transporter, ATP-binding, homolog 1 (bacterial)
A_43_P17180	9.00762	9.17596	9.34012	9.57362	9.37338	9.44927	9.15236	8.95389	9.24579	7.14075	P	P	P	P	P	P	P	P	P	P	mrpl9	Rattus norvegicus mitochondrial ribosomal protein L9 (mrpl9), nuclear gene encoding mitochondrial protein, mRNA [NM_001007696]	310653	mitochondrial ribosomal protein L9
A_43_P17652	5.5347	4.99613	4.55612	4.60276	3.86996	3.25635	4.85105	3.8731	4.18349	7.59413	P	P	P	P	P	P	P	P	P	P	Ptpn13	Rattus norvegicus protein tyrosine phosphatase, non-receptor type 13 (Ptpn13), mRNA [NM_001100789]	498331	protein tyrosine phosphatase, non-receptor type 13
A_43_P21626	1.58396	1.40157	2.52825	1.92033	3.22161	3.47999	2.78116	2.77646	2.37855	2.6123	P	A	P	P	P	P	P	P	P	A	Plcd3	Rattus norvegicus phospholipase C, delta 3 (Plcd3), mRNA [NM_001105845]	287745	phospholipase C, delta 3
A_44_P198112	6.11057	6.0661	6.20045	6.55017	6.70521	6.60764	6.77425	6.59045	6.83114	3.3424	P	P	P	P	P	P	P	P	P	P	2010-03-05	Rattus norvegicus membrane-associated ring finger (C3HC4) 5 (March5), mRNA [NM_001106372]	294079	membrane-associated ring finger (C3HC4) 5
A_43_P16611	6.00806	6.90745	6.83833	6.03771	5.97049	6.49858	5.94246	6.33126	6.53581	3.26433	P	P	P	P	P	P	P	P	P	P	Usp9x	Rattus norvegicus ubiquitin specific peptidase 9, X-linked (Usp9x), transcript variant 1, mRNA [NM_001135893]	363445	ubiquitin specific peptidase 9, X-linked
A_43_P14646	8.25841	8.41206	8.45098	8.51826	8.45635	8.46222	8.32958	8.30802	8.56105	7.51161	P	P	P	P	P	P	P	P	P	P	Kars	Rattus norvegicus lysyl-tRNA synthetase (Kars), mRNA [NM_001006967]	292028	lysyl-tRNA synthetase
A_44_P487778	4.84054	5.51357	5.80682	5.83091	5.8079	5.82383	5.80197	5.76417	5.68794	3.03926	P	P	P	P	P	P	P	P	P	A	RGD1309138	Rattus norvegicus similar to hypothetical protein MGC9912 (RGD1309138), mRNA [NM_001108981]	366619	similar to hypothetical protein MGC9912
A_44_P510401	3.54151	4.60308	5.03125	4.28495	5.14849	4.96692	5.04627	5.07609	5.10241	3.05395	P	P	P	P	P	P	P	P	P	A	Tbc1d9b	Rattus norvegicus TBC1 domain family, member 9B (Tbc1d9b), mRNA [NM_001108274]	360520	TBC1 domain family, member 9B
A_43_P11860	7.33437	7.11656	7.32594	6.72732	7.32988	7.34404	6.45147	7.18865	6.80066	3.05123	P	P	P	P	P	P	P	P	P	A	Mecr	Rattus norvegicus mitochondrial trans-2-enoyl-CoA reductase (Mecr), nuclear gene encoding mitochondrial protein, mRNA [NM_017209]	29470	mitochondrial trans-2-enoyl-CoA reductase
A_44_P403482	1.77523	2.85928	2.68635	3.65877	3.13317	3.34832	3.29465	3.80562	3.72669	5.0797	A	P	P	P	P	P	P	P	P	P	RGD1311493	PREDICTED: Rattus norvegicus similar to CG13379-PA (predicted) (RGD1311493_predicted), mRNA [XM_213493]	287734	similar to CG13379-PA
A_44_P639365	2.93	2.62035	1.17184	1.19161	1.14824	1.10419	1.31588	1.25421	1.26184	8.67961	P	P	A	A	A	A	A	A	A	P	Col24a1	PREDICTED: Rattus norvegicus similar to collagen, type XXIV, alpha 1 (predicted) (RGD1565539_predicted), mRNA [XM_575056]	499723	collagen, type XXIV, alpha 1
A_44_P419162	3.63039	3.74765	2.81353	3.06859	3.09805	3.38516	2.0862	2.97215	3.26344	2.99671	P	P	P	P	P	P	P	P	P	A	Smad1	Rattus norvegicus SMAD family member 1 (Smad1), mRNA [NM_013130]	25671	SMAD family member 1
A_44_P430630	8.10436	8.1509	8.26843	8.39607	8.3761	8.34037	8.29632	8.76869	8.64899	8.39803	P	P	P	P	P	P	P	P	P	P	Zfand5	Rattus norvegicus zinc finger, AN1-type domain 5 (Zfand5), mRNA [NM_001106356]	293960	zinc finger, AN1-type domain 5
A_44_P412805	8.85025	8.56655	8.82262	9.00228	9.06217	9.10306	8.7972	8.69851	8.78231	8.29749	P	P	P	P	P	P	P	P	P	P	RGD1304567	Rattus norvegicus similar to RIKEN cDNA A430005L14 (RGD1304567), mRNA [NM_001009711]	362671	similar to RIKEN cDNA A430005L14
A_44_P174781	3.63614	4.4678	4.42258	2.87408	2.44605	2.24963	1.09887	1.90121	1.42823	7.03339	P	P	P	P	P	P	A	P	P	P	Kbtbd7	Rattus norvegicus kelch repeat and BTB (POZ) domain containing 7 (Kbtbd7), mRNA [NM_001012045]	306073	kelch repeat and BTB (POZ) domain containing 7
A_43_P16547	9.79797	10.0865	10.1915	10.2507	10.435	10.3542	10.7909	10.9664	10.8763	10.458	P	P	P	P	P	P	P	P	P	P	Rras	Rattus norvegicus Harvey rat sarcoma virus oncogene, subgroup R (Rras), mRNA [NM_001108481]	361568	Harvey rat sarcoma virus oncogene, subgroup R
A_44_P449938	1.23216	2.88585	3.23467	4.20838	4.20723	4.36962	3.3183	3.65676	3.08861	1.35387	A	P	P	P	P	P	P	P	P	A	Kcnj13	Rattus norvegicus potassium inwardly-rectifying channel, subfamily J, member 13 (Kcnj13), mRNA [NM_053608]	94341	potassium inwardly-rectifying channel, subfamily J, member 13
A_44_P119251	2.15592	3.38405	3.47636	3.99029	4.08743	4.20498	3.65877	3.36671	3.68376	1.37908	P	P	P	P	P	P	P	P	P	A	RGD1306520	Rattus norvegicus similar to receptor-interacting factor 1 (RGD1306520), mRNA [NM_001127485]	310775	similar to receptor-interacting factor 1
A_44_P158777	1.25347	3.47663	2.65396	2.8285	2.66178	3.15841	2.05546	2.77157	3.05519	1.43923	A	P	P	P	P	P	P	P	P	A	Prkacb	R.norvegicus mRNA for protein kinase A catalytic subunit. [X53261]	293508	protein kinase, cAMP dependent, catalytic, beta
A_42_P465780	14.1277	14.0702	14.0338	14.0463	14.0522	14.1656	13.8522	13.9667	13.8579	13.6249	P	P	P	P	P	P	P	P	P	P	Rpl38	Rattus norvegicus ribosomal protein L38 (Rpl38), mRNA [NM_001077592]	689284	ribosomal protein L38
A_44_P1045484	2.31209	4.15635	3.46078	1.95544	3.98691	3.15967	2.28707	3.63989	3.76829	1.70121	P	P	P	P	P	P	P	P	P	A	LOC690326	Rattus norvegicus hypothetical protein LOC690326 (LOC690326), mRNA [NM_001109578]	690326	hypothetical protein LOC690326
A_42_P674856	6.54075	6.67775	6.41817	6.21558	6.27847	6.03512	6.46514	6.88285	6.57344	7.04507	P	P	P	P	P	P	P	P	P	P	Mesdc1	Rattus norvegicus mesoderm development candidate 1 (Mesdc1), mRNA [NM_001013149]	308795	mesoderm development candidate 1
A_44_P452492	11.2441	11.4527	11.6779	11.4428	11.6874	11.6434	12.0224	12.0673	12.0237	10.8368	P	P	P	P	P	P	P	P	P	P	Hspa8	Rattus norvegicus heat shock protein A8 (Hspa8), mRNA [NM_024351]	24468	heat shock protein A8
A_43_P14247	15.3898	15.5244	15.6001	15.4642	15.5797	15.9394	15.4131	15.4131	15.4131	14.5972	P	P	P	P	P	P	P	P	P	P	Rps3a	Rattus norvegicus ribosomal protein S3a (Rps3a), mRNA [NM_017153]	29288	ribosomal protein S3a
A_43_P20097	3.41303	1.27609	4.34518	1.28412	1.20927	1.1532	1.20574	1.64613	1.80025	2.0217	P	A	P	A	A	A	A	P	P	A	Macf1	Rattus norvegicus microtubule-actin crosslinking factor 1 (Macf1), mRNA [NM_001135758]	362587	microtubule-actin crosslinking factor 1
A_44_P116697	5.23145	5.03146	5.51677	5.28158	5.48069	5.28311	5.43079	5.48255	5.55086	2.65914	P	P	P	P	P	P	P	P	P	A	Golga3	Rattus norvegicus golgi autoantigen, golgin subfamily a, 3 (Golga3), mRNA [NM_001107847]	312077	golgi autoantigen, golgin subfamily a, 3
A_44_P187080	7.20216	7.0924	6.96342	6.8169	6.97666	6.318	7.03587	7.32231	7.3665	7.90977	P	P	P	P	P	P	P	P	P	P	Atp2a2	Rattus norvegicus ATPase, Ca++ transporting, cardiac muscle, slow twitch 2 (Atp2a2), transcript variant 3, mRNA [NM_001110823]	29693	ATPase, Ca++ transporting, cardiac muscle, slow twitch 2
A_44_P1024714	6.18217	6.22309	6.33414	5.73317	5.45384	5.52184	5.59101	5.74887	5.89138	8.42649	P	P	P	P	P	P	P	P	P	P	Tbl1x	Rattus norvegicus transducin (beta)-like 1 X-linked (Tbl1x), mRNA [NM_001106964]	302711	transducin (beta)-like 1 X-linked
A_44_P203514	8.58779	8.61962	8.71607	8.93378	9.20439	9.45816	8.85116	8.99752	8.89689	6.3816	P	P	P	P	P	P	P	P	P	P	Eif4e	Rattus norvegicus eukaryotic translation initiation factor 4E (Eif4e), mRNA [NM_053974]	117045	eukaryotic translation initiation factor 4E
A_44_P421499	4.42705	4.65303	3.21849	3.02581	3.21687	2.03639	3.92635	3.37233	3.54201	5.85633	P	P	P	P	P	P	P	P	P	P	Igf1	Rat pre-pro-insulin-like growth factor mRNA, class B, 5' end. [M17593]	24482	insulin-like growth factor 1
A_44_P132960	3.82811	3.71628	3.72055	3.51223	4.22615	3.91611	2.88946	2.6044	3.01473	3.05261	P	P	P	P	P	P	P	P	P	A	S100a3	Rattus norvegicus S100 calcium binding protein A3 (S100a3), mRNA [NM_053681]	114216	S100 calcium binding protein A3
A_44_P329090	3.30099	3.99852	3.96759	2.8161	3.41212	3.29974	3.73713	3.94262	3.6658	4.21489	P	P	P	P	P	P	P	P	P	P	Tspan12	Rattus norvegicus tetraspanin 12 (Tspan12), mRNA [NM_001015026]	362326	tetraspanin 12
A_44_P414966	1.76204	1.77691	1.17264	1.19028	1.5906	1.10261	1.32493	1.25558	1.77755	9.54566	A	P	A	A	P	A	A	A	P	P	RGD1309726	Rattus norvegicus similar to Hypothetical protein C20orf135 (RGD1309726), mRNA [NM_001014052]	311720	similar to Hypothetical protein C20orf135
A_44_P448864	3.69207	4.21691	4.56911	5.21015	4.85356	4.13557	5.82995	5.28775	6.13487	6.9362	P	P	P	P	P	P	P	P	P	P	Apc	Rattus norvegicus adenomatous polyposis coli (Apc), mRNA [NM_012499]	24205	adenomatous polyposis coli
A_44_P257995	4.20382	4.72181	4.56602	4.37428	4.58709	4.92683	4.28693	4.604	4.49051	3.00013	P	P	P	P	P	P	P	P	P	A	RGD1562218	Rattus norvegicus similar to RIKEN cDNA 0610039J04 (RGD1562218), mRNA [NM_001034919]	292100	similar to RIKEN cDNA 0610039J04
A_44_P389462	3.71752	3.43809	3.45332	3.40682	3.63255	3.88589	2.17984	3.61557	3.57106	2.8588	P	P	P	P	P	P	P	P	P	A	Zmym3	Rattus norvegicus zinc finger, MYM-type 3 (Zmym3), mRNA [NM_001040155]	317260	zinc finger, MYM-type 3
A_44_P553939	4.43831	5.14131	4.68391	4.88516	4.66588	4.83486	4.47314	4.32656	4.47832	1.24129	P	P	P	P	P	P	P	P	P	A	Fyttd1	Rattus norvegicus forty-two-three domain containing 1 (Fyttd1), mRNA [NM_001047899]	360726	forty-two-three domain containing 1
A_44_P540855	3.4329	3.60176	4.45347	3.00013	2.86905	3.08536	3.13178	3.17507	3.51516	1.25276	P	P	P	P	P	P	P	P	P	A	Actn1	Rattus norvegicus actinin, alpha 1 (Actn1), mRNA [NM_031005]	81634	actinin, alpha 1
A_44_P132598	3.96561	4.26933	4.29384	4.10303	4.38832	4.52949	4.30983	4.39417	4.61673	1.26794	P	P	P	P	P	P	P	P	P	A	Smagp	Rattus norvegicus small cell adhesion glycoprotein (Smagp), mRNA [NM_182817]	300236	small cell adhesion glycoprotein
A_44_P143349	4.74054	5.07649	5.13844	4.42956	4.79036	5.03146	4.30288	4.62132	4.12633	1.2807	P	P	P	P	P	P	P	P	P	A	Arfip1	Rattus norvegicus ADP-ribosylation factor interacting protein 1 (Arfip1), mRNA [NM_021763]	60382	ADP-ribosylation factor interacting protein 1
A_44_P293187	11.0569	11.0023	11.0545	10.9148	10.9877	10.9494	10.7758	10.7219	10.7528	10.6881	P	P	P	P	P	P	P	P	P	P	RGD1560997	PREDICTED: Rattus norvegicus similar to ribosomal protein S27a (RGD1560997), mRNA [XM_001053937]	367795	similar to ribosomal protein S27a
A_44_P318255	7.22991	7.42721	7.2185	7.47223	7.50248	7.67462	7.25566	7.29721	7.05205	1.32086	P	P	P	P	P	P	P	P	P	A	Commd3	Rattus norvegicus COMM domain containing 3 (Commd3), mRNA [NM_198732]	291339	COMM domain containing 3
A_44_P744113	4.16183	4.39847	4.80673	4.34351	4.54312	4.35906	4.82259	6.19393	5.45725	8.50823	P	P	P	P	P	P	P	P	P	P	Dennd5a	Rattus norvegicus DENN/MADD domain containing 5A (Dennd5a), mRNA [NM_001107546]	308942	DENN/MADD domain containing 5A
A_44_P152395	1.22895	3.48306	3.51903	3.78691	4.6024	4.49179	2.40632	4.30176	3.46247	1.34307	A	P	P	P	P	P	P	P	P	A	Rnd1	Rattus norvegicus Rho family GTPase 1 (Rnd1), mRNA [NM_001013222]	362993	Rho family GTPase 1
A_43_P19174	7.35932	7.39208	7.40151	7.4547	7.63118	7.57224	7.48702	7.52101	7.35498	7.64769	P	P	P	P	P	P	P	P	P	P	Pdcd10	Rattus norvegicus programmed cell death 10 (Pdcd10), mRNA [NM_001009542]	494345	programmed cell death 10
A_44_P1006931	4.82181	5.1376	5.07408	5.28273	5.73652	5.59725	5.65586	5.55554	5.38177	1.38512	P	P	P	P	P	P	P	P	P	A	LOC100174910	Rattus norvegicus glutaredoxin-like protein (LOC100174910), mRNA [NM_001131003]	100174910	glutaredoxin-like protein
A_44_P267487	4.27862	3.98691	4.3209	4.33459	4.64471	4.10702	4.31337	4.26445	4.42213	4.59168	P	P	P	P	P	P	P	P	P	P	Reep3	Rattus norvegicus receptor accessory protein 3 (Reep3), mRNA [NM_001106386]	294375	receptor accessory protein 3
A_42_P645110	8.9294	9.05421	9.09083	9.14215	9.37082	9.3186	8.96465	8.99122	9.03238	4.24147	P	P	P	P	P	P	P	P	P	P	Necap1	Rattus norvegicus NECAP endocytosis associated 1 (Necap1), mRNA [NM_001029919]	312694	NECAP endocytosis associated 1
A_43_P19318	5.23748	5.72922	5.84697	6.30616	6.36147	6.25934	6.5182	6.52222	6.55995	3.96221	P	P	P	P	P	P	P	P	P	P	Cdk9	Rattus norvegicus cyclin-dependent kinase 9 (Cdk9), mRNA [NM_001007743]	362110	cyclin-dependent kinase 9
A_42_P491366	5.9647	6.28099	5.97477	7.15603	7.00228	6.65257	7.24076	6.57426	7.06334	2.58266	P	P	P	P	P	P	P	P	P	P	Tmem19	Rattus norvegicus transmembrane protein 19 (Tmem19), mRNA [NM_199098]	299800	transmembrane protein 19
A_42_P770556	8.51916	8.83302	8.81539	8.98422	9.11934	8.9433	9.19664	9.13907	9.0797	7.27254	P	P	P	P	P	P	P	P	P	P	Ppm1b	Rattus norvegicus protein phosphatase 1B, magnesium dependent, beta isoform (Ppm1b), mRNA [NM_033096]	24667	protein phosphatase 1B, magnesium dependent, beta isoform
A_44_P271668	6.09582	5.72963	5.56858	6.1415	6.69709	5.58129	6.37428	5.99381	6.65798	11.734	P	P	P	P	P	P	P	P	P	P	Icmt	Rattus norvegicus isoprenylcysteine carboxyl methyltransferase (Icmt), mRNA [NM_133310]	170818	isoprenylcysteine carboxyl methyltransferase
A_44_P350098	1.36544	1.25236	5.48541	1.30067	1.2172	1.48132	1.19914	1.9208	1.38519	1.90285	A	A	P	A	A	P	A	P	P	A	Alg9	Rattus norvegicus asparagine-linked glycosylation 9, alpha-1,2-mannosyltransferase homolog (S. cerevisiae) (Alg9), mRNA [NM_001109000]	367083	asparagine-linked glycosylation 9, alpha-1,2-mannosyltransferase homolog (S. cerevisiae)
A_44_P260396	7.97127	7.97651	8.15342	8.17064	8.42649	8.3894	8.11508	8.36892	8.25578	7.54023	P	P	P	P	P	P	P	P	P	P	Alkbh3	Rattus norvegicus alkB, alkylation repair homolog 3 (E. coli) (Alkbh3), mRNA [NM_001014180]	362169	alkB, alkylation repair homolog 3 (E. coli)
A_44_P435604	1.47345	2.06828	2.0049	2.97416	3.64536	1.8774	2.41351	2.88988	2.92195	3.44786	A	P	P	P	P	P	P	P	P	P	Atp1b1	Rattus norvegicus ATPase, Na+/K+ transporting, beta 1 polypeptide (Atp1b1), mRNA [NM_013113]	25650	ATPase, Na+/K+ transporting, beta 1 polypeptide
A_44_P1028947	2.43069	3.28041	3.8615	3.37396	3.89926	3.60458	3.71149	3.737	3.76918	4.11046	P	P	P	P	P	P	P	P	P	P	Kctd1	PREDICTED: Rattus norvegicus potassium channel tetramerisation domain containing 1 (Kctd1), mRNA [XM_214617]	291772	potassium channel tetramerisation domain containing 1
A_44_P1023049	7.17528	7.14004	7.32988	7.07121	6.93576	6.90745	7.00321	7.03587	7.14219	4.44018	P	P	P	P	P	P	P	P	P	P	Nfkbil1	Rattus norvegicus nuclear factor of kappa light polypeptide gene enhancer in B-cells inhibitor-like 1 (Nfkbil1), mRNA [NM_212509]	361794	nuclear factor of kappa light polypeptide gene enhancer in B-cells inhibitor-like 1
A_44_P248162	1.53322	2.8958	1.96395	2.28005	2.69182	3.1534	2.45623	3.1277	2.03489	2.46967	A	P	P	P	P	P	P	P	P	A	Cep135	PREDICTED: Rattus norvegicus similar to KIAA0635 gene product (predicted) (RGD1310726_predicted), mRNA [XM_223341]	305288	centrosomal protein 135kDa
A_44_P839920	1.57813	1.40127	2.09123	1.21364	4.15388	2.60799	1.71113	2.84546	2.82875	2.61849	A	A	P	A	P	P	P	P	P	A	Bcorl1	PREDICTED: Rattus norvegicus similar to BCL6 co-repressor-like 1 (predicted) (RGD1566108_predicted), mRNA [XM_217627]	302810	BCL6 co-repressor-like 1
A_43_P14032	3.83826	4.59778	4.34307	4.23624	4.2616	4.39536	3.65058	4.46291	3.99295	3.01349	P	P	P	P	P	P	P	P	P	A	Lrrc61	Rattus norvegicus leucine rich repeat containing 61 (Lrrc61), mRNA [NM_001109231]	500111	leucine rich repeat containing 61
A_44_P328872	7.39284	7.12196	6.83054	6.0905	6.33707	6.44117	5.57865	6.05564	5.71319	5.33044	P	P	P	P	P	P	P	P	P	P	Ranbp1	Rattus norvegicus RAN binding protein 1 (Ranbp1), mRNA [NM_001108324]	360739	RAN binding protein 1
A_44_P392334	5.83851	6.02967	6.00765	5.85955	6.01285	6.08814	5.90453	6.02071	5.92967	3.04122	P	P	P	P	P	P	P	P	P	A	Ppp4r1	Rattus norvegicus protein phosphatase 4, regulatory subunit 1 (Ppp4r1), mRNA [NM_080907]	140943	protein phosphatase 4, regulatory subunit 1
A_44_P187083	5.13994	5.40304	5.58795	5.86985	5.61103	5.14873	5.83889	5.96417	6.07499	3.03657	P	P	P	P	P	P	P	P	P	A	Atp2a2	Rattus norvegicus ATPase, Ca++ transporting, cardiac muscle, slow twitch 2 (Atp2a2), transcript variant 3, mRNA [NM_001110823]	29693	ATPase, Ca++ transporting, cardiac muscle, slow twitch 2
A_44_P652131	1.7468	3.27119	2.81462	4.01222	3.56261	3.78796	1.31942	2.72238	2.88561	5.43197	A	P	P	P	P	P	A	P	P	P	Med22	Rattus norvegicus mediator complex subunit 22 (Med22), mRNA [NM_001077679]	499762	mediator complex subunit 22
A_44_P281772	4.0146	3.34781	3.2921	3.67055	3.08133	4.0343	2.67785	3.34717	3.13745	3.00165	P	P	P	P	P	P	P	P	P	A	Senp7	Rattus norvegicus Sumo1/sentrin/SMT3 specific peptidase 7 (Senp7), mRNA [NM_001105888]	288167	Sumo1/sentrin/SMT3 specific peptidase 7
A_44_P524471	6.15826	6.40235	6.56351	6.56521	6.71951	6.82037	6.16487	6.35038	6.36198	2.72526	P	P	P	P	P	P	P	P	P	A	Dimt1l	Rattus norvegicus DIM1 dimethyladenosine transferase 1-like (S. cerevisiae) (Dimt1l), mRNA [NM_001106408]	294718	DIM1 dimethyladenosine transferase 1-like (S. cerevisiae)
A_44_P899616	4.5773	4.79697	3.68612	3.132	2.75978	2.84546	0.969272	1.75877	1.62083	1.21316	P	P	P	P	P	P	A	P	P	A	Fam111a	Rattus norvegicus family with sequence similarity 111, member A (Fam111a), mRNA [NM_001109163]	499322	family with sequence similarity 111, member A
A_43_P21135	3.14204	4.12069	3.85367	3.49096	4.22989	3.99246	2.79159	3.40526	3.69448	1.27204	P	P	P	P	P	P	P	P	P	A	Wdr20a	Rattus norvegicus WD repeat domain 20a (Wdr20a), mRNA [NM_001100894]	314453	WD repeat domain 20a
A_43_P12955	2.90268	3.59139	3.39147	6.13519	5.71277	7.14358	6.95249	9.17095	7.42617	10.4896	P	P	P	P	P	P	P	P	P	P	LOC498276	Rattus norvegicus Fc gamma receptor II beta (LOC498276), mRNA [NM_001135992]	498276	Fc gamma receptor II beta
A_43_P17880	2.24963	3.72541	3.9467	4.0146	3.35755	4.08591	3.01296	2.7987	3.57701	1.36211	P	P	P	P	P	P	P	P	P	A	Nek6	Rattus norvegicus NIMA (never in mitosis gene a)-related kinase 6 (Nek6), mRNA [NM_182953]	360161	NIMA (never in mitosis gene a)-related kinase 6
A_44_P526975	4.95998	5.11858	5.5127	4.50424	4.86559	4.6258	4.87281	4.58376	4.71355	4.63679	P	P	P	P	P	P	P	P	P	P	Hcr	Rattus norvegicus HCR (a-helix coiled-coil rod homolog) (Hcr), mRNA [NM_001002822]	406196	HCR (a-helix coiled-coil rod homolog)
A_44_P1029714	1.25573	1.20093	1.37243	1.48464	1.56977	1.20472	1.18199	1.19753	1.95844	8.42218	A	A	A	A	P	A	A	P	P	P	Cma1	Rattus norvegicus chymase 1, mast cell (Cma1), mRNA [NM_013092]	25627	chymase 1, mast cell
A_42_P579174	4.78661	4.27281	4.10991	5.54664	5.15826	4.95743	6.54505	5.80881	6.34793	9.77549	P	P	P	P	P	P	P	P	P	P	Cd3d	Rattus norvegicus CD3 molecule delta polypeptide (Cd3d), mRNA [NM_013169]	25710	CD3 molecule delta polypeptide
A_42_P720077	3.32178	4.12745	4.43418	3.19381	3.24839	3.98543	3.6096	3.61497	3.87421	2.75949	P	P	P	P	P	P	P	P	P	P	Fmo5	Rattus norvegicus flavin containing monooxygenase 5 (Fmo5), mRNA [NM_144739]	246248	flavin containing monooxygenase 5
A_44_P105741	9.14861	9.11738	9.04896	8.6568	8.72031	8.8766	8.78868	8.81951	8.83518	6.71516	P	P	P	P	P	P	P	P	P	P	Nat13	Rattus norvegicus N-acetyltransferase 13 (Nat13), mRNA [NM_001105881]	288108	N-acetyltransferase 13
A_44_P1047259	5.32642	6.2332	6.32276	5.72804	5.80113	5.9301	6.01541	5.88679	6.09959	5.76417	P	P	P	P	P	P	P	P	P	P	Ppp1r12a	Rattus norvegicus protein phosphatase 1, regulatory (inhibitor) subunit 12A (Ppp1r12a), mRNA [NM_053890]	116670	protein phosphatase 1, regulatory (inhibitor) subunit 12A
A_44_P451014	1.36414	1.25231	2.64533	2.47786	2.81158	3.2568	2.7342	2.7272	1.84972	1.90121	A	A	P	P	P	P	P	P	P	A	Mapk9	Rattus norvegicus mitogen-activated protein kinase 9 (Mapk9), mRNA [NM_017322]	50658	mitogen-activated protein kinase 9
A_43_P11472	2.41001	3.8459	3.63614	3.96786	3.80943	4.74199	3.60673	5.64546	4.56868	7.2311	P	P	P	P	P	P	P	P	P	P	Hmox1	Rattus norvegicus heme oxygenase (decycling) 1 (Hmox1), mRNA [NM_012580]	24451	heme oxygenase (decycling) 1
A_44_P128986	8.67556	8.1634	7.45069	7.48537	7.35728	5.82654	8.17904	7.49531	7.77935	10.4223	P	P	P	P	P	P	P	P	P	P	LOC619574	Rattus norvegicus hypothetical protein LOC619574 (LOC619574), mRNA [NM_001034959]	619574	hypothetical protein LOC619574
A_43_P14184	10.4528	10.8283	10.7385	10.5833	10.4254	10.7219	10.5985	10.5626	10.7965	8.41542	P	P	P	P	P	P	P	P	P	P	Acadl	Rattus norvegicus acyl-Coenzyme A dehydrogenase, long-chain (Acadl), nuclear gene encoding mitochondrial protein, mRNA [NM_012819]	25287	acyl-Coenzyme A dehydrogenase, long-chain
A_43_P16715	7.24002	7.29417	7.29199	7.83216	7.87242	7.84322	8.06599	8.12072	8.0779	6.09537	P	P	P	P	P	P	P	P	P	P	Sertad2	Rattus norvegicus SERTA domain containing 2 (Sertad2), mRNA [NM_001024903]	498423	SERTA domain containing 2
A_43_P17262	4.62201	4.53701	5.27322	4.71225	5.04541	3.93218	5.2017	4.24214	3.85579	8.88147	P	P	P	P	P	P	P	P	P	P	Tmod4	Rattus norvegicus tropomodulin 4 (Tmod4), mRNA [NM_001106449]	295261	tropomodulin 4
A_44_P195306	9.28899	9.6863	9.58013	9.56144	9.60162	9.94239	9.44357	9.59127	9.53755	9.89418	P	P	P	P	P	P	P	P	P	P	Ywhab	Rattus norvegicus tyrosine 3-monooxygenase/tryptophan 5-monooxygenase activation protein, beta polypeptide (Ywhab), mRNA [NM_019377]	56011	tyrosine 3-monooxygenase/tryptophan 5-monooxygenase activation protein, beta polypeptide
A_44_P555567	4.13719	3.78796	3.46521	2.73469	3.61139	3.61332	4.0376	3.99029	3.77738	3.0078	P	P	P	P	P	P	P	P	P	A	Zfp407	PREDICTED: Rattus norvegicus similar to zinc finger protein 407 (predicted) (RGD1310645_predicted), mRNA [XM_225679]	307213	zinc finger protein 407
A_44_P131470	1.76472	3.669	3.08979	3.38618	3.77402	3.52178	4.84996	4.1621	3.95572	6.48511	A	P	P	P	P	P	P	P	P	P	Hexb	Rattus norvegicus hexosaminidase B (Hexb), mRNA [NM_001011946]	294673	hexosaminidase B
A_44_P311323	1.76794	1.53329	1.25017	1.18674	2.17191	3.76236	1.37	1.26336	1.34213	3.03111	A	A	P	A	P	P	A	A	A	A	Cyp2b1	Rattus norvegicus cytochrome P450, family 2, subfamily b, polypeptide 1 (Cyp2b1), mRNA [NM_001134844]	24300	cytochrome P450, family 2, subfamily b, polypeptide 1
A_44_P356551	6.56484	5.95781	6.05611	4.77291	4.20812	5.08952	4.80139	4.53554	4.94971	6.41817	P	P	P	P	P	P	P	P	P	P	Jph3	Rattus norvegicus junctophilin 3 (Jph3), mRNA [NM_001107437]	307916	junctophilin 3
A_44_P286024	1.71211	3.33889	2.74628	1.80391	2.85385	3.25417	1.93425	2.30152	2.23921	2.98494	A	P	P	P	P	P	P	P	P	A	Helq	Rattus norvegicus helicase, POLQ-like (Helq), mRNA [NM_001014134]	360912	helicase, POLQ-like
A_44_P248133	2.77505	4.28025	3.88885	4.36025	4.41287	4.18874	4.23503	5.38038	5.16473	9.00762	P	P	P	P	P	P	P	P	P	P	Tagln2	Rattus norvegicus transgelin 2 (Tagln2), mRNA [NM_001013127]	304983	transgelin 2
A_44_P776411	7.95678	8.34209	8.23562	7.6057	7.76819	8.08826	7.26244	7.71668	7.76486	6.10765	P	P	P	P	P	P	P	P	P	P	Rfc1	Rattus norvegicus replication factor C (activator 1) 1 (Rfc1), mRNA [NM_053547]	89809	replication factor C (activator 1) 1
A_44_P378090	6.98399	7.15044	7.27356	7.41527	7.3366	7.38856	7.15542	7.17484	7.08427	5.70773	P	P	P	P	P	P	P	P	P	P	RGD1305593	AGENCOURT_12606475 NICHD_Rr_Pit1 Rattus norvegicus cDNA clone IMAGE:6920511 5', mRNA sequence [CB567136]	288513	similar to RIKEN cDNA 1810042K04
A_44_P357111	2.36308	1.1906	2.70512	3.91058	2.12444	3.51318	2.68974	2.74533	2.85751	10.5395	P	A	P	P	P	P	P	P	P	P	RGD1565498	Rattus norvegicus similar to Hypothetical protein LOC270802 (RGD1565498), mRNA [NM_001109287]	500843	similar to Hypothetical protein LOC270802
A_44_P266928	8.4293	8.45207	8.60084	8.2992	8.43438	8.49742	7.96319	8.26713	8.04006	6.98783	P	P	P	P	P	P	P	P	P	P	Surf1	Rattus norvegicus surfeit 1 (Surf1), nuclear gene encoding mitochondrial protein, mRNA [NM_172068]	64463	surfeit 1
A_44_P254687	6.16593	6.27446	6.32166	6.49364	6.42631	6.53122	6.37065	6.21987	6.23528	6.91225	P	P	P	P	P	P	P	P	P	P	Nthl1	Rattus norvegicus nth (endonuclease III)-like 1 (E.coli) (Nthl1), mRNA [NM_001105728]	29541	nth (endonuclease III)-like 1 (E.coli)
A_44_P807294	1.24807	2.5746	2.60523	3.33427	3.1919	3.18367	3.20881	3.0078	2.86972	1.41551	A	P	P	P	P	P	P	P	P	A	Cyb561d1	Rattus norvegicus cytochrome b-561 domain containing 1 (Cyb561d1), mRNA [NM_001108562]	362017	cytochrome b-561 domain containing 1
A_44_P344273	5.35958	5.27498	4.70972	6.09111	5.93313	5.68794	6.38732	6.11496	6.25934	1.45615	P	P	P	P	P	P	P	P	P	A	Sec62	Rattus norvegicus SEC62 homolog (S. cerevisiae) (Sec62), mRNA [NM_001034129]	294912	SEC62 homolog (S. cerevisiae)
A_44_P1015733	11.4943	11.5135	11.4876	11.307	11.2767	11.548	11.2152	10.9832	10.9654	9.00868	P	P	P	P	P	P	P	P	P	P	Ift20	Rattus norvegicus intraflagellar transport 20 homolog (Chlamydomonas) (Ift20), mRNA [NM_001105815]	287541	intraflagellar transport 20 homolog (Chlamydomonas)
A_42_P723437	7.93037	8.04467	7.88979	7.78501	7.81982	7.95331	7.75401	7.62788	7.68213	5.77993	P	P	P	P	P	P	P	P	P	P	Thyn1	Rattus norvegicus thymocyte nuclear protein 1 (Thyn1), mRNA [NM_001007661]	300470	thymocyte nuclear protein 1
A_44_P500056	2.82875	2.25677	3.40481	6.05857	2.18393	1.63792	2.41471	2.01974	3.07215	1.5246	P	P	P	P	P	P	P	P	P	A	Gpx2	Rattus norvegicus glutathione peroxidase 2 (Gpx2), mRNA [NM_183403]	29326	glutathione peroxidase 2
A_44_P512916	7.10752	6.98595	7.18699	8.32656	8.36985	7.92026	8.45098	8.25578	8.35061	1.71808	P	P	P	P	P	P	P	P	P	A	Ns5atp4	Rattus norvegicus NS5A (hepatitis C virus) transactivated protein 4 (Ns5atp4), mRNA [NM_207607]	311934	NS5A (hepatitis C virus) transactivated protein 4
A_44_P173675	7.48784	7.49134	7.40748	7.3485	7.58739	7.57783	7.18508	7.41693	7.23247	5.06869	P	P	P	P	P	P	P	P	P	P	Chmp6	Rattus norvegicus chromatin modifying protein 6 (Chmp6), mRNA [NM_001105856]	287873	chromatin modifying protein 6
A_44_P182642	6.78574	7.34627	7.1882	6.95861	7.044	7.30022	7.08921	6.91678	6.96652	6.32497	P	P	P	P	P	P	P	P	P	P	Rbbp5	Rattus norvegicus retinoblastoma binding protein 5 (Rbbp5), mRNA [NM_001107174]	304794	retinoblastoma binding protein 5
A_43_P14857	7.24627	6.96614	6.90518	7.60633	6.99146	6.75615	7.69787	7.43631	7.6133	8.30948	P	P	P	P	P	P	P	P	P	P	Tmbim4	Rattus norvegicus transmembrane BAX inhibitor motif containing 4 (Tmbim4), mRNA [NM_199116]	362884	transmembrane BAX inhibitor motif containing 4
A_44_P349002	5.44763	5.0694	4.71938	4.48421	4.30524	4.13745	3.44142	3.78392	3.72034	2.28874	P	P	P	P	P	P	P	P	P	A	E2f1	Rattus norvegicus E2F transcription factor 1 (E2f1), mRNA [NM_001100778]	399489	E2F transcription factor 1
A_42_P775268	5.7419	5.61204	6.18283	5.62951	5.99848	6.27847	5.5594	5.11666	5.19764	2.38482	P	P	P	P	P	P	P	P	P	A	Ccdc86	Rattus norvegicus coiled-coil domain containing 86 (Ccdc86), mRNA [NM_001006974]	293738	coiled-coil domain containing 86
A_44_P173244	4.25577	4.38928	5.27107	4.76543	4.72943	4.69889	4.6258	4.81747	4.54573	4.15497	P	P	P	P	P	P	P	P	P	P	Tcta	Rattus norvegicus T-cell leukemia translocation altered gene (Tcta), mRNA [NM_001014005]	306587	T-cell leukemia translocation altered gene
A_44_P999507	7.30967	7.70395	7.82884	6.96137	6.86182	7.06276	7.03386	6.96232	7.04559	2.83839	P	P	P	P	P	P	P	P	P	A	Pkp2	Rattus norvegicus plakophilin 2 (Pkp2), mRNA [NM_001100499]	287925	plakophilin 2
A_44_P996080	7.08005	7.62438	7.54622	7.10873	7.19637	6.98822	6.70486	6.44657	6.64393	2.92611	P	P	P	P	P	P	P	P	P	A	Anxa6	Rattus norvegicus annexin A6 (Anxa6), mRNA [NM_024156]	79125	annexin A6
A_44_P199420	4.46638	4.79268	4.52766	4.57226	4.9287	5.31188	4.98086	4.64104	4.52031	2.96491	P	P	P	P	P	P	P	P	P	A	RGD1309188	Rattus norvegicus similar to hypothetical protein BC011833 (RGD1309188), mRNA [NM_001108129]	315463	similar to hypothetical protein BC011833
A_44_P164512	5.72555	6.36378	6.03982	5.79538	5.75441	6.09894	5.9652	5.97915	6.21769	6.30483	P	P	P	P	P	P	P	P	P	P	Stat1	Rattus norvegicus signal transducer and activator of transcription 1 (Stat1), transcript variant alpha, mRNA [NM_032612]	25124	signal transducer and activator of transcription 1
A_44_P1042125	8.43652	8.36788	8.41542	8.82171	8.90736	8.74983	8.75191	8.82953	8.8654	7.77383	P	P	P	P	P	P	P	P	P	P	Psmg4	Rattus norvegicus proteasome (prosome, macropain) assembly chaperone 4 (Psmg4), mRNA [NM_001129879]	689623	proteasome (prosome, macropain) assembly chaperone 4
A_43_P18797	6.2972	6.82202	6.77842	6.05419	5.71809	6.25616	6.07202	5.6123	5.95781	3.02137	P	P	P	P	P	P	P	P	P	A	Ipo7	Rattus norvegicus importin 7 (Ipo7), mRNA [NM_001107545]	308939	importin 7
A_44_P841373	1.76182	3.09879	3.18846	1.58117	3.05177	3.00338	3.19806	2.80134	3.24323	3.02479	A	P	P	P	P	P	P	P	P	A	Afg3l1	AFG3(ATPase family gene 3)-like 1 [Source:RefSeq peptide;Acc:NP_001101926] [ENSRNOT00000065957]	361436	AFG3(ATPase family gene 3)-like 1 (S. cerevisiae)
A_44_P529403	6.35532	6.49967	6.41234	6.75348	7.17329	6.66705	7.19366	7.09599	7.15944	4.75681	P	P	P	P	P	P	P	P	P	P	Tbc1d20	Rattus norvegicus TBC1 domain family, member 20 (Tbc1d20), mRNA [NM_001004281]	362237	TBC1 domain family, member 20
A_44_P1024773	6.96748	6.15071	5.90755	4.15186	4.63441	4.43807	1.23902	1.2247	1.50523	2.77394	P	P	P	P	P	P	A	A	P	A	Dscc1	AY358866 KRTR9337 {Homo sapiens} (exp=-1; wgp=0; cg=0), complete [TC606270]	299933	defective in sister chromatid cohesion 1 homolog (S. cerevisiae)
A_44_P170120	10.3345	10.404	10.3731	10.515	10.5797	10.6696	10.2869	10.5228	10.5048	7.3366	P	P	P	P	P	P	P	P	P	P	Vps36	Rattus norvegicus vacuolar protein sorting 36 homolog (S. cerevisiae) (Vps36), mRNA [NM_001106092]	290851	vacuolar protein sorting 36 homolog (S. cerevisiae)
A_44_P115048	5.28158	4.66937	4.81899	4.0148	4.31821	5.14785	3.00091	4.11046	3.53453	1.28964	P	P	P	P	P	P	P	P	P	A	Terf2ip	Rattus norvegicus telomeric repeat binding factor 2, interacting protein (Terf2ip), mRNA [NM_001013143]	307861	telomeric repeat binding factor 2, interacting protein
A_44_P395522	3.52346	3.32733	3.74643	4.07009	3.52427	3.65645	3.50036	3.77602	4.15535	1.31252	P	P	P	P	P	P	P	P	P	A	Camk1g	Rattus norvegicus calcium/calmodulin-dependent protein kinase IG (Camk1g), mRNA [NM_182842]	171358	calcium/calmodulin-dependent protein kinase IG
A_42_P789584	1.23327	3.65439	3.41432	2.9529	2.8423	3.45921	1.15431	2.72562	3.12017	1.35332	A	P	P	P	P	P	A	P	P	A	Suv420h1	Rattus norvegicus suppressor of variegation 4-20 homolog 1 (Drosophila) (Suv420h1), mRNA [NM_001108512]	361688	suppressor of variegation 4-20 homolog 1 (Drosophila)
A_42_P719350	5.75155	4.97415	5.08604	5.8521	5.72167	3.81225	5.70103	5.57167	6.15414	7.56405	P	P	P	P	P	P	P	P	P	P	Qrich2	Q4ZZ35_PSEU2 (Q4ZZ35) Dihydrolipoamide acetyltransferase , partial (5%) [TC608644]	501747	glutamine rich 2
A_44_P198705	10.3068	10.2869	10.2061	10.1298	10.2371	10.2251	10.3807	10.643	10.3972	8.73034	P	P	P	P	P	P	P	P	P	P	H1f0	Rattus norvegicus H1 histone family, member 0 (H1f0), mRNA [NM_012578]	24437	H1 histone family, member 0
A_44_P118649	5.83637	5.65389	5.56523	5.88822	5.73867	5.40815	6.16043	5.79744	5.96586	1.41561	P	P	P	P	P	P	P	P	P	A	Yipf1	Rattus norvegicus Yip1 domain family, member 1 (Yipf1), mRNA [NM_199383]	298312	Yip1 domain family, member 1
A_44_P680056	2.50157	4.97274	4.82506	3.7374	4.73555	4.81126	4.02674	4.26933	3.9784	1.43632	P	P	P	P	P	P	P	P	P	A	Ap1g1	Rattus norvegicus adaptor-related protein complex 1, gamma 1 subunit (Ap1g1), mRNA [NM_134460]	171494	adaptor-related protein complex 1, gamma 1 subunit
A_44_P545735	5.78659	5.82556	5.47071	6.3993	6.19643	5.89453	6.53808	6.45614	6.78756	6.84466	P	P	P	P	P	P	P	P	P	P	Znf291	KIAA1454-like protein Fragment [Source:UniProtKB/TrEMBL;Acc:Q99MF6] [ENSRNOT00000009169]	117521	zinc finger protein 291
A_44_P1004536	4.91539	5.81806	5.71165	5.42023	5.29243	5.71676	4.88195	5.07136	5.15542	1.66353	P	P	P	P	P	P	P	P	P	A	Bdh1	Rattus norvegicus 3-hydroxybutyrate dehydrogenase, type 1 (Bdh1), nuclear gene encoding mitochondrial protein, mRNA [NM_053995]	117099	3-hydroxybutyrate dehydrogenase, type 1
A_44_P241583	5.27498	5.24504	5.42023	5.91468	5.76417	5.97262	5.87537	6.06961	6.37305	1.86037	P	P	P	P	P	P	P	P	P	A	Setd2	Rattus norvegicus SET domain containing 2 (Setd2), mRNA [NM_001108189]	316013	SET domain containing 2
A_44_P538989	6.01028	6.45614	6.71834	7.13794	7.54843	7.28619	7.03839	7.33337	7.34352	4.14389	P	P	P	P	P	P	P	P	P	P	RGD1308147	Rattus norvegicus similar to expressed sequence AW209491 (RGD1308147), mRNA [NM_001014010]	307008	similar to expressed sequence AW209491
A_42_P595960	10.822	10.7891	10.7219	10.0765	10.233	10.2958	9.85853	10.0911	9.84262	9.47028	P	P	P	P	P	P	P	P	P	P	Ppia	Rattus norvegicus peptidylprolyl isomerase A (cyclophilin A) (Ppia), mRNA [NM_017101]	25518	peptidylprolyl isomerase A (cyclophilin A)
A_43_P21665	1.59031	1.89861	1.54288	2.65886	3.33741	3.51719	2.98329	2.74509	1.88973	2.66658	A	P	P	P	P	P	P	P	P	A	Cpvl	Rattus norvegicus carboxypeptidase, vitellogenic-like (Cpvl), mRNA [NM_001029927]	502774	carboxypeptidase, vitellogenic-like
A_44_P386331	8.51234	8.51957	8.60454	8.91745	8.92065	9.00762	8.9367	8.9959	8.92431	8.46121	P	P	P	P	P	P	P	P	P	P	Fkbp1a	Rattus norvegicus FK506 binding protein 1a (Fkbp1a), mRNA [NM_013102]	25639	FK506 binding protein 1a
A_44_P338095	3.36541	4.71193	4.8222	5.04309	4.77399	5.46442	4.92159	4.27645	4.4887	2.83641	P	P	P	P	P	P	P	P	P	A	Hibch	Rattus norvegicus 3-hydroxyisobutyryl-Coenzyme A hydrolase (Hibch), nuclear gene encoding mitochondrial protein, mRNA [NM_001013112]	301384	3-hydroxyisobutyryl-Coenzyme A hydrolase
A_42_P802591	6.50576	6.71278	6.82369	7.1472	6.9474	7.35447	7.22748	6.76396	7.30439	2.95703	P	P	P	P	P	P	P	P	P	A	Mpp5	Rattus norvegicus membrane protein, palmitoylated 5 (MAGUK p55 subfamily member 5) (Mpp5), mRNA [NM_001108034]	314259	membrane protein, palmitoylated 5 (MAGUK p55 subfamily member 5)
A_43_P15205	6.95861	7.19702	7.11736	7.15884	7.66046	7.40549	7.63336	7.55078	7.51801	8.72901	P	P	P	P	P	P	P	P	P	P	Srf	Rattus norvegicus serum response factor (c-fos serum response element-binding transcription factor) (Srf), mRNA [NM_001109302]	501099	serum response factor (c-fos serum response element-binding transcription factor)
A_44_P500694	4.21091	4.63087	4.68482	5.69691	5.99214	5.36955	5.72167	6.14842	6.3702	2.99899	P	P	P	P	P	P	P	P	P	A	Cldnd1	Rattus norvegicus claudin domain containing 1 (Cldnd1), mRNA [NM_001006955]	288182	claudin domain containing 1
A_44_P817539	5.93532	6.18967	6.22204	5.72625	5.44481	5.86182	5.66389	5.69386	5.74276	2.79195	P	P	P	P	P	P	P	P	P	A	Caprin1	Rattus norvegicus cell cycle associated protein 1 (Caprin1), mRNA [NM_001012185]	362173	cell cycle associated protein 1
A_44_P517964	9.7656	9.86685	9.77549	9.60162	9.78952	9.66389	9.75785	10.2079	9.96774	9.87431	P	P	P	P	P	P	P	P	P	P	Tmem160	Rattus norvegicus transmembrane protein 160 (Tmem160), mRNA [NM_001106227]	292654	transmembrane protein 160
A_44_P319382	4.85751	4.90515	4.66552	5.01485	5.64402	5.29066	4.77657	5.27175	5.12192	1.24622	P	P	P	P	P	P	P	P	P	A	LOC691543	Rattus norvegicus hypothetical protein LOC691543 (LOC691543), mRNA [NM_001109645]	691543	hypothetical protein LOC691543
A_44_P114459	6.72891	6.38619	6.61136	6.46907	6.64821	6.47336	6.65074	6.94108	6.79821	6.28546	P	P	P	P	P	P	P	P	P	P	Dda1	Rattus norvegicus DET1 and DDB1 associated 1 (Dda1), mRNA [NM_001134790]	688813	DET1 and DDB1 associated 1
A_44_P994454	7.96319	8.13733	7.86868	7.24819	7.64488	7.67373	7.84353	7.79701	7.8807	9.06595	P	P	P	P	P	P	P	P	P	P	Srrm2	Srrm2 protein Fragment [Source:UniProtKB/TrEMBL;Acc:B2GUY6] [ENSRNOT00000006370]	302969	serine/arginine repetitive matrix 2
A_44_P174982	2.47231	3.38794	3.71652	3.73664	4.10197	4.64414	3.79373	3.77045	4.37867	1.31268	P	P	P	P	P	P	P	P	P	A	Pnpo	Rattus norvegicus pyridoxine 5'-phosphate oxidase (Pnpo), mRNA [NM_022601]	64533	pyridoxine 5'-phosphate oxidase
A_42_P732126	4.92046	5.633	5.67118	5.8328	5.80553	6.34962	5.65491	5.43844	5.75534	1.33746	P	P	P	P	P	P	P	P	P	A	Nek9	Rattus norvegicus NIMA (never in mitosis gene a)- related kinase 9 (Nek9), mRNA [NM_001106747]	299204	NIMA (never in mitosis gene a)- related kinase 9
A_43_P22124	7.20561	7.39112	7.61807	6.58888	6.56521	7.02159	6.79779	6.41817	6.46547	1.35614	P	P	P	P	P	P	P	P	P	A	Dnajc7	Rattus norvegicus DnaJ (Hsp40) homolog, subfamily C, member 7 (Dnajc7), mRNA [NM_213625]	303536	DnaJ (Hsp40) homolog, subfamily C, member 7
A_44_P446882	3.75735	3.48211	4.06459	4.46745	4.21633	3.51903	3.17809	4.09088	4.18271	4.7805	P	P	P	P	P	P	P	P	P	P	Abcb6	Rattus norvegicus ATP-binding cassette, sub-family B (MDR/TAP), member 6 (Abcb6), nuclear gene encoding mitochondrial protein, mRNA [NM_080582]	140669	ATP-binding cassette, sub-family B (MDR/TAP), member 6
A_42_P641168	6.29516	6.3274	6.20362	6.2332	6.83257	6.73679	5.68268	6.05486	5.66735	1.36865	P	P	P	P	P	P	P	P	P	A	Mrs2	Rattus norvegicus MRS2 magnesium homeostasis factor homolog (S. cerevisiae) (Mrs2), mRNA [NM_024001]	79032	MRS2 magnesium homeostasis factor homolog (S. cerevisiae)
A_44_P147582	4.36665	5.05903	4.63465	4.19979	4.40437	4.42398	4.39812	4.36737	4.45191	1.38125	P	P	P	P	P	P	P	P	P	A	Rab5b	Rattus norvegicus RAB5B, member RAS oncogene family (Rab5b), mRNA [NM_001079936]	288779	RAB5B, member RAS oncogene family
A_42_P466997	7.89807	7.77585	7.76671	8.24109	8.83902	8.24244	8.52731	8.40141	8.40696	5.73483	P	P	P	P	P	P	P	P	P	P	Ccm2	Rattus norvegicus cerebral cavernous malformation 2 (Ccm2), mRNA [NM_001126275]	305505	cerebral cavernous malformation 2
A_43_P10410	5.85796	5.43616	5.80113	6.18393	5.99822	5.76683	6.35483	6.20905	6.61031	1.6262	P	P	P	P	P	P	P	P	P	A	Txndc12	Rattus norvegicus thioredoxin domain containing 12 (endoplasmic reticulum) (Txndc12), mRNA [NM_001100840]	298370	thioredoxin domain containing 12 (endoplasmic reticulum)
A_44_P191784	9.98623	9.87285	10.1426	9.53613	9.72637	9.91997	9.58779	9.5192	9.40343	8.49742	P	P	P	P	P	P	P	P	P	P	Calm1	Rattus norvegicus calmodulin 1 (Calm1), mRNA [NM_031969]	24242	calmodulin 1
A_44_P456722	4.04793	4.49742	4.27695	3.25012	3.6845	4.19428	4.1719	3.37735	3.68976	2.41516	P	P	P	P	P	P	P	P	P	P	Pbx1	Rattus norvegicus pre-B-cell leukemia homeobox 1 (Pbx1), transcript variant 2, mRNA [NM_001100681]	304947	pre-B-cell leukemia homeobox 1
A_44_P130476	4.01924	3.85037	3.372	4.4625	4.57668	4.11497	4.32362	4.47244	4.36539	5.15901	P	P	P	P	P	P	P	P	P	P	Rnase1	Rattus norvegicus ribonuclease, RNase A family, 1 (pancreatic) (Rnase1), mRNA [NM_001029904]	364304	ribonuclease, RNase A family, 1 (pancreatic)
A_44_P514539	5.2253	5.50756	5.64266	5.96854	4.4747	6.08064	5.81469	4.40654	4.89652	5.74156	P	P	P	P	P	P	P	P	P	P	Eif4b	Rattus norvegicus eukaryotic translation initiation factor 4B (Eif4b), mRNA [NM_001008324]	300253	eukaryotic translation initiation factor 4B
A_44_P334736	2.96835	5.58171	2.26025	3.09603	1.60155	1.60542	2.3748	1.6687	1.76458	4.02674	P	M	P	M	P	M	P	P	P	P	Edn1	Rattus norvegicus endothelin 1 (Edn1), mRNA [NM_012548]	24323	endothelin 1
A_44_P529939	4.76317	4.48752	4.30781	4.68482	4.96859	4.75359	4.683	5.38199	5.12285	5.98335	P	P	P	P	P	P	P	P	P	P	Kif3b	Rattus norvegicus kinesin family member 3B (Kif3b), mRNA [NM_001106529]	296284	kinesin family member 3B
A_44_P448108	1.58967	1.41704	2.49871	2.99421	2.60235	3.05334	2.96237	2.59454	2.40913	2.66895	A	A	P	P	P	P	P	P	P	A	Ube4b	AF260926 ubiquitin fusion degradation protein 2 {Mus musculus} (exp=-1; wgp=0; cg=0), partial (21%) [TC588007]	298652	ubiquitination factor E4B
A_44_P123788	10.8877	11.0164	11.1516	10.5916	10.6606	10.8095	9.94381	10.1601	10.2405	6.94333	P	P	P	P	P	P	P	P	P	P	LOC293589	Rattus norvegicus putative GTP-binding protein (LOC293589), mRNA [NM_001106311]	293589	putative GTP-binding protein
A_42_P749820	6.05857	5.45887	4.80592	6.19617	6.05919	4.25292	6.88733	6.19242	6.85375	7.61085	P	P	P	P	P	P	P	P	P	P	Cdh13	Rattus norvegicus cadherin 13 (Cdh13), mRNA [NM_138889]	192248	cadherin 13
A_44_P470565	7.52947	7.68982	7.77543	8.21337	8.05033	7.23418	8.07962	7.72203	8.2518	7.69927	P	P	P	P	P	P	P	P	P	P	Bat5	Rattus norvegicus HLA-B associated transcript 5 (Bat5), mRNA [NM_212531]	361796	HLA-B associated transcript 5
A_44_P452546	3.07345	3.74216	3.84747	3.34717	3.26113	3.81421	2.81789	2.14803	1.73796	2.97181	P	P	P	P	P	P	P	P	P	A	Gstcd	Rattus norvegicus glutathione S-transferase, C-terminal domain containing (Gstcd), mRNA [NM_001107725]	310855	glutathione S-transferase, C-terminal domain containing
A_44_P267799	1.18582	3.45847	3.5377	2.45984	2.88561	3.0184	1.00108	3.53995	2.4165	1.22107	A	P	P	P	P	P	A	P	P	A	Ets2	Rattus norvegicus v-ets erythroblastosis virus E26 oncogene homolog 2 (avian) (Ets2), mRNA [NM_001107107]	304063	v-ets erythroblastosis virus E26 oncogene homolog 2 (avian)
A_44_P445756	1.19128	3.20473	3.05824	2.9234	2.49607	3.05545	1.02124	2.41156	2.68974	1.23038	A	P	P	P	P	P	A	P	P	A	Ocrl	Rattus norvegicus oculocerebrorenal syndrome of Lowe (Ocrl), mRNA [NM_001108256]	317576	oculocerebrorenal syndrome of Lowe
A_44_P557228	7.04784	7.3713	7.4128	6.97158	7.00685	7.17415	7.01006	7.07366	7.23934	6.3702	P	P	P	P	P	P	P	P	P	P	Rela	Rattus norvegicus v-rel reticuloendotheliosis viral oncogene homolog A (avian) (Rela), mRNA [NM_199267]	309165	v-rel reticuloendotheliosis viral oncogene homolog A (avian)
A_44_P417104	8.40875	8.63106	8.50167	8.56371	8.72901	8.84228	8.4106	8.59783	8.61225	4.43418	P	P	P	P	P	P	P	P	P	P	Sucla2	Rattus norvegicus succinate-CoA ligase, ADP-forming, beta subunit (Sucla2), nuclear gene encoding mitochondrial protein, mRNA [NM_001108387]	361071	succinate-CoA ligase, ADP-forming, beta subunit
A_43_P22284	1.23275	1.70671	1.40941	3.94953	3.68376	3.85615	3.36193	3.4375	3.61953	5.43844	A	P	A	P	P	P	P	P	P	P	Asb16	Rattus norvegicus ankyrin repeat and SOCS box-containing 16 (Asb16), mRNA [NM_001109048]	498005	ankyrin repeat and SOCS box-containing 16
A_44_P346572	6.27774	6.06734	6.08196	6.44566	6.318	6.09959	6.44597	6.1411	6.60597	1.41741	P	P	P	P	P	P	P	P	P	A	Ssr1	Rattus norvegicus signal sequence receptor, alpha (Ssr1), mRNA [NM_001008891]	361233	signal sequence receptor, alpha
A_44_P151804	4.72577	5.05217	5.31241	4.54557	3.35207	4.54365	4.54051	3.35109	4.49742	4.57594	P	P	P	P	P	P	P	P	P	P	Stat6	Rattus norvegicus signal transducer and activator of transcription 6 (Stat6), mRNA [NM_001044250]	362896	signal transducer and activator of transcription 6
A_44_P264567	10.3456	10.4059	10.4844	10.5125	10.8261	10.5664	10.6085	10.8283	10.7362	8.07635	P	P	P	P	P	P	P	P	P	P	Mrp63	Rattus norvegicus mitochondrial ribosomal protein 63 (Mrp63), nuclear gene encoding mitochondrial protein, mRNA [NM_001109649]	691814	mitochondrial ribosomal protein 63
A_44_P506313	6.51257	6.53066	6.61302	6.48927	5.96417	7.06167	6.33202	4.92757	5.75324	1.58107	P	P	P	P	P	P	P	P	P	A	Iars	Rattus norvegicus isoleucyl-tRNA synthetase (Iars), mRNA [NM_001100572]	306804	isoleucyl-tRNA synthetase
A_44_P324087	1.31051	2.91114	2.83297	1.29858	2.67977	2.54083	1.19039	4.14359	1.52742	1.6968	A	P	P	A	P	P	A	P	P	A	Ttll12	Rattus norvegicus tubulin tyrosine ligase-like family, member 12 (Ttll12), mRNA [NM_001135922]	300105	tubulin tyrosine ligase-like family, member 12
A_44_P459492	5.19764	5.22096	5.73608	6.25508	6.39808	5.93762	6.75403	6.55995	6.79579	4.65466	P	P	P	P	P	P	P	P	P	P	Lmo2	Rattus norvegicus LIM domain only 2 (Lmo2), mRNA [NM_001037358]	362176	LIM domain only 2
A_42_P703664	2.30588	3.15417	3.41804	3.46481	2.75439	2.99341	3.41804	3.42765	2.42709	6.43042	P	P	P	P	P	P	P	P	P	P	Srxn1	Rattus norvegicus sulfiredoxin 1 homolog (S. cerevisiae) (Srxn1), mRNA [NM_001047858]	296271	sulfiredoxin 1 homolog (S. cerevisiae)
A_43_P18767	7.33957	7.51801	7.39573	7.33465	6.5757	6.6873	6.4747	6.51029	6.56389	7.73398	P	P	P	P	P	P	P	P	P	P	Parp2	Rattus norvegicus poly (ADP-ribose) polymerase 2 (Parp2), mRNA [NM_001106030]	290027	poly (ADP-ribose) polymerase 2
A_43_P19494	3.70468	3.52912	2.71822	2.33779	2.44338	1.86966	3.4704	2.95318	2.72935	10.4626	P	P	P	P	P	P	P	P	P	P	LOC688972	PREDICTED: Rattus norvegicus similar to Glycophorin (LOC688972), mRNA [XM_001069014]	688972	similar to Glycophorin
A_44_P758470	4.7748	4.08668	3.87343	4.57506	4.04908	2.79184	4.67807	4.04664	4.25263	7.73942	P	P	P	P	P	P	P	P	P	P	Ecop	Rattus norvegicus EGFR-coamplified and overexpressed protein (Ecop), mRNA [NM_001108630]	362374	EGFR-coamplified and overexpressed protein
A_44_P471440	4.80139	4.81126	4.41589	4.73216	4.53411	5.1748	4.76693	4.62443	4.80877	2.98908	P	P	P	P	P	P	P	P	P	A	Nbr1	Rattus norvegicus neighbor of Brca1 gene 1 (Nbr1), mRNA [NM_001024765]	303554	neighbor of Brca1 gene 1
A_44_P1058389	11.491	11.5037	11.5721	11.8757	11.8136	11.9138	11.943	11.9686	11.9869	11.4221	P	P	P	P	P	P	P	P	P	P	Npm1	Rattus norvegicus nucleophosmin (nucleolar phosphoprotein B23, numatrin) (Npm1), mRNA [NM_012992]	25498	nucleophosmin (nucleolar phosphoprotein B23, numatrin)
A_42_P825947	6.82289	7.06392	6.92358	7.22562	6.94333	6.71516	7.33524	7.26837	7.32182	8.35008	P	P	P	P	P	P	P	P	P	P	Ccdc23	Rattus norvegicus coiled-coil domain containing 23 (Ccdc23), transcript variant 1, mRNA [NM_001038994]	362578	coiled-coil domain containing 23
A_42_P511274	8.02161	7.53432	7.044	7.30857	6.87517	6.22423	7.59713	7.3821	7.31218	9.76382	P	P	P	P	P	P	P	P	P	P	RT1-CE5	Rattus norvegicus RT1 class I, locus CE5 (RT1-CE5), transcript variant 1, mRNA [NM_001008843]	309607	RT1 class I, locus CE5
A_44_P206583	4.04365	4.5773	3.947	3.65058	3.36336	3.78914	2.44355	2.79989	2.78761	3.2379	P	P	P	P	P	P	P	P	P	P	Pycr1	Rattus norvegicus pyrroline-5-carboxylate reductase 1 (Pycr1), mRNA [NM_001105857]	287877	pyrroline-5-carboxylate reductase 1
A_44_P492321	2.63205	1.43297	2.44856	2.83701	2.0923	3.0925	1.81409	2.65055	2.84956	5.41366	P	A	P	P	P	P	P	P	P	P	Fam65a	Protein FAM65A [Source:UniProtKB/Swiss-Prot;Acc:Q4FZU8] [ENSRNOT00000023710]	291974	family with sequence similarity 65, member A
A_42_P568060	4.54432	5.85371	5.39997	5.59525	5.76708	5.92638	5.24726	5.3246	5.74612	1.21507	P	P	P	P	P	P	P	P	P	A	Ppp4r2	Rattus norvegicus protein phosphatase 4, regulatory subunit 2 (Ppp4r2), mRNA [NM_001106613]	297486	protein phosphatase 4, regulatory subunit 2
A_44_P419472	3.49671	3.47507	3.36399	4.36942	3.52856	3.80354	3.99153	4.51563	4.24112	7.89031	P	P	P	P	P	P	P	P	P	P	LOC100361530	PREDICTED: Rattus norvegicus F-box protein 28-like (LOC100361530), mRNA [XM_002728911]	100361530	F-box protein 28-like
A_43_P21225	3.4081	4.22375	4.23758	3.23961	3.02287	3.16749	3.79176	3.62643	3.21536	2.28778	P	P	P	P	P	P	P	P	P	P	Dixdc1	Rattus norvegicus DIX domain containing 1 (Dixdc1), mRNA [NM_001037654]	363062	DIX domain containing 1
A_42_P695401	1.13497	2.4112	1.06492	1.78353	2.73246	4.01141	1.21395	6.53122	3.72768	6.72768	A	P	A	P	P	P	P	P	P	P	Ccl2	Rattus norvegicus chemokine (C-C motif) ligand 2 (Ccl2), mRNA [NM_031530]	24770	chemokine (C-C motif) ligand 2
A_42_P500675	3.14603	2.71976	2.28836	3.33513	2.49763	3.02287	3.77372	3.28854	3.44839	5.37241	P	P	P	P	P	P	P	P	P	P	Hcrt	Rattus norvegicus hypocretin (Hcrt), mRNA [NM_013179]	25723	hypocretin
A_44_P493284	10.2224	10.327	10.2999	9.93163	9.93726	10.233	9.88116	9.76779	9.70616	8.52652	P	P	P	P	P	P	P	P	P	P	St13	Rattus norvegicus suppression of tumorigenicity 13 (St13), mRNA [NM_031122]	81800	suppression of tumorigenicity 13
A_42_P541962	1.23093	3.26272	2.59084	3.62503	3.94764	3.38618	4.1015	4.33839	4.30753	1.3443	A	P	P	P	P	P	P	P	P	A	C1qtnf4	Rattus norvegicus C1q and tumor necrosis factor related protein 4 (C1qtnf4), mRNA [NM_001107745]	311184	C1q and tumor necrosis factor related protein 4
A_42_P511118	5.1536	4.43708	3.977	3.80278	3.55452	2.37424	4.13719	3.498	3.79726	8.7284	P	P	P	P	P	P	P	P	P	P	Slc17a6	Rattus norvegicus solute carrier family 17 (sodium-dependent inorganic phosphate cotransporter), member 6 (Slc17a6), mRNA [NM_053427]	84487	solute carrier family 17 (sodium-dependent inorganic phosphate cotransporter), member 6
A_44_P606843	5.89293	6.38991	6.21392	5.82995	6.04744	6.27351	5.66911	5.92809	5.90453	1.36414	P	P	P	P	P	P	P	P	P	A	Lrrc40	Rattus norvegicus leucine rich repeat containing 40 (Lrrc40), mRNA [NM_001034926]	310946	leucine rich repeat containing 40
A_44_P173365	5.13133	5.16473	5.57202	5.00633	4.48203	5.32616	4.49162	4.09266	4.56292	1.37923	P	P	P	P	P	P	P	P	P	A	Tnpo3	Rattus norvegicus transportin 3 (Tnpo3), mRNA [NM_001106587]	296954	transportin 3
A_42_P532458	8.62878	9.02842	8.84779	8.66341	8.24357	8.29179	8.5517	8.61486	8.63359	7.4886	P	P	P	P	P	P	P	P	P	P	Papss1	Rattus norvegicus 3'-phosphoadenosine 5'-phosphosulfate synthase 1 (Papss1), mRNA [NM_001106471]	295443	3'-phosphoadenosine 5'-phosphosulfate synthase 1
A_44_P1024125	4.21075	5.03477	4.73023	4.90515	5.16747	5.17281	4.59817	5.08001	4.85041	1.44766	P	P	P	P	P	P	P	P	P	A	Hsf2	Rattus norvegicus heat shock transcription factor 2 (Hsf2), mRNA [NM_031694]	64441	heat shock transcription factor 2
A_44_P278509	5.74661	5.64195	5.86083	5.36865	5.46681	5.57799	5.98892	6.12391	5.99513	3.42576	P	P	P	P	P	P	P	P	P	P	RGD1303066	Rattus norvegicus similar to RIKEN cDNA 2610110G12 (RGD1303066), mRNA [NM_212498]	361789	similar to RIKEN cDNA 2610110G12
A_43_P22561	1.29178	1.89731	1.25282	5.56441	1.22168	1.1618	1.18772	1.68091	1.52547	1.60719	A	P	A	P	A	A	A	P	P	A	Sox6	Rattus norvegicus SRY (sex determining region Y)-box 6 (Sox6), mRNA [NM_001024751]	293165	SRY (sex determining region Y)-box 6
A_44_P1017757	11.0781	10.9718	10.9299	11.0661	10.9972	11.0815	11.1152	10.8707	11.1364	10.2495	P	P	P	P	P	P	P	P	P	P	Rpp21	Rattus norvegicus ribonuclease P 21 subunit (human) (Rpp21), mRNA [NM_001002831]	406230	ribonuclease P 21 subunit (human)
A_44_P423803	12.0195	12.2187	12.5296	11.7286	11.7556	11.6595	11.866	11.9252	11.9686	13.4813	P	P	P	P	P	P	P	P	P	P	Actb	Rattus norvegicus actin, beta (Actb), mRNA [NM_031144]	81822	actin, beta
A_44_P508733	4.95954	5.19609	4.81272	5.15472	5.2599	4.99187	5.38681	5.85117	5.89408	5.61699	P	P	P	P	P	P	P	P	P	P	E2f3	Rattus norvegicus E2F transcription factor 3 (E2f3), mRNA [NM_001137626]	291105	E2F transcription factor 3
A_44_P316239	5.05576	4.57791	4.78205	3.3968	3.90713	3.75238	3.64877	4.17343	4.00969	1.89092	P	P	P	P	P	P	P	P	P	A	Lyn	Rattus norvegicus v-yes-1 Yamaguchi sarcoma viral related oncogene homolog (Lyn), transcript variant 1, mRNA [NM_030857]	81515	v-yes-1 Yamaguchi sarcoma viral related oncogene homolog
A_43_P12569	6.25057	6.47852	6.88003	7.26514	6.93733	6.80231	7.11472	7.07303	7.26764	5.17534	P	P	P	P	P	P	P	P	P	P	Idh1	Rattus norvegicus isocitrate dehydrogenase 1 (NADP+), soluble (Idh1), mRNA [NM_031510]	24479	isocitrate dehydrogenase 1 (NADP+), soluble
A_44_P439276	2.28267	3.55835	2.93704	3.72956	3.71872	3.82854	3.60241	3.65103	4.09559	2.15315	P	P	P	P	P	P	P	P	P	A	Fam8a1	PREDICTED: Rattus norvegicus RNA binding motif protein 24 (predicted) (Rbm24_predicted), mRNA [XM_214446]	291031	family with sequence similarity 8, member A1
A_44_P1033023	8.79479	8.95462	8.9392	8.4804	8.38878	9.1185	7.99749	8.24584	8.13878	8.11573	P	P	P	P	P	P	P	P	P	P	Parp1	Rattus norvegicus poly (ADP-ribose) polymerase 1 (Parp1), mRNA [NM_013063]	25591	poly (ADP-ribose) polymerase 1
A_44_P314353	6.43693	5.73036	6.22185	6.47986	6.39959	6.77175	6.59219	6.25116	6.14374	3.24549	P	P	P	P	P	P	P	P	P	P	Spryd4	Rattus norvegicus SPRY domain containing 4 (Spryd4), mRNA [NM_001037765]	288772	SPRY domain containing 4
A_44_P342289	1.60353	3.40787	2.40952	1.22868	2.72507	1.48886	1.29629	1.22783	1.31687	8.40875	A	P	P	P	P	P	A	A	A	P	H19	Rattus norvegicus H19, imprinted maternally expressed transcript (H19), non-coding RNA [NR_027324]	309122	H19, imprinted maternally expressed transcript
A_44_P518259	6.16737	6.59343	6.66534	5.82519	5.71319	6.05186	5.23338	5.66829	5.64591	4.26667	P	P	P	P	P	P	P	P	P	P	Wwp2	Rattus norvegicus WW domain containing E3 ubiquitin protein ligase 2 (Wwp2), mRNA [NM_001106184]	291999	WW domain containing E3 ubiquitin protein ligase 2
A_44_P288756	11.0631	11.0442	10.961	10.5265	10.5395	10.6606	10.6402	10.6154	10.515	10.2465	P	P	P	P	P	P	P	P	P	P	RGD1565117	PREDICTED: Rattus norvegicus similar to 40S ribosomal protein S26 (RGD1565117), mRNA [XM_001055593]	299848	similar to 40S ribosomal protein S26
A_44_P421417	3.58296	3.9963	2.67904	4.91023	4.83319	4.06893	4.13674	4.00804	4.19482	2.98877	P	P	P	P	P	P	P	P	P	A	Spon2	Rattus norvegicus spondin 2, extracellular matrix protein (Spon2), mRNA [NM_138533]	171569	spondin 2, extracellular matrix protein
A_44_P1011224	5.31698	5.66144	5.8079	5.48431	5.96544	5.60479	5.74293	6.14982	6.20702	4.11497	P	P	P	P	P	P	P	P	P	P	Atp8b2	Rattus norvegicus Atpase, class I, type 8B, member 2 (Atp8b2), mRNA [NM_001024798]	361984	Atpase, class I, type 8B, member 2
A_44_P292836	5.14187	4.98054	4.60029	4.43734	5.00373	4.84054	5.10512	3.79086	4.62306	2.88907	P	P	P	P	P	P	P	P	P	A	Ankrd13a	Rattus norvegicus ankyrin repeat domain 13a (Ankrd13a), mRNA [NM_001012148]	360823	ankyrin repeat domain 13a
A_44_P152445	8.92168	8.98422	8.8689	8.82437	9.07302	9.06867	8.66278	9.02752	8.73665	7.60633	P	P	P	P	P	P	P	P	P	P	Eif4e2	Rattus norvegicus eukaryotic translation initiation factor 4E family member 2 (Eif4e2), mRNA [NM_001108808]	363275	eukaryotic translation initiation factor 4E family member 2
A_44_P1031034	1.21086	2.71195	3.12623	4.11396	4.14013	3.65139	3.32281	4.3862	4.42025	1.27686	A	P	P	P	P	P	P	P	P	A	Clip1	Rattus norvegicus CAP-GLY domain containing linker protein 1 (Clip1), mRNA [NM_031745]	65201	CAP-GLY domain containing linker protein 1
A_43_P10076	8.14048	8.46222	8.30802	8.585	8.55923	8.55667	8.83046	8.72129	8.66919	8.31878	P	P	P	P	P	P	P	P	P	P	Stx6	Rattus norvegicus syntaxin 6 (Stx6), mRNA [NM_031665]	60562	syntaxin 6
A_42_P512417	10.0442	9.95741	10.0885	10.2999	10.1685	10.1878	10.1517	9.96179	10.0885	8.96373	P	P	P	P	P	P	P	P	P	P	Dpm2	Rattus norvegicus dolichyl-phosphate mannosyltransferase polypeptide 2, regulatory subunit (Dpm2), mRNA [NM_019252]	29640	dolichyl-phosphate mannosyltransferase polypeptide 2, regulatory subunit
A_44_P432733	6.75167	6.49255	6.64104	7.49594	7.72389	7.64859	7.36714	7.44091	7.43029	1.32977	P	P	P	P	P	P	P	P	P	A	Fam116a	Rattus norvegicus family with sequence similarity 116, member A (Fam116a), mRNA [NM_001134467]	306229	family with sequence similarity 116, member A
A_44_P314081	2.12176	1.18171	2.43336	3.43914	3.05716	3.19577	3.33658	2.5833	3.24363	1.33835	P	A	P	P	P	P	P	P	P	A	Sptlc1	Rattus norvegicus serine palmitoyltransferase, long chain base subunit 1 (Sptlc1), mRNA [NM_001108406]	361213	serine palmitoyltransferase, long chain base subunit 1
A_43_P16530	9.61573	9.79355	9.75374	9.61739	9.83726	9.87359	9.47173	9.51164	9.38155	8.08032	P	P	P	P	P	P	P	P	P	P	Pop7	Rattus norvegicus processing of precursor 7, ribonuclease P/MRP subunit (S. cerevisiae) (Pop7), mRNA [NM_001105918]	288564	processing of precursor 7, ribonuclease P/MRP subunit (S. cerevisiae)
A_42_P709819	6.73931	6.43825	6.2865	6.96614	7.04507	6.22596	6.99523	7.02267	7.08799	1.39668	P	P	P	P	P	P	P	P	P	A	Tmed7	Rattus norvegicus transmembrane emp24 protein transport domain containing 7 (Tmed7), mRNA [NM_001105758]	252889	transmembrane emp24 protein transport domain containing 7
A_44_P428560	1.25128	1.19698	6.07619	1.37262	1.91903	1.1792	1.18351	1.12639	1.14769	1.42452	A	A	P	A	P	A	A	A	A	A	Olr883	Rattus norvegicus olfactory receptor 883 (Olr883), mRNA [NM_001001358]	288803	olfactory receptor 883
A_44_P265326	3.08509	2.83064	3.64958	3.43155	4.19729	4.06681	2.74092	3.64489	3.25852	1.43996	P	P	P	P	P	P	P	P	P	A	Pus3	Rattus norvegicus pseudouridylate synthase 3 (Pus3), mRNA [NM_001108134]	315554	pseudouridylate synthase 3
A_44_P553765	1.25947	2.53744	2.77283	3.5638	3.04336	3.30118	2.94775	2.71464	3.06301	1.45651	A	P	P	P	P	P	P	P	P	A	Phf17	Rattus norvegicus PHD finger protein 17 (Phf17), mRNA [NM_001107670]	310352	PHD finger protein 17
A_44_P382878	2.94357	3.64138	3.06417	3.21028	3.08861	2.37933	3.38311	2.89283	3.43523	8.97077	P	P	P	P	P	P	P	P	P	P	Cux2	Rattus norvegicus cut-like homeobox 2 (Cux2), mRNA [NM_001105931]	288665	cut-like homeobox 2
A_44_P803398	1.28277	1.2154	5.76991	1.30843	1.22172	1.30405	1.18564	2.79637	5.64306	1.56156	A	A	P	A	A	P	A	P	P	A	Tmem127	Rattus norvegicus transmembrane protein 127 (Tmem127), mRNA [NM_001100978]	311405	transmembrane protein 127
A_43_P21758	3.65523	4.79548	5.03899	4.04009	3.57043	4.16343	3.82811	3.3198	2.6604	4.37381	P	P	P	P	P	P	P	P	P	P	Usp9x	Rattus norvegicus ubiquitin specific peptidase 9, X-linked (Usp9x), transcript variant 1, mRNA [NM_001135893]	363445	ubiquitin specific peptidase 9, X-linked
A_44_P296994	4.05659	4.68359	2.49967	2.87726	3.15765	3.59066	2.43174	2.21777	2.36503	4.06102	P	P	P	P	P	P	P	P	P	P	Adrb3	Rattus norvegicus adrenergic, beta-3-, receptor (Adrb3), mRNA [NM_013108]	25645	adrenergic, beta-3-, receptor
A_44_P1004037	13.8042	14.2381	14.1147	13.4996	13.0375	13.5356	13.0918	13.4109	13.3951	8.16592	P	P	P	P	P	P	P	P	P	P	Acly	Rattus norvegicus ATP citrate lyase (Acly), transcript variant 1, mRNA [NM_016987]	24159	ATP citrate lyase
A_44_P492594	5.19132	5.0775	5.33615	5.58492	5.59384	5.5101	5.70859	5.55792	5.69314	2.8946	P	P	P	P	P	P	P	P	P	A	Cdkn2aipnl	Rattus norvegicus CDKN2A interacting protein N-terminal like (Cdkn2aipnl), mRNA [NM_001008278]	287278	CDKN2A interacting protein N-terminal like
A_44_P396419	5.64266	5.62098	5.0361	5.14462	5.17331	4.99289	5.09965	5.08075	4.90642	5.70887	P	P	P	P	P	P	P	P	P	P	Cwf19l2	Rattus norvegicus CWF19-like 2, cell cycle control (S. pombe) (Cwf19l2), mRNA [NM_001135003]	362804	CWF19-like 2, cell cycle control (S. pombe)
A_43_P14271	14.7583	14.7488	14.7684	14.8333	14.7203	15.0477	14.7203	14.6169	14.6495	14.1147	P	P	P	P	P	P	P	P	P	P	Rps17	Rattus norvegicus ribosomal protein S17 (Rps17), mRNA [NM_017152]	29286	ribosomal protein S17
A_44_P902209	7.21124	7.51875	7.55201	7.32663	7.30344	7.39771	7.42938	7.56847	7.63247	8.41736	P	P	P	P	P	P	P	P	P	P	Add1	Rattus norvegicus adducin 1 (alpha) (Add1), mRNA [NM_016990]	24170	adducin 1 (alpha)
A_42_P830713	5.92023	6.16247	5.9779	5.66699	6.04135	6.38197	5.85577	5.87368	6.08873	2.9654	P	P	P	P	P	P	P	P	P	A	RGD1564964	Rattus norvegicus similar to WD repeat domain 11 protein (RGD1564964), mRNA [NM_001134564]	315843	similar to WD repeat domain 11 protein
A_44_P472461	3.44545	4.64694	3.93419	3.47148	4.49496	4.34999	2.31388	3.89723	3.52136	3.55924	P	P	P	P	P	P	P	P	P	P	Aplf	Rattus norvegicus aprataxin and PNKP like factor (Aplf), mRNA [NM_001173382]	500247	aprataxin and PNKP like factor
A_42_P691927	13.0999	13.3388	13.1295	13.0698	13.1147	13.3266	12.6831	12.7521	12.4778	9.23644	P	P	P	P	P	P	P	P	P	P	Brp44l	Rattus norvegicus brain protein 44-like (Brp44l), mRNA [NM_133561]	171087	brain protein 44-like
A_44_P532249	6.40099	6.48628	5.73317	6.91158	7.08799	7.58589	7.97935	7.76078	7.8601	7.20738	P	P	P	P	P	P	P	P	P	P	Fkbp5	Rattus norvegicus FK506 binding protein 5 (Fkbp5), mRNA [NM_001012174]	361810	FK506 binding protein 5
A_44_P331567	2.86523	3.69416	3.24977	3.61361	4.06974	4.33165	3.61814	3.71733	3.93455	3.45458	P	P	P	P	P	P	P	P	P	P	Stim2	Rattus norvegicus stromal interaction molecule 2 (Stim2), mRNA [NM_001105750]	117087	stromal interaction molecule 2
A_42_P527141	5.22928	4.99092	3.87738	3.68848	4.50098	3.84056	1.14205	3.0558	2.87769	1.30445	P	P	P	P	P	P	A	P	P	A	Foxm1	Rattus norvegicus forkhead box M1 (Foxm1), mRNA [NM_031633]	58921	forkhead box M1
A_44_P283739	1.22285	3.25442	3.54753	2.83964	3.69492	3.3424	2.71651	2.02492	2.95887	1.31652	A	P	P	P	P	P	P	P	P	A	Mblac2	Rattus norvegicus metallo-beta-lactamase domain containing 2 (Mblac2), mRNA [NM_001108934]	365627	metallo-beta-lactamase domain containing 2
A_44_P231409	7.25786	6.99146	6.83897	7.50727	7.26175	6.73416	7.24579	7.29309	7.36185	1.34298	P	P	P	P	P	P	P	P	P	A	Chid1	Rattus norvegicus chitinase domain containing 1 (Chid1), mRNA [NM_001047854]	293628	chitinase domain containing 1
A_44_P408165	5.68034	5.68478	5.92507	6.05373	5.73918	6.15458	5.53649	5.47071	5.49403	1.36793	P	P	P	P	P	P	P	P	P	A	Tmem199	Rattus norvegicus transmembrane protein 199 (Tmem199), mRNA [NM_001024992]	303332	transmembrane protein 199
A_44_P152120	5.14785	4.24933	4.53701	5.49539	4.21987	4.84382	3.88174	4.39812	4.64604	11.5533	P	P	P	P	P	P	P	P	P	P	Hdhd2	Rattus norvegicus haloacid dehalogenase-like hydrolase domain containing 2 (Hdhd2), mRNA [NM_001014151]	361351	haloacid dehalogenase-like hydrolase domain containing 2
A_44_P365765	3.92456	4.66405	4.42367	4.60211	4.72848	5.04214	4.98844	4.47643	4.63184	1.59031	P	P	P	P	P	P	P	P	P	A	Slmap	Rattus norvegicus sarcolemma associated protein (Slmap), mRNA [NM_001106060]	290533	sarcolemma associated protein
A_44_P289445	5.46192	6.01048	6.2825	5.66031	6.03456	5.80299	5.55792	5.6079	5.67367	1.67712	P	P	P	P	P	P	P	P	P	A	Parp16	Rattus norvegicus poly (ADP-ribose) polymerase family, member 16 (Parp16), mRNA [NM_001014093]	315760	poly (ADP-ribose) polymerase family, member 16
A_43_P17958	5.74949	5.66215	5.87718	6.07202	5.83313	5.96231	5.80553	5.69201	5.68478	4.6745	P	P	P	P	P	P	P	P	P	P	Atg10	Rattus norvegicus autophagy-related 10 (S. cerevisiae) (Atg10), mRNA [NM_001109505]	688555	autophagy-related 10 (S. cerevisiae)
A_44_P307980	7.83359	7.99886	8.04568	7.79435	7.39208	7.88417	7.78597	7.36475	7.7936	2.01873	P	P	P	P	P	P	P	P	P	A	Cited2	Rattus norvegicus Cbp/p300-interacting transactivator, with Glu/Asp-rich carboxy-terminal domain, 2 (Cited2), mRNA [NM_053698]	114490	Cbp/p300-interacting transactivator, with Glu/Asp-rich carboxy-terminal domain, 2
A_44_P365703	3.08557	3.69622	3.70823	1.84486	2.71121	3.02638	3.48688	3.34066	2.64842	5.54623	P	P	P	P	P	P	P	P	P	P	Nipsnap1	Rattus norvegicus 4-nitrophenylphosphatase domain and non-neuronal SNAP25-like protein homolog 1 (C. elegans) (Nipsnap1), mRNA [NM_001100730]	360971	4-nitrophenylphosphatase domain and non-neuronal SNAP25-like protein homolog 1 (C. elegans)
A_44_P400135	6.40879	6.54134	6.819	6.73334	6.85262	7.12196	6.77803	6.78863	6.66846	4.01945	P	P	P	P	P	P	P	P	P	P	Hax1	Rattus norvegicus HCLS1 associated protein X-1 (Hax1), mRNA [NM_181627]	291202	HCLS1 associated protein X-1
A_43_P17460	1.58549	1.41564	2.5097	1.64015	3.07631	2.97849	2.31422	2.37974	2.80091	4.72823	A	A	P	P	P	P	P	P	P	P	Limd1	Rattus norvegicus LIM domains containing 1 (Limd1), mRNA [NM_001112737]	316101	LIM domains containing 1
A_44_P929512	5.52307	6.25561	6.39765	5.68455	5.5707	5.82808	5.67282	5.76767	5.82085	4.17048	P	P	P	P	P	P	P	P	P	P	Chd8	Rattus norvegicus chromodomain helicase DNA binding protein 8 (Chd8), mRNA [NM_022933]	65027	chromodomain helicase DNA binding protein 8
A_44_P250460	3.75585	3.98045	3.4499	3.49482	2.80246	3.40263	2.71396	2.42577	3.06394	2.94265	P	P	P	P	P	P	P	P	P	A	Ercc2	Rattus norvegicus excision repair cross-complementing rodent repair deficiency, complementation group 2 (Ercc2), mRNA [NM_001172809]	308415	excision repair cross-complementing rodent repair deficiency, complementation group 2
A_42_P526712	1.67473	2.71052	1.82865	3.57729	3.52492	3.19541	3.23595	3.26877	3.62903	3.27631	A	P	P	P	P	P	P	P	P	P	Eif4e3	Rattus norvegicus eukaryotic translation initiation factor 4E member 3 (Eif4e3), mRNA [NM_001106612]	297481	eukaryotic translation initiation factor 4E member 3
A_42_P647710	6.05743	5.72036	5.91418	5.07531	5.32411	5.76211	4.69809	5.044	4.94138	5.64418	P	P	P	P	P	P	P	P	P	P	Farsa	Rattus norvegicus phenylalanyl-tRNA synthetase, alpha subunit (Farsa), mRNA [NM_001024237]	288917	phenylalanyl-tRNA synthetase, alpha subunit
A_44_P244851	1.18964	1.16758	1.42028	2.13169	1.37708	1.21386	1.02826	1.4818	1.07601	7.67135	A	A	A	P	A	A	A	P	A	P	Car3	Rattus norvegicus carbonic anhydrase 3 (Car3), mRNA [NM_019292]	54232	carbonic anhydrase 3
A_44_P286409	7.40996	6.83833	5.93971	4.73936	5.24342	5.23834	1.08955	2.64997	2.35715	1.26075	P	P	P	P	P	P	A	P	P	A	Ttk	Rattus norvegicus Ttk protein kinase (Ttk), mRNA [NM_001108172]	315852	Ttk protein kinase
A_44_P108063	1.73527	3.58981	3.74463	4.17512	3.82645	3.33574	4.5345	4.48542	4.94668	1.31564	P	P	P	P	P	P	P	P	P	A	Rhbdf1	Rattus norvegicus rhomboid 5 homolog 1 (Drosophila) (Rhbdf1), mRNA [NM_001030034]	303008	rhomboid 5 homolog 1 (Drosophila)
A_44_P490004	4.71171	4.81376	4.72213	4.81376	4.55804	4.91585	4.75439	4.31787	4.73168	1.31891	P	P	P	P	P	P	P	P	P	A	Btbd9	Rattus norvegicus BTB (POZ) domain containing 9 (Btbd9), mRNA [NM_001013073]	294318	BTB (POZ) domain containing 9
A_44_P128982	4.02654	3.85296	4.17836	4.37678	4.3889	4.2903	4.59901	4.61042	4.61117	4.95813	P	P	P	P	P	P	P	P	P	P	LOC619574	Rattus norvegicus hypothetical protein LOC619574 (LOC619574), mRNA [NM_001034959]	619574	hypothetical protein LOC619574
A_43_P17202	3.99833	3.38516	3.66288	4.16234	3.41265	3.64572	3.72344	3.51859	3.27755	1.32783	P	P	P	P	P	P	P	P	P	A	Mdm4	Rattus norvegicus Mdm4 p53 binding protein homolog (mouse) (Mdm4), mRNA [NM_001012026]	304798	Mdm4 p53 binding protein homolog (mouse)
A_43_P13297	9.97112	10.2251	9.76191	9.24719	9.40877	8.89045	9.39117	11.1459	9.86319	10.556	P	P	P	P	P	P	P	P	P	P	Mt1a	Rattus norvegicus metallothionein 1a (Mt1a), mRNA [NM_138826]	24567	metallothionein 1a
A_44_P388709	1.23407	1.18346	1.32079	1.40348	1.27214	2.90768	1.18139	1.11767	1.1391	1.35092	A	A	A	A	A	P	A	A	A	A	Prrxl1	Rattus norvegicus paired related homeobox protein-like 1 (Prrxl1), mRNA [NM_145767]	252880	paired related homeobox protein-like 1
A_44_P776069	7.32298	7.3826	7.6413	7.66788	7.8614	8.28923	7.42023	7.27173	7.3166	4.48164	P	P	P	P	P	P	P	P	P	P	Dennd3	PREDICTED: Rattus norvegicus hypothetical LOC315055 (predicted) (RGD1311559_predicted), mRNA [XM_235398]	315055	DENN/MADD domain containing 3
A_42_P502671	7.34516	7.29359	7.21189	8.04006	8.37557	8.10604	8.15803	8.48136	8.24019	4.49303	P	P	P	P	P	P	P	P	P	P	Znrf1	Rattus norvegicus zinc and ring finger 1 (Znrf1), mRNA [NM_001108628]	362367	zinc and ring finger 1
A_44_P406985	6.21769	6.20947	6.57493	6.39077	6.42602	6.59186	6.33998	6.05419	6.1615	1.54423	P	P	P	P	P	P	P	P	P	A	Vrk3	Rattus norvegicus vaccinia related kinase 3 (Vrk3), mRNA [NM_001005561]	361565	vaccinia related kinase 3
A_44_P378331	6.73976	6.90003	6.8697	6.87265	6.83926	6.82107	7.09298	6.79642	6.63776	3.72344	P	P	P	P	P	P	P	P	P	P	Vta1	Rattus norvegicus Vps20-associated 1 homolog (S. cerevisiae) (Vta1), mRNA [NM_001025640]	292640	Vps20-associated 1 homolog (S. cerevisiae)
A_44_P173239	4.76614	4.84778	5.49581	5.04662	4.63184	5.4355	4.54109	4.76574	4.92254	4.16158	P	P	P	P	P	P	P	P	P	P	Ap4b1	Rattus norvegicus adaptor-related protein complex 4, beta 1 subunit (Ap4b1), mRNA [NM_001107709]	310746	adaptor-related protein complex 4, beta 1 subunit
A_44_P173876	4.11954	4.58206	4.25018	4.58801	5.20343	5.0797	5.14991	5.07865	4.96967	1.80084	P	P	P	P	P	P	P	P	P	A	Pank1	Rattus norvegicus pantothenate kinase 1 (Pank1), mRNA [NM_001106373]	294088	pantothenate kinase 1
A_44_P992908	5.71897	4.95103	5.66571	5.9779	6.89557	3.90597	6.17625	5.77266	6.22693	8.82859	P	P	P	P	P	P	P	P	P	P	Hspb1	Rattus norvegicus heat shock protein 1 (Hspb1), mRNA [NM_031970]	24471	heat shock protein 1
A_44_P356291	11.2883	11.2969	11.3098	11.4122	11.5403	11.6077	11.3882	11.4876	11.3575	9.61668	P	P	P	P	P	P	P	P	P	P	Uqcrb	Rattus norvegicus ubiquinol-cytochrome c reductase binding protein (Uqcrb), nuclear gene encoding mitochondrial protein, mRNA [NM_001127553]	362897	ubiquinol-cytochrome c reductase binding protein
A_43_P11192	8.64182	8.39164	8.82657	9.41818	9.52923	9.51649	9.57874	9.27653	9.59127	7.45443	P	P	P	P	P	P	P	P	P	P	RGD1310571	Rattus norvegicus similar to hypothetical protein (RGD1310571), mRNA [NM_001014147]	361301	similar to hypothetical protein
A_44_P1048663	4.70464	4.67807	4.95419	5.65782	5.75127	5.62723	5.28424	5.67282	5.25044	3.86307	P	P	P	P	P	P	P	P	P	P	Ccnl1	Rattus norvegicus cyclin L1 (Ccnl1), mRNA [NM_053662]	114121	cyclin L1
A_44_P552849	9.62091	8.77976	8.56836	8.10363	7.9775	7.69601	7.53171	7.51457	7.60265	6.18929	P	P	P	P	P	P	P	P	P	P	Ctsh	Rattus norvegicus cathepsin H (Ctsh), mRNA [NM_012939]	25425	cathepsin H
A_44_P113699	1.54247	3.18318	2.73641	4.28025	4.08968	3.90995	3.87738	4.00713	4.3209	2.53321	A	P	P	P	P	P	P	P	P	A	Asah1	Rattus norvegicus N-acylsphingosine amidohydrolase (acid ceramidase) 1 (Asah1), mRNA [NM_053407]	84431	N-acylsphingosine amidohydrolase (acid ceramidase) 1
A_44_P199524	6.48927	6.45519	6.73445	7.38543	7.59145	7.29667	7.66788	7.5207	7.59058	4.59371	P	P	P	P	P	P	P	P	P	P	Ankrd40	Rattus norvegicus ankyrin repeat domain 40 (Ankrd40), mRNA [NM_001134699]	690586	ankyrin repeat domain 40
A_44_P902361	5.43356	5.35578	5.74887	5.4012	5.42734	5.69386	5.33322	5.18133	5.04266	7.84466	P	P	P	P	P	P	P	P	P	P	Peo1	Rattus norvegicus progressive external ophthalmoplegia 1 (Peo1), mRNA [NM_001107599]	309441	progressive external ophthalmoplegia 1
A_44_P254855	1.66465	2.49763	2.13169	1.17253	2.30588	3.44296	1.35035	1.84859	1.83727	2.87171	A	P	P	A	P	P	A	P	P	A	Usp33	Usp33 protein [Source:UniProtKB/TrEMBL;Acc:Q569A1] [ENSRNOT00000066125]	310960	ubiquitin specific peptidase 33
A_44_P156553	9.5937	9.44474	9.44927	9.14861	9.53848	9.48294	9.42437	9.64018	9.21646	7.55201	P	P	P	P	P	P	P	P	P	P	Mrps26	Rattus norvegicus mitochondrial ribosomal protein S26 (Mrps26), nuclear gene encoding mitochondrial protein, mRNA [NM_001013206]	362216	mitochondrial ribosomal protein S26
A_44_P407722	6.78457	6.69086	6.49019	5.76164	5.91172	6.05857	5.76726	5.93129	5.70473	2.96305	P	P	P	P	P	P	P	P	P	A	RGD1565495	PREDICTED: Rattus norvegicus similar to retinoblastoma binding protein 7 (predicted) (RGD1565495_predicted), mRNA [XR_008573]	306336	similar to retinoblastoma binding protein 7
A_44_P498522	4.34393	4.32014	4.36165	5.60697	5.46877	5.19546	5.3527	5.27696	5.54884	2.91979	P	P	P	P	P	P	P	P	P	A	Kctd9	Rattus norvegicus potassium channel tetramerisation domain containing 9 (Kctd9), mRNA [NM_001108871]	364410	potassium channel tetramerisation domain containing 9
A_44_P347253	1.67514	1.46423	2.25028	2.34699	4.05783	2.76679	2.08717	3.88679	2.4512	2.8916	A	A	P	P	P	P	P	P	P	A	Zc3h12a	Rattus norvegicus zinc finger CCCH type containing 12A (Zc3h12a), mRNA [NM_001077671]	313587	zinc finger CCCH type containing 12A
A_44_P279095	3.82645	3.24187	3.86016	3.23187	3.40937	3.39075	3.17661	2.68346	2.82893	2.63054	P	P	P	P	P	P	P	P	P	A	Ascc1	Rattus norvegicus activating signal cointegrator 1 complex subunit 1 (Ascc1), mRNA [NM_001007632]	294512	activating signal cointegrator 1 complex subunit 1
A_44_P229490	14.6366	14.7075	14.6366	14.5078	14.6495	14.7684	14.6273	14.7488	14.7075	14.1764	P	P	P	P	P	P	P	P	P	P	Rpl31	Rattus norvegicus ribosomal protein L31 (Rpl31), mRNA [NM_022506]	64298	ribosomal protein L31
A_44_P397526	11.3786	11.2767	11.3333	11.3353	11.6548	11.7888	11.1543	11.3353	11.268	9.72029	P	P	P	P	P	P	P	P	P	P	Psmc1	Rattus norvegicus proteasome (prosome, macropain) 26S subunit, ATPase, 1 (Psmc1), mRNA [NM_057123]	117263	proteasome (prosome, macropain) 26S subunit, ATPase, 1
A_44_P319349	5.60082	6.17722	6.10422	5.17164	5.2874	5.54347	5.24342	5.4661	5.76708	1.30945	P	P	P	P	P	P	P	P	P	A	Pkp2	Rattus norvegicus plakophilin 2 (Pkp2), mRNA [NM_001100499]	287925	plakophilin 2
A_42_P595591	9.32999	9.55814	9.46101	9.83967	9.81588	9.83967	9.57052	9.38155	9.47918	8.98986	P	P	P	P	P	P	P	P	P	P	Amd1	Rattus norvegicus adenosylmethionine decarboxylase 1 (Amd1), mRNA [NM_031011]	81640	adenosylmethionine decarboxylase 1
A_44_P241604	3.90413	4.19525	3.419	4.47496	4.59062	4.56627	4.63706	4.64716	4.91166	4.59973	P	P	P	P	P	P	P	P	P	P	Pcaf	Rattus norvegicus p300/CBP-associated factor (Pcaf), mRNA [NM_001024252]	301164	p300/CBP-associated factor
A_43_P12926	1.22946	1.17914	2.61442	1.77691	2.30401	3.00585	2.7169	2.28728	3.00442	1.33774	A	A	P	P	P	P	P	P	P	A	Cyp27b1	Rattus norvegicus cytochrome P450, family 27, subfamily b, polypeptide 1 (Cyp27b1), nuclear gene encoding mitochondrial protein, mRNA [NM_053763]	114700	cytochrome P450, family 27, subfamily b, polypeptide 1
A_44_P110606	3.06734	3.38282	3.65188	3.17964	4.99187	3.6779	2.67614	2.18052	3.18227	1.3811	P	P	P	P	P	P	P	P	P	A	Dus2l	Rattus norvegicus dihydrouridine synthase 2-like, SMM1 homolog (S. cerevisiae) (Dus2l), mRNA [NM_001106181]	291978	dihydrouridine synthase 2-like, SMM1 homolog (S. cerevisiae)
A_43_P19945	6.02829	5.55086	5.62775	5.22096	5.60045	5.60858	5.30145	5.62883	5.5594	4.39159	P	P	P	P	P	P	P	P	P	P	RGD1308601	Rattus norvegicus similar to hypothetical protein (RGD1308601), mRNA [NM_001107374]	307249	similar to hypothetical protein
A_43_P13103	7.23934	6.98003	6.40498	5.75492	5.87537	5.8972	5.36719	5.32255	5.34474	6.04558	P	P	P	P	P	P	P	P	P	P	Dhfr	Rattus norvegicus dihydrofolate reductase (Dhfr), mRNA [NM_130400]	24312	dihydrofolate reductase
A_42_P544965	11.866	11.8609	11.7739	11.7466	11.651	11.8033	11.852	11.7386	11.718	11.6055	P	P	P	P	P	P	P	P	P	P	Rpl22	Rattus norvegicus ribosomal protein L22 (Rpl22), mRNA [NM_031104]	81768	ribosomal protein L22
A_44_P381270	3.48258	2.40592	2.63079	3.53359	3.66769	3.86872	3.78574	3.37859	3.41859	1.88612	P	P	P	P	P	P	P	P	P	A	RGD1562136	Rattus norvegicus similar to D1Ertd622e protein (RGD1562136), mRNA [NM_001109086]	501195	similar to D1Ertd622e protein
A_44_P136911	6.86319	6.94932	6.89557	7.07568	7.61662	7.42721	7.49403	7.64185	7.24527	5.53114	P	P	P	P	P	P	P	P	P	P	Rbm39	Rattus norvegicus RNA-binding region (RNP1, RRM) containing 2, mRNA (cDNA clone IMAGE:7096440). [BC078917]	362251	RNA binding motif protein 39
A_44_P667940	4.5146	4.26364	4.2722	4.4447	4.61117	4.16782	4.8359	4.29559	4.6437	2.05953	P	P	P	P	P	P	P	P	P	A	Agap1	Rattus norvegicus ArfGAP with GTPase domain, ankyrin repeat and PH domain 1 (Agap1), mRNA [NM_001108230]	316611	ArfGAP with GTPase domain, ankyrin repeat and PH domain 1
A_44_P782990	3.54648	4.55138	4.38315	5.20966	5.6661	5.6102	5.41386	5.68558	5.59667	2.10945	P	P	P	P	P	P	P	P	P	A	Efr3a	Rattus norvegicus EFR3 homolog A (S. cerevisiae) (Efr3a), mRNA [NM_001130564]	362923	EFR3 homolog A (S. cerevisiae)
A_44_P1020324	8.33946	8.67961	8.6135	9.03579	8.96373	8.97783	8.83643	8.77047	8.81135	8.44992	P	P	P	P	P	P	P	P	P	P	Amd1	Rattus norvegicus adenosylmethionine decarboxylase 1 (Amd1), mRNA [NM_031011]	81640	adenosylmethionine decarboxylase 1
A_44_P103160	5.10512	5.36967	5.34508	6.12069	6.75936	7.25786	6.43539	6.12976	6.14399	2.25116	P	P	P	P	P	P	P	P	P	A	Inpp5b	Rattus norvegicus inositol polyphosphate-5-phosphatase B (Inpp5b), nuclear gene encoding mitochondrial protein, mRNA [NM_001100755]	362590	inositol polyphosphate-5-phosphatase B
A_44_P255236	5.63002	5.06501	5.57634	6.44849	6.0826	4.0552	6.90792	5.86083	6.48175	2.48638	P	P	P	P	P	P	P	P	P	A	Acta1	Rattus norvegicus actin, alpha 1, skeletal muscle (Acta1), mRNA [NM_019212]	29437	actin, alpha 1, skeletal muscle
A_43_P17260	7.12657	7.33219	7.27478	7.47067	7.58561	8.0163	7.46339	7.13458	7.36809	3.38443	P	P	P	P	P	P	P	P	P	P	Rsrc1	Rattus norvegicus arginine/serine-rich coiled-coil 1 (Rsrc1), mRNA [NM_001014172]	361956	arginine/serine-rich coiled-coil 1
A_44_P535706	8.2075	8.16199	8.24019	7.84842	8.18384	8.42564	7.73942	7.78393	7.50196	7.23934	P	P	P	P	P	P	P	P	P	P	Magoh	Rattus norvegicus mago-nashi homolog, proliferation-associated (Drosophila) (Magoh), mRNA [NM_001100536]	298385	mago-nashi homolog, proliferation-associated (Drosophila)
A_42_P744495	6.38411	6.05102	6.25386	6.89557	6.76853	6.07367	7.65315	7.73341	7.78259	8.90269	P	P	P	P	P	P	P	P	P	P	Cd63	Rattus norvegicus Cd63 molecule (Cd63), mRNA [NM_017125]	29186	Cd63 molecule
A_44_P354444	4.19937	4.14231	4.34678	4.14562	3.87111	4.45243	2.97647	3.51419	3.839	2.7749	P	P	P	P	P	P	P	P	P	A	Bcs1l	Rattus norvegicus BCS1-like (yeast) (Bcs1l), nuclear gene encoding mitochondrial protein, mRNA [NM_001007666]	301514	BCS1-like (yeast)
A_43_P10874	9.44269	8.50332	9.34634	9.54745	9.58322	6.96391	10.1841	9.32893	10.0092	7.43418	P	P	P	P	P	P	P	P	P	P	Tpm2	Rattus norvegicus tropomyosin 2, beta (Tpm2), mRNA [NM_001024345]	500450	tropomyosin 2, beta
A_42_P828102	7.2185	7.19974	7.33815	7.01687	6.8169	6.29416	7.65397	7.75096	7.24076	9.53613	P	P	P	P	P	P	P	P	P	P	Ddah2	Rattus norvegicus dimethylarginine dimethylaminohydrolase 2 (Ddah2), transcript variant 1, mRNA [NM_212532]	294239	dimethylarginine dimethylaminohydrolase 2
A_44_P1050015	5.2951	5.54371	5.88741	5.68618	5.09739	5.92106	4.68318	4.85356	5.00808	2.85043	P	P	P	P	P	P	P	P	P	A	Vcpip1	Rattus norvegicus valosin containing protein (p97)/p47 complex interacting protein 1 (Vcpip1), mRNA [NM_176857]	286761	valosin containing protein (p97)/p47 complex interacting protein 1
A_44_P370229	10.7064	10.6585	10.4143	10.667	10.902	10.4514	10.5198	10.3824	10.4755	6.50799	P	P	P	P	P	P	P	P	P	P	Fam20c	Rattus norvegicus family with sequence similarity 20, member C (Fam20c), mRNA [NM_001012238]	304334	family with sequence similarity 20, member C
A_44_P309513	1.18452	3.7747	3.43949	3.31659	2.48133	3.84518	3.08309	3.90072	3.5569	4.14605	A	P	P	P	P	P	P	P	P	P	Armcx1	Rattus norvegicus armadillo repeat containing, X-linked 1 (Armcx1), mRNA [NM_001024367]	501619	armadillo repeat containing, X-linked 1
A_44_P626817	3.85393	5.36917	5.375	4.95925	5.0489	5.22189	4.40052	5.05344	5.19609	1.23118	P	P	P	P	P	P	P	P	P	A	Noc3l	Rattus norvegicus nucleolar complex associated 3 homolog (S. cerevisiae) (Noc3l), mRNA [NM_001108523]	361753	nucleolar complex associated 3 homolog (S. cerevisiae)
A_44_P123887	5.6123	5.70509	5.21123	4.30731	4.51406	4.88412	3.56539	3.78997	3.46841	1.26309	P	P	P	P	P	P	P	P	P	A	Smc4	Rattus norvegicus structural maintenance of chromosomes 4 (Smc4), mRNA [NM_001037185]	295107	structural maintenance of chromosomes 4
A_44_P337879	3.10604	4.89916	3.84683	3.94803	3.71812	4.00516	2.21885	3.17541	3.23277	1.2703	P	P	P	P	P	P	P	P	P	A	RGD1565685	Rattus norvegicus similar to RIKEN cDNA 1810030O07 (RGD1565685), mRNA [NM_001126286]	317344	similar to RIKEN cDNA 1810030O07
A_44_P1014241	3.83677	5.27696	3.06503	5.55185	5.86293	5.7419	6.80271	6.2332	6.23412	10.1187	P	P	P	P	P	P	P	P	P	P	Ramp1	Rattus norvegicus receptor (G protein-coupled) activity modifying protein 1 (Ramp1), mRNA [NM_031645]	58965	receptor (G protein-coupled) activity modifying protein 1
A_44_P383740	3.14628	4.29698	3.85483	3.65645	3.40569	4.15728	2.76398	3.85277	3.33351	1.28675	P	P	P	P	P	P	P	P	P	A	Cdc2l5	Rattus norvegicus cell division cycle 2-like 5 (cholinesterase-related cell division controller), mRNA (cDNA clone IMAGE:7382019), partial cds. [BC099163]	306998	cell division cycle 2-like 5 (cholinesterase-related cell division controller)
A_43_P15281	2.64885	2.93349	3.70345	3.91897	4.05466	1.83226	4.52213	3.56399	3.90665	1.32127	P	P	P	P	P	P	P	P	P	A	Tp63	Rattus norvegicus tumor protein p63 (Tp63), transcript variant 1, mRNA [NM_019221]	246334	tumor protein p63
A_43_P23262	5.54111	5.56069	6.20295	6.7011	7.01853	6.92426	6.34065	6.05017	6.02537	1.34975	P	P	P	P	P	P	P	P	P	A	Cytip	Rattus norvegicus cytohesin 1 interacting protein (Cytip), mRNA [NM_001012086]	311047	cytohesin 1 interacting protein
A_43_P17861	4.43554	4.63465	4.19482	4.47069	5.75008	4.45012	4.67766	4.92254	5.14728	6.88949	P	P	P	P	P	P	P	P	P	P	Tfdp2	Rattus norvegicus transcription factor Dp-2 (E2F dimerization partner 2) (Tfdp2), mRNA [NM_001106847]	300947	transcription factor Dp-2 (E2F dimerization partner 2)
A_42_P715836	1.23794	1.18802	1.273	1.33738	4.07718	1.17076	1.1792	1.11853	1.14335	5.48387	A	A	A	A	P	A	A	A	A	P	Shank3	Rattus norvegicus SH3 and multiple ankyrin repeat domains 3 (Shank3), mRNA [NM_021676]	59312	SH3 and multiple ankyrin repeat domains 3
A_44_P576764	2.63755	1.19392	2.71031	2.01948	3.64489	3.23096	4.46552	2.81316	3.03499	3.32178	P	A	P	P	P	P	P	P	P	P	RGD1564719	Rattus norvegicus similar to RIKEN cDNA C230052I12 (RGD1564719), mRNA [NM_001109335]	502320	similar to RIKEN cDNA C230052I12
A_42_P836948	4.05743	4.47196	4.50491	4.72403	4.81618	5.10538	4.4527	4.67708	4.75821	1.44213	P	P	P	P	P	P	P	P	P	A	RGD1308026	Rattus norvegicus similar to 2310047B19Rik protein (RGD1308026), mRNA [NM_001108755]	363029	similar to 2310047B19Rik protein
A_44_P853677	4.94348	5.59725	5.45185	5.24843	5.53114	5.59031	4.97274	5.47256	5.10824	3.85731	P	P	P	P	P	P	P	P	P	P	Pdss2	Rattus norvegicus prenyl (decaprenyl) diphosphate synthase, subunit 2 (Pdss2), mRNA [NM_001014249]	365592	prenyl (decaprenyl) diphosphate synthase, subunit 2
A_44_P252507	4.1799	4.19863	4.9887	4.53063	4.0713	4.23907	4.29316	4.30556	4.15844	1.56414	P	P	P	P	P	P	P	P	P	A	Zfp111	Rattus norvegicus zinc finger protein 111 (Zfp111), mRNA [NM_133323]	170849	zinc finger protein 111
A_44_P546372	9.73888	9.6729	9.65934	9.63849	9.89673	9.77073	9.60558	9.72719	9.50867	8.60813	P	P	P	P	P	P	P	P	P	P	LOC679586	PREDICTED: Rattus norvegicus similar to ATP synthase, H+ transporting, mitochondrial F0 complex, subunit G (LOC679586), mRNA [XM_001053597]	679586	similar to ATP synthase, H+ transporting, mitochondrial F0 complex, subunit G
A_44_P482476	1.29494	2.03989	1.81188	3.63688	3.19304	4.42213	4.12118	6.61429	4.7888	6.73078	A	P	P	P	P	P	P	P	P	P	LOC498276	Rattus norvegicus Fc gamma receptor II beta (LOC498276), mRNA [NM_001135992]	498276	Fc gamma receptor II beta
A_44_P471691	1.34735	1.24715	2.7061	4.6745	2.66248	1.12118	3.07604	1.93028	2.50941	4.57259	A	A	P	P	P	A	P	P	P	P	Vcl	Rattus norvegicus vinculin (Vcl), mRNA [NM_001107248]	305679	vinculin
A_42_P804822	3.25776	2.96491	2.76417	3.24742	2.62714	3.06899	2.90723	2.75941	2.69136	3.50935	P	P	P	P	P	P	P	P	P	P	Scn7a	Rattus norvegicus sodium channel, voltage-gated, type VII, alpha (Scn7a), mRNA [NM_031686]	64155	sodium channel, voltage-gated, type VII, alpha
A_44_P516115	5.56483	5.68525	5.59154	5.53843	5.67043	5.52426	5.68034	5.78988	5.6348	4.63389	P	P	P	P	P	P	P	P	P	P	RGD1566264	Rattus norvegicus similar to 60S RIBOSOMAL PROTEIN L29 (P23) (LOC366999), mRNA [XM_345884]	366999	similar to 60S ribosomal protein L29 (P23)
A_44_P236806	5.71277	5.42058	5.85315	5.29108	5.18888	5.35848	5.57768	4.93289	5.16483	2.20798	P	P	P	P	P	P	P	P	P	A	Gga1	Rattus norvegicus golgi associated, gamma adaptin ear containing, ARF binding protein 1 (Gga1), mRNA [NM_001011994]	300066	golgi associated, gamma adaptin ear containing, ARF binding protein 1
A_42_P842580	7.56936	7.76394	7.93037	8.02161	8.30138	8.09333	8.11455	8.34037	8.33313	7.80396	P	P	P	P	P	P	P	P	P	P	RGD1566239	Rattus norvegicus similar to RIKEN cDNA 2810428I15 (RGD1566239), mRNA [NM_001107305]	306348	similar to RIKEN cDNA 2810428I15
A_44_P156922	7.66713	7.65475	7.51457	8.51957	7.90501	7.55764	8.51327	8.11455	8.75191	8.63359	P	P	P	P	P	P	P	P	P	P	Serinc3	Rattus norvegicus serine incorporator 3 (Serinc3), mRNA [NM_001008312]	296350	serine incorporator 3
A_44_P217715	4.54023	4.88324	4.96692	3.89183	4.35941	4.12289	4.21184	3.99693	4.10075	2.39733	P	P	P	P	P	P	P	P	P	A	Enah	Rattus norvegicus enabled homolog (Drosophila) (Enah), mRNA [NM_001012150]	360891	enabled homolog (Drosophila)
A_44_P440600	1.53787	3.11816	3.40569	3.86803	3.75682	2.15805	3.9241	3.60762	3.47527	12.654	A	P	P	P	P	P	P	P	P	P	Gng11	Rattus norvegicus guanine nucleotide binding protein (G protein), gamma 11 (Gng11), mRNA [NM_022396]	64199	guanine nucleotide binding protein (G protein), gamma 11
A_44_P835425	3.20383	4.59371	5.09334	5.55038	6.33414	6.17692	5.89408	6.3599	6.10302	2.57619	P	P	P	P	P	P	P	P	P	A	Otud4	PREDICTED: Rattus norvegicus OTU domain containing 4 (Otud4), mRNA [XM_226388]	307774	OTU domain containing 4
A_44_P276393	1.56807	1.40081	1.17111	1.17342	1.12982	1.08384	1.29265	13.6117	1.30593	2.62164	A	A	A	A	A	A	A	M	A	A	LOC498705	Rattus norvegicus hypothetical protein LOC498705 (LOC498705), mRNA [NM_001047934]	498705	hypothetical protein LOC498705
A_42_P805300	12.9439	13.0514	13.5709	13.5301	13.6885	13.8579	13.5522	13.4919	13.5388	12.9551	P	P	P	P	P	P	P	P	P	P	Gpx1	Rattus norvegicus glutathione peroxidase 1 (Gpx1), mRNA [NM_030826]	24404	glutathione peroxidase 1
A_42_P765066	5.67207	5.83597	5.64669	4.75096	4.59411	4.41474	5.2257	4.93	5.22903	7.37152	P	P	P	P	P	P	P	P	P	P	Mb	Rattus norvegicus myoglobin (Mb), mRNA [NM_021588]	59108	myoglobin
A_44_P516818	4.06061	4.64414	4.73187	4.3389	4.2914	4.79982	4.34133	4.44923	4.42921	2.77123	P	P	P	P	P	P	P	P	P	A	Ankrd17	Rattus norvegicus ankyrin repeat domain 17 (Ankrd17), mRNA [NM_001105999]	289521	ankyrin repeat domain 17
A_42_P626008	5.69411	5.3973	4.73262	4.56221	4.4639	4.36086	1.22657	2.30359	2.25116	2.51438	P	P	P	P	P	P	A	P	P	A	Traf4af1	Rattus norvegicus TRAF4 associated factor 1 (Traf4af1), mRNA [NM_001004264]	311325	TRAF4 associated factor 1
A_43_P21799	3.65407	4.27412	3.85711	3.93218	3.66986	4.20533	3.41336	4.1781	3.65645	2.63976	P	P	P	P	P	P	P	P	P	P	Dhx58	Rattus norvegicus DEXH (Asp-Glu-X-His) box polypeptide 58 (Dhx58), mRNA [NM_001098788]	303538	DEXH (Asp-Glu-X-His) box polypeptide 58
A_44_P267638	6.22204	6.63776	6.4404	6.63293	6.90828	6.94242	6.85164	6.9751	6.99146	6.07619	P	P	P	P	P	P	P	P	P	P	Ddx41	Rattus norvegicus DEAD (Asp-Glu-Ala-Asp) box polypeptide 41 (Ddx41), mRNA [NM_001108046]	314336	DEAD (Asp-Glu-Ala-Asp) box polypeptide 41
A_44_P309643	5.66429	6.47303	6.11158	4.91585	5.18168	5.4074	4.96661	5.52184	5.31525	1.28731	P	P	P	P	P	P	P	P	P	A	Trps1	Rattus norvegicus trichorhinophalangeal syndrome I homolog (human) (Trps1), mRNA [NM_001134837]	299897	trichorhinophalangeal syndrome I homolog (human)
A_44_P123483	7.88382	7.83432	7.80846	7.60361	7.89661	7.74202	7.6932	7.84264	7.62356	5.7966	P	P	P	P	P	P	P	P	P	P	Tpmt	Rattus norvegicus thiopurine S-methyltransferase (Tpmt), mRNA [NM_001079531]	690050	thiopurine S-methyltransferase
A_44_P452078	5.13405	5.50018	5.60858	5.99059	6.17962	6.46825	5.77993	5.62775	5.75394	1.30059	P	P	P	P	P	P	P	P	P	A	Srr	Rattus norvegicus serine racemase (Srr), mRNA [NM_198757]	303306	serine racemase
A_44_P189343	1.22786	3.11243	4.20798	1.3552	1.92193	1.43904	1.33781	1.1135	1.13786	1.33492	A	P	P	A	P	P	P	A	A	A	KIFC2	Rattus norvegicus kinesin family member C2 (KIFC2), mRNA [NM_198752]	300053	kinesin family member C2
A_43_P17071	5.79538	6.10937	6.05919	5.59761	5.78858	6.45015	6.09894	5.9861	6.32276	1.36244	P	P	P	P	P	P	P	P	P	A	Gapvd1	PREDICTED: Rattus norvegicus GTPase activating protein and VPS9 domains 1 (predicted) (Gapvd1_predicted), mRNA [XM_231161]	311880	GTPase activating protein and VPS9 domains 1
A_44_P146200	8.80758	8.83902	8.85231	8.26334	8.20208	8.60454	7.96998	7.8781	7.85125	3.63357	P	P	P	P	P	P	P	P	P	P	Rdx	Rattus norvegicus radixin (Rdx), mRNA [NM_001005889]	315655	radixin
A_43_P16222	17.4114	17.4114	17.2989	17.7657	17.7657	16.9997	17.9265	17.9265	17.7657	10.5879	P	P	P	P	P	P	P	P	P	P	Csn1s2a	Rattus norvegicus casein alpha s2-like A (Csn1s2a), mRNA [NM_001105741]	114595	casein alpha s2-like A
A_43_P10851	8.72207	8.9853	8.85116	8.86683	8.51234	8.63026	8.78586	8.66278	8.93378	9.24299	P	P	P	P	P	P	P	P	P	P	Sh3glb1	Rattus norvegicus SH3-domain GRB2-like endophilin B1 (Sh3glb1), mRNA [NM_001011929]	292156	SH3-domain GRB2-like endophilin B1
A_44_P248516	5.67876	5.08713	5.07225	5.1536	5.24038	5.14991	5.17164	5.34605	5.04942	3.28321	P	P	P	P	P	P	P	P	P	P	Meaf6	Rattus norvegicus MYST/Esa1-associated factor 6 (Meaf6), mRNA [NM_001113784]	362594	MYST/Esa1-associated factor 6
A_44_P477135	1.55273	3.28474	1.6591	2.151	3.0947	3.4787	2.9067	1.97464	2.42546	2.5758	A	P	P	P	P	P	P	P	P	A	Vhl	Rattus norvegicus von Hippel-Lindau tumor suppressor (Vhl), mRNA [NM_052801]	24874	von Hippel-Lindau tumor suppressor
A_43_P11442	11.9734	11.6828	11.6669	12.4646	12.4926	12.1323	12.9877	13.3445	13.2514	15.4879	P	P	P	P	P	P	P	P	P	P	B2m	Rattus norvegicus beta-2 microglobulin (B2m), mRNA [NM_012512]	24223	beta-2 microglobulin
A_43_P12664	2.9529	3.36468	2.98923	3.96963	3.70686	3.66224	3.44656	3.52749	3.63146	2.76352	P	P	P	P	P	P	P	P	P	A	Ggcx	Rattus norvegicus gamma-glutamyl carboxylase (Ggcx), mRNA [NM_031756]	81716	gamma-glutamyl carboxylase
A_44_P250433	1.6395	2.74236	3.25468	3.62021	3.80745	3.13507	3.57549	3.23747	4.07472	2.81898	A	P	P	P	P	P	P	P	P	A	Tmem184a	Rattus norvegicus transmembrane protein 184A (Tmem184a), mRNA [NM_001025413]	304325	transmembrane protein 184A
A_43_P13018	9.0632	9.50073	9.51387	8.73471	8.88292	9.42068	8.54635	8.58556	8.76694	7.15944	P	P	P	P	P	P	P	P	P	P	Cand1	Rattus norvegicus cullin-associated and neddylation-dissociated 1 (Cand1), mRNA [NM_054004]	117152	cullin-associated and neddylation-dissociated 1
A_44_P252345	5.78705	6.10158	6.35613	6.10158	6.19047	6.4404	5.53114	5.62723	5.38315	2.88171	P	P	P	P	P	P	P	P	P	A	LOC683519	Rattus norvegicus similar to ribosomal protein, mitochondrial, S22 (LOC683519), nuclear gene encoding mitochondrial protein, mRNA [NM_001077530]	683519	similar to ribosomal protein, mitochondrial, S22
A_44_P1015425	4.60642	4.5225	4.5618	5.99513	6.07315	5.79027	5.66571	5.71525	5.72036	3.58907	P	P	P	P	P	P	P	P	P	P	Tm7sf3	Rattus norvegicus transmembrane 7 superfamily member 3 (Tm7sf3), mRNA [NM_001011970]	297725	transmembrane 7 superfamily member 3
A_44_P168280	6.61429	6.80834	6.70369	6.51742	5.99099	6.54027	5.4794	5.16473	5.24262	5.70558	P	P	P	P	P	P	P	P	P	P	RGD1561179	PREDICTED: Rattus norvegicus similar to pyruvate kinase (EC 2.7.1.40) isozyme M2 - rat (RGD1561179), mRNA [XM_574742]	499423	similar to pyruvate kinase (EC 2.7.1.40) isozyme M2 - rat
A_44_P320620	7.49902	7.54139	7.57494	7.73883	7.89378	7.05736	8.29749	8.09546	8.18828	7.2365	P	P	P	P	P	P	P	P	P	P	Tpm1	Rattus norvegicus tropomyosin 1, alpha (Tpm1), transcript variant 6, mRNA [NM_019131]	24851	tropomyosin 1, alpha
A_44_P650885	1.20058	2.56967	1.41915	2.15567	3.12419	3.56958	1.09421	1.1104	1.43342	5.81138	A	P	A	P	P	P	A	A	P	P	Mthfd2	Rattus norvegicus methylenetetrahydrofolate dehydrogenase (NADP+ dependent) 2, methenyltetrahydrofolate cyclohydrolase (Mthfd2), nuclear gene encoding mitochondrial protein, mRNA [NM_001109398]	680308	methylenetetrahydrofolate dehydrogenase (NADP+ dependent) 2, methenyltetrahydrofolate cyclohydrolase
A_44_P367676	4.95546	5.31002	5.15063	4.96661	4.95676	4.97701	5.08839	4.60029	5.15267	1.273	P	P	P	P	P	P	P	P	P	A	Odf2	Rattus norvegicus outer dense fiber of sperm tails 2 (Odf2), transcript variant 2, mRNA [NM_017213]	29479	outer dense fiber of sperm tails 2
A_42_P729340	4.42956	5.83381	6.04281	5.28226	5.91514	5.19037	5.88598	6.79198	5.93672	9.11934	P	P	P	P	P	P	P	P	P	P	Oas1a	Rattus norvegicus 2'-5' oligoadenylate synthetase 1A (Oas1a), mRNA [NM_138913]	192281	2'-5' oligoadenylate synthetase 1A
A_44_P295334	7.24711	7.47737	7.65397	7.38005	7.57918	7.57835	7.56225	7.43067	7.89519	5.71211	P	P	P	P	P	P	P	P	P	P	Uckl1	Rattus norvegicus uridine-cytidine kinase 1-like 1 (Uckl1), mRNA [NM_001109212]	499956	uridine-cytidine kinase 1-like 1
A_44_P914945	1.21515	2.90523	3.35704	2.8658	3.99833	4.15961	3.92018	4.1058	3.46778	1.29233	A	P	P	P	P	P	P	P	P	A	Zfp84	Rattus norvegicus zinc finger protein 84 (Zfp84), mRNA [NM_001107500]	308482	zinc finger protein 84
A_44_P403302	4.89203	4.41427	3.92367	4.52138	3.43995	2.83594	4.77763	3.03605	3.8146	7.40612	P	P	P	P	P	P	P	P	P	P	Pnma3	Rattus norvegicus paraneoplastic antigen MA3 (Pnma3), mRNA [NM_001106342]	293840	paraneoplastic antigen MA3
A_42_P835787	6.75986	6.95249	6.91587	7.0692	7.04644	6.76512	7.21895	7.26577	7.62293	6.11194	P	P	P	P	P	P	P	P	P	P	Zfp358	Rattus norvegicus zinc finger protein 358 (Zfp358), mRNA [NM_001108328]	360754	zinc finger protein 358
A_44_P545649	3.74578	4.37004	4.84199	4.6396	3.72925	3.96476	3.97279	3.32248	3.39503	3.22225	P	P	P	P	P	P	P	P	P	P	Parp16	Rattus norvegicus poly (ADP-ribose) polymerase family, member 16 (Parp16), mRNA [NM_001014093]	315760	poly (ADP-ribose) polymerase family, member 16
A_44_P510481	1.23584	1.18692	1.25123	1.30352	2.03838	2.85588	6.03094	2.64003	2.687	1.36912	A	A	A	A	P	P	P	P	P	A	Cuzd1	Rattus norvegicus CUB and zona pellucida-like domains 1 (Cuzd1), mRNA [NM_054005]	117179	CUB and zona pellucida-like domains 1
A_42_P480082	6.91827	7.21359	7.3794	6.78183	6.81733	6.50384	6.72097	6.86109	7.13794	6.2611	P	P	P	P	P	P	P	P	P	P	Golga2	Rattus norvegicus golgi autoantigen, golgin subfamily a, 2 (Golga2), mRNA [NM_022596]	64528	golgi autoantigen, golgin subfamily a, 2
A_43_P10424	4.47957	5.31037	4.86914	6.04895	5.69411	5.37064	6.46418	6.53383	6.40919	8.97783	P	P	P	P	P	P	P	P	P	P	Dusp3	Rattus norvegicus dual specificity phosphatase 3 (Dusp3), mRNA [NM_001173376]	498003	dual specificity phosphatase 3
A_42_P507857	9.88685	9.86319	9.94987	9.81026	9.7128	10.1362	9.69813	9.68813	9.67781	9.354	P	P	P	P	P	P	P	P	P	P	Psmd9	Rattus norvegicus proteasome (prosome, macropain) 26S subunit, non-ATPase, 9 (Psmd9), mRNA [NM_130430]	161475	proteasome (prosome, macropain) 26S subunit, non-ATPase, 9
A_43_P14157	7.64663	7.9271	8.02062	7.76244	7.26284	7.63432	7.42184	7.43355	7.68813	8.37929	P	P	P	P	P	P	P	P	P	P	Glud1	Rattus norvegicus glutamate dehydrogenase 1 (Glud1), nuclear gene encoding mitochondrial protein, mRNA [NM_012570]	24399	glutamate dehydrogenase 1
A_44_P879764	5.61535	5.14913	5.17023	6.72891	7.70829	7.13863	7.12496	7.24183	6.91961	2.57529	P	P	P	P	P	P	P	P	P	A	B4galt1	Rattus norvegicus UDP-Gal:betaGlcNAc beta 1,4- galactosyltransferase, polypeptide 1 (B4galt1), mRNA [NM_053287]	24390	UDP-Gal:betaGlcNAc beta 1,4- galactosyltransferase, polypeptide 1
A_43_P21931	6.00533	5.59584	4.83429	3.79593	4.26445	4.15927	2.81076	4.10754	4.03795	2.72439	P	P	P	P	P	P	P	P	P	A	Ncapd3	Rattus norvegicus non-SMC condensin II complex, subunit D3 (Ncapd3), mRNA [NM_001034000]	315508	non-SMC condensin II complex, subunit D3
A_44_P884698	4.76478	5.14215	5.42543	5.80402	5.98133	6.14798	6.09709	6.02922	6.31455	2.80795	P	P	P	P	P	P	P	P	P	A	Ptpn4	Rattus norvegicus protein tyrosine phosphatase, non-receptor type 4 (Ptpn4), mRNA [NM_001100479]	246116	protein tyrosine phosphatase, non-receptor type 4
A_44_P316415	3.28389	3.16931	3.15821	3.72464	3.62425	4.08859	2.95518	3.68558	3.34281	4.27191	P	P	P	P	P	P	P	P	P	P	RGD1305500	Rattus norvegicus similar to hypothetical protein FLJ13188 (RGD1305500), mRNA [NM_001107448]	308004	similar to hypothetical protein FLJ13188
A_42_P533918	1.66212	2.52183	1.15648	2.40182	3.29667	2.93972	1.81292	2.77674	2.59634	2.8655	A	P	A	P	P	P	P	P	P	A	Fzd3	Rattus norvegicus frizzled homolog 3 (Drosophila) (Fzd3), mRNA [NM_153474]	266715	frizzled homolog 3 (Drosophila)
A_44_P136285	4.1781	3.61139	4.14664	4.05977	4.00781	3.06179	3.78691	3.96928	3.38216	2.86905	P	P	P	P	P	P	P	P	P	A	Jam3	Rattus norvegicus junctional adhesion molecule 3 (Jam3), mRNA [NM_001004269]	315509	junctional adhesion molecule 3
A_44_P180350	3.87056	4.18501	4.82842	4.2859	4.33654	4.32928	4.35754	4.38711	4.15497	2.68556	P	P	P	P	P	P	P	P	P	A	Fam158a	Rattus norvegicus family with sequence similarity 158, member A (Fam158a), mRNA [NM_001008296]	290224	family with sequence similarity 158, member A
A_44_P530320	3.61521	4.24068	4.79847	4.71171	5.04065	5.25268	4.67231	4.88324	4.98086	2.63262	P	P	P	P	P	P	P	P	P	A	Ptpn4	Rattus norvegicus protein tyrosine phosphatase, non-receptor type 4 (Ptpn4), mRNA [NM_001100479]	246116	protein tyrosine phosphatase, non-receptor type 4
A_44_P372979	3.51516	3.89753	3.69166	3.80671	3.64032	3.06066	4.08743	4.27782	4.16633	6.59081	P	P	P	P	P	P	P	P	P	P	Leprel2	Rattus norvegicus leprecan-like 2 (Leprel2), mRNA [NM_001106620]	297595	leprecan-like 2
A_44_P283941	5.85016	5.44831	5.89355	7.67687	7.13354	6.36802	8.25521	8.43204	8.33217	12.4741	P	P	P	P	P	P	P	P	P	P	Arhgdib	Rattus norvegicus Rho, GDP dissociation inhibitor (GDI) beta (Arhgdib), mRNA [NM_001009600]	362456	Rho, GDP dissociation inhibitor (GDI) beta
A_44_P285463	1.21258	1.80904	1.3432	1.42797	1.28953	3.93784	1.17467	1.10748	1.12646	1.28718	A	P	A	A	A	P	A	A	A	A	Cldn1	Rattus norvegicus claudin 1 (Cldn1), mRNA [NM_031699]	65129	claudin 1
A_44_P303393	9.4225	8.94493	8.43329	7.49185	7.75842	7.63729	7.26284	7.00321	7.01908	7.73883	P	P	P	P	P	P	P	P	P	P	Dnajc9	Rattus norvegicus DnaJ (Hsp40) homolog, subfamily C, member 9 (Dnajc9), mRNA [NM_001108865]	364240	DnaJ (Hsp40) homolog, subfamily C, member 9
A_44_P268610	6.88221	7.04039	6.77335	7.04344	6.75573	6.41194	7.17415	6.93281	7.04644	8.59337	P	P	P	P	P	P	P	P	P	P	RGD1559896	Rattus norvegicus similar to RIKEN cDNA 2310022B05 (RGD1559896), mRNA [NM_001109134]	498967	similar to RIKEN cDNA 2310022B05
A_43_P19401	3.5804	3.48842	3.53085	3.39457	3.88541	3.58572	3.8641	3.5721	4.00365	1.37704	P	P	P	P	P	P	P	P	P	A	RGD1311429	PREDICTED: Rattus norvegicus similar to KIAA1267 protein (predicted) (RGD1311429_predicted), mRNA [XR_006336]	360642	similar to KIAA1267 protein
A_44_P378484	3.46732	4.50424	4.25335	4.40163	4.62018	4.43435	4.42956	4.80441	4.83637	1.11935	P	P	P	P	P	P	P	P	P	A	Gnas	Rattus norvegicus GNAS complex locus (Gnas), transcript variant 5, mRNA [NM_001159656]	24896	GNAS complex locus
A_44_P303742	3.24504	3.37469	3.58468	3.37834	4.80877	4.54227	4.44264	4.78106	4.43865	1.47064	P	P	P	P	P	P	P	P	P	A	Csnk1g3	Rattus norvegicus casein kinase 1, gamma 3 (Csnk1g3), mRNA [NM_022855]	64823	casein kinase 1, gamma 3
A_44_P625333	3.98045	5.0202	4.80557	6.11194	6.45368	6.20045	6.45752	6.43693	6.32115	3.21303	P	P	P	P	P	P	P	P	P	P	Ctdspl	Rattus norvegicus CTD (carboxy-terminal domain, RNA polymerase II, polypeptide A) small phosphatase-like (Ctdspl), mRNA [NM_001106865]	301056	CTD (carboxy-terminal domain, RNA polymerase II, polypeptide A) small phosphatase-like
A_44_P356538	7.50539	7.49639	7.64816	8.3019	7.78557	7.90149	8.15024	7.30121	7.70443	5.07865	P	P	P	P	P	P	P	P	P	P	Zfp330	Rattus norvegicus zinc finger protein 330 (Zfp330), mRNA [NM_001108443]	361387	zinc finger protein 330
A_44_P228839	2.59551	3.01113	2.14826	3.19511	3.25376	3.45141	4.27862	2.90624	3.3864	2.30558	P	P	P	P	P	P	P	P	P	A	Pgrmc2	Rattus norvegicus progesterone receptor membrane component 2 (Pgrmc2), mRNA [NM_001008374]	361940	progesterone receptor membrane component 2
A_42_P707872	7.1706	7.41202	7.55841	6.80513	6.92777	6.75296	7.01761	7.27928	6.89055	3.829	P	P	P	P	P	P	P	P	P	P	Stk39	Rattus norvegicus serine/threonine kinase 39, STE20/SPS1 homolog (yeast) (Stk39), mRNA [NM_019362]	54348	serine/threonine kinase 39, STE20/SPS1 homolog (yeast)
A_44_P883477	3.86222	4.33315	3.56878	3.39822	3.9109	4.55587	3.40682	3.0585	3.1179	2.71635	P	P	P	P	P	P	P	P	P	A	Ncapd2	PREDICTED: Rattus norvegicus similar to mKIAA0159 protein (predicted) (RGD1562596_predicted), mRNA [XM_575668]	362438	non-SMC condensin I complex, subunit D2
A_44_P318692	3.36828	4.0376	3.78973	3.73579	4.07869	4.36599	3.60083	3.80483	3.92881	2.81523	P	P	P	P	P	P	P	P	P	A	Trmt11	tRNA guanosine-2'-O-methyltransferase TRM11 homolog (EC 2.1.1.-) [Source:UniProtKB/Swiss-Prot;Acc:Q7TNK6] [ENSRNOT00000019436]	378794	tRNA methyltransferase 11 homolog (S. cerevisiae)
A_43_P16552	8.1232	8.19741	8.18081	8.0724	8.27799	8.28824	8.10182	8.24019	8.14283	7.81801	P	P	P	P	P	P	P	P	P	P	Git2	Rattus norvegicus G protein-coupled receptor kinase interacting ArfGAP 2 (Git2), mRNA [NM_001005553]	304546	G protein-coupled receptor kinase interacting ArfGAP 2
A_42_P643349	5.82909	5.39522	4.72109	5.32289	5.24578	4.38135	5.05676	4.82479	4.83991	7.14219	P	P	P	P	P	P	P	P	P	P	LOC688228	Rattus norvegicus similar to Myosin light polypeptide 4 (Myosin light chain 1, atrial isoform) (LOC688228), mRNA [NM_001109495]	688228	similar to Myosin light polypeptide 4 (Myosin light chain 1, atrial isoform)
A_43_P10292	6.51137	6.50148	6.43825	6.38514	6.39183	6.19095	6.56695	6.84466	6.76998	7.93406	P	P	P	P	P	P	P	P	P	P	siat7D	PREDICTED: Rattus norvegicus alpha-2,6-sialyltransferase ST6GalNAc IV (siat7D), mRNA [XM_001080040]	407764	alpha-2,6-sialyltransferase ST6GalNAc IV
A_43_P14135	11.1543	11.3604	11.3661	10.9993	11.205	11.0696	10.8738	11.3704	11.167	11.8757	P	P	P	P	P	P	P	P	P	P	Prdx2	Rattus norvegicus peroxiredoxin 2 (Prdx2), nuclear gene encoding mitochondrial protein, mRNA [NM_017169]	29338	peroxiredoxin 2
A_42_P652975	9.64922	9.73497	10.3345	10.6499	10.7601	11.2383	8.81539	8.88701	9.1342	8.64533	P	P	P	P	P	P	P	P	P	P	Arhgap9	Rattus norvegicus Rho GTPase activating protein 9 (Arhgap9), transcript variant 2, mRNA [NM_001012198]	362893	Rho GTPase activating protein 9
A_44_P362889	12.4222	12.4627	12.6678	13.0883	13.2651	13.2381	13.3184	13.3266	13.4608	12.7521	P	P	P	P	P	P	P	P	P	P	Ndufa1	Rattus norvegicus NADH dehydrogenase (ubiquinone) 1 alpha subcomplex, 1 (Ndufa1), nuclear gene encoding mitochondrial protein, mRNA [NM_001108813]	363441	NADH dehydrogenase (ubiquinone) 1 alpha subcomplex, 1
A_43_P15572	5.29009	5.37746	5.42058	5.18619	5.47327	5.19455	5.2005	5.36697	5.08639	3.94642	P	P	P	P	P	P	P	P	P	P	Vegfa	Rattus norvegicus vascular endothelial growth factor A (Vegfa), transcript variant 1, mRNA [NM_031836]	83785	vascular endothelial growth factor A
A_43_P11938	4.34198	4.98004	4.67423	5.07609	4.74574	4.76384	4.10354	4.30288	4.23998	1.28592	P	P	P	P	P	P	P	P	P	A	Zfp260	Rattus norvegicus zinc finger protein 260 (Zfp260), mRNA [NM_017364]	53982	zinc finger protein 260
A_44_P822572	1.21282	1.95973	2.93	2.63079	2.79662	3.23877	2.22858	2.28383	2.54195	1.28859	A	P	P	P	P	P	P	P	P	A	Dcun1d4	Rattus norvegicus DCN1, defective in cullin neddylation 1, domain containing 4 (S. cerevisiae) (Dcun1d4), mRNA [NM_001108359]	360928	DCN1, defective in cullin neddylation 1, domain containing 4 (S. cerevisiae)
A_42_P621628	2.98741	3.79489	5.82862	4.03286	3.9523	4.12721	3.91802	3.73016	3.5253	3.89663	P	P	P	P	P	P	P	P	P	P	Fam63a	Rattus norvegicus family with sequence similarity 63, member A (Fam63a), mRNA [NM_001025118]	310665	family with sequence similarity 63, member A
A_44_P273821	7.17981	7.57063	7.3092	6.44224	6.53383	6.05672	6.18033	6.78045	6.33945	7.8028	P	P	P	P	P	P	P	P	P	P	Lyn	Rattus norvegicus v-yes-1 Yamaguchi sarcoma viral related oncogene homolog (Lyn), transcript variant 1, mRNA [NM_030857]	81515	v-yes-1 Yamaguchi sarcoma viral related oncogene homolog
A_42_P538084	3.70754	3.45658	3.80745	3.55899	4.19283	2.349	3.7434	3.59066	3.63821	7.87855	P	P	P	P	P	P	P	P	P	P	Crim1	Rattus norvegicus cysteine rich transmembrane BMP regulator 1 (chordin like) (Crim1), mRNA [NM_001169103]	298744	cysteine rich transmembrane BMP regulator 1 (chordin like)
A_44_P396460	4.61042	5.22928	5.39658	5.52156	5.58379	4.94861	5.28897	5.58988	5.61309	1.3517	P	P	P	P	P	P	P	P	P	A	Scap	Rattus norvegicus SREBF chaperone (Scap), mRNA [NM_001100966]	301024	SREBF chaperone
A_44_P929844	2.3632	3.13264	3.48366	3.58077	3.2053	3.17925	3.83706	4.13837	3.81852	4.65688	P	P	P	P	P	P	P	P	P	P	Lix1l	Rattus norvegicus Lix1 homolog (mouse)-like (Lix1l), mRNA [NM_001024303]	499677	Lix1 homolog (mouse)-like
A_44_P538531	5.15858	4.92923	5.09802	5.78359	5.6701	6.04057	5.52395	5.2017	5.42058	1.46364	P	P	P	P	P	P	P	P	P	A	Pitpnb	Rattus norvegicus phosphatidylinositol transfer protein, beta (Pitpnb), mRNA [NM_053742]	114561	phosphatidylinositol transfer protein, beta
A_44_P138347	7.59322	7.47067	7.47067	7.47131	7.40017	7.5267	7.50029	6.97619	7.04945	7.54992	P	P	P	P	P	P	P	P	P	P	Fam104a	Rattus norvegicus family with sequence similarity 104, member A (Fam104a), mRNA [NM_001034958]	619573	family with sequence similarity 104, member A
A_44_P445938	1.32873	1.2415	1.18959	2.29306	3.0894	2.98196	3.17873	3.0288	3.372	4.14624	A	A	A	P	P	P	P	P	P	P	P4ha2	Rattus norvegicus prolyl 4-hydroxylase, alpha polypeptide II (P4ha2), mRNA [NM_001108275]	360526	prolyl 4-hydroxylase, alpha polypeptide II
A_44_P308308	2.76831	2.87214	2.75149	3.30954	3.10261	3.54753	3.19001	2.88437	3.10306	3.89957	P	P	P	P	P	P	P	P	P	P	Fbxl8	Rattus norvegicus F-box and leucine-rich repeat protein 8 (Fbxl8), mRNA [NM_001109128]	498941	F-box and leucine-rich repeat protein 8
A_44_P377784	12.3117	12.1765	12.2346	12.1164	12.2991	12.4389	12.0286	11.943	11.8854	10.5425	P	P	P	P	P	P	P	P	P	P	Ndufa12	Rattus norvegicus NADH dehydrogenase (ubiquinone) 1 alpha subcomplex, 12 (Ndufa12), nuclear gene encoding mitochondrial protein, mRNA [NM_001106781]	299739	NADH dehydrogenase (ubiquinone) 1 alpha subcomplex, 12
A_44_P200539	1.5474	1.75902	1.87301	2.97073	2.46708	3.0237	2.0998	2.78472	2.50069	2.57029	A	P	P	P	P	P	P	P	P	A	Cbll1	Rattus norvegicus Cas-Br-M (murine) ecotropic retroviral transforming sequence-like 1 (Cbll1), mRNA [NM_001108018]	314028	Cas-Br-M (murine) ecotropic retroviral transforming sequence-like 1
A_44_P241371	2.93141	2.58769	3.01863	2.92489	2.60055	3.42975	2.88116	2.43708	1.59086	2.68042	P	P	P	P	P	P	P	P	P	A	Cstf1	Rattus norvegicus cleavage stimulation factor, 3' pre-RNA, subunit 1 (Cstf1), mRNA [NM_001013161]	311670	cleavage stimulation factor, 3' pre-RNA, subunit 1
A_44_P339202	7.30264	7.29794	7.18214	7.41662	7.63653	7.24692	7.44227	7.5569	7.70202	9.25023	P	P	P	P	P	P	P	P	P	P	Ppp1r12c	PREDICTED: Rattus norvegicus similar to protein phosphatase 1, regulatory subunit 12C (LOC499076), mRNA [XM_574359]	499076	protein phosphatase 1, regulatory (inhibitor) subunit 12C
A_42_P703688	8.40272	8.87298	8.97359	8.8104	9.00228	8.64533	9.11632	9.41818	9.28746	8.54444	P	P	P	P	P	P	P	P	P	P	Plekhb1	Rattus norvegicus pleckstrin homology domain containing, family B (evectins) member 1 (Plekhb1), mRNA [NM_172033]	64471	pleckstrin homology domain containing, family B (evectins) member 1
A_44_P930673	4.87338	4.76105	4.86698	4.80322	4.78361	5.1819	5.13887	4.54312	4.6195	2.82133	P	P	P	P	P	P	P	P	P	A	Wdr48	Rattus norvegicus WD repeat domain 48 (Wdr48), mRNA [NM_001135895]	363164	WD repeat domain 48
A_44_P110109	9.06148	8.30802	8.81135	10.2079	10.177	9.51164	11.223	10.9993	11.6273	14.266	P	P	P	P	P	P	P	P	P	P	Cst3	Rattus norvegicus cystatin C (Cst3), mRNA [NM_012837]	25307	cystatin C
A_44_P471757	5.89922	6.02005	5.85633	5.59031	5.71635	5.99936	5.22788	5.54455	5.33384	3.57106	P	P	P	P	P	P	P	P	P	P	Tcerg1	Rattus norvegicus transcription elongation regulator 1 (Tcerg1), mRNA [NM_001107390]	307474	transcription elongation regulator 1
A_44_P1026651	9.96358	9.85554	9.92648	10.0716	9.54018	8.81457	10.3637	10.078	10.6552	11.1267	P	P	P	P	P	P	P	P	P	P	Itm2b	Rattus norvegicus integral membrane protein 2B (Itm2b), mRNA [NM_001006963]	290364	integral membrane protein 2B
A_44_P464042	1.20404	3.61268	3.3051	2.99079	3.4401	3.80149	2.78947	3.30352	2.43336	1.26489	A	P	P	P	P	P	P	P	P	A	Dis3	Rattus norvegicus DIS3 mitotic control homolog (S. cerevisiae) (Dis3), mRNA [NM_001127483]	306103	DIS3 mitotic control homolog (S. cerevisiae)
A_44_P836445	7.16164	7.25266	7.08637	7.46741	7.03839	6.84749	7.13066	7.01006	7.00685	7.03137	P	P	P	P	P	P	P	P	P	P	Aph1a	Rattus norvegicus anterior pharynx defective 1 homolog A (C. elegans) (Aph1a), mRNA [NM_001014255]	365872	anterior pharynx defective 1 homolog A (C. elegans)
A_44_P554925	7.25266	7.06484	7.01134	7.56696	7.37317	6.8774	7.88417	7.87317	8.17064	10.0664	P	P	P	P	P	P	P	P	P	P	RT1-Cl	Rattus norvegicus RT1 class Ib, locus Cl (RT1-Cl), mRNA [NM_206848]	24977	RT1 class Ib, locus Cl
A_44_P391688	11.6434	11.6301	11.5428	11.5979	11.7529	11.7286	11.5365	11.8452	11.7032	10.7088	P	P	P	P	P	P	P	P	P	P	RGD1566073	PREDICTED: Rattus norvegicus similar to 60S ribosomal protein L29 (P23) (RGD1566073), mRNA [XM_001073829]	364985	similar to 60S ribosomal protein L29 (P23)
A_42_P473314	4.12993	4.96615	5.27208	5.92228	5.61414	5.01517	6.25703	6.32864	6.41555	6.49523	P	P	P	P	P	P	P	P	P	P	RT1-DMa	Rattus norvegicus RT1 class II, locus DMa (RT1-DMa), mRNA [NM_198741]	294274	RT1 class II, locus DMa
A_44_P476780	4.56739	5.1759	4.94861	4.3992	4.26819	4.30753	3.97778	4.04908	4.22482	1.78183	P	P	P	P	P	P	P	P	P	A	Stk39	Rattus norvegicus serine/threonine kinase 39, STE20/SPS1 homolog (yeast) (Stk39), mRNA [NM_019362]	54348	serine/threonine kinase 39, STE20/SPS1 homolog (yeast)
A_44_P699091	4.95743	4.8759	5.02107	5.43639	5.55313	5.41905	5.45099	5.41423	5.42096	2.0152	P	P	P	P	P	P	P	P	P	A	Sdccag3	Rattus norvegicus serologically defined colon cancer antigen 3 (Sdccag3), mRNA [NM_001013135]	306322	serologically defined colon cancer antigen 3
A_44_P378225	7.49531	7.34516	7.66585	7.2176	7.29359	7.37152	6.98822	6.82551	6.93576	3.57841	P	P	P	P	P	P	P	P	P	P	Pycrl	Rattus norvegicus pyrroline-5-carboxylate reductase-like (Pycrl), mRNA [NM_001011993]	300035	pyrroline-5-carboxylate reductase-like
A_44_P222292	5.54481	5.08797	5.30609	5.11127	4.63414	5.19309	4.89313	4.30856	4.4678	2.39959	P	P	P	P	P	P	P	P	P	A	Vac14	Rattus norvegicus Vac14 homolog (S. cerevisiae) (Vac14), mRNA [NM_177930]	307842	Vac14 homolog (S. cerevisiae)
A_44_P1017913	4.10123	4.52766	4.14177	4.32761	4.63004	4.90838	4.2722	4.3551	4.64568	2.52715	P	P	P	P	P	P	P	P	P	A	Dars2	Rattus norvegicus aspartyl-tRNA synthetase 2 (mitochondrial) (Dars2), nuclear gene encoding mitochondrial protein, mRNA [NM_001034143]	304919	aspartyl-tRNA synthetase 2 (mitochondrial)
A_44_P299550	5.90755	5.62723	5.61915	5.16473	4.41552	4.14624	5.76164	5.08713	5.60555	6.65979	P	P	P	P	P	P	P	P	P	P	Cldn4	Rattus norvegicus claudin 4 (Cldn4), mRNA [NM_001012022]	304407	claudin 4
A_44_P466474	6.13648	6.2361	6.23351	5.95275	5.63569	6.10487	5.61915	5.43197	5.18656	2.7049	P	P	P	P	P	P	P	P	P	A	LOC685250	PREDICTED: Rattus norvegicus similar to 60 kDa heat shock protein, mitochondrial precursor (Hsp60) (60 kDa chaperonin) (CPN60) (Heat shock protein 60) (HSP-60) (Mitochondrial matrix protein P1) (HSP-65) (LOC685250), miscRNA [XR_085659]	685250	similar to 60 kDa heat shock protein, mitochondrial precursor (Hsp60) (60 kDa chaperonin) (CPN60) (Heat shock protein 60) (HSP-60) (Mitochondrial matrix protein P1) (HSP-65)
A_44_P314152	9.84492	9.72428	9.7128	9.6041	9.72029	9.74011	9.8528	9.86473	9.84492	9.74906	P	P	P	P	P	P	P	P	P	P	RGD1561317	Rattus norvegicus similar to ribosomal protein L31 (LOC366191), mRNA [XM_345433]	366191	similar to ribosomal protein L31
A_44_P107285	9.59526	9.64109	9.74365	9.43291	9.61972	9.72428	9.19836	9.25626	9.13306	6.99523	P	P	P	P	P	P	P	P	P	P	Psmb6	Rattus norvegicus proteasome (prosome, macropain) subunit, beta type 6 (Psmb6), mRNA [NM_057099]	29666	proteasome (prosome, macropain) subunit, beta type 6
A_44_P307241	2.57048	3.14646	2.68143	2.31388	2.33219	3.003	3.14968	3.35207	3.64679	2.78277	P	P	P	P	P	P	P	P	P	A	Parp3	Rattus norvegicus poly (ADP-ribose) polymerase family, member 3 (Parp3), mRNA [NM_001008328]	300985	poly (ADP-ribose) polymerase family, member 3
A_44_P191924	2.71135	2.55331	2.87146	2.38781	2.46725	3.01925	2.32953	2.48595	2.28107	0.887927	P	P	P	P	P	P	P	P	P	P	Mtor	Rattus norvegicus mechanistic target of rapamycin (serine/threonine kinase) (Mtor), mRNA [NM_019906]	56718	mechanistic target of rapamycin (serine/threonine kinase)
A_43_P12191	9.73497	9.80347	9.65074	10.1785	9.48294	9.99839	9.72343	9.0938	9.51164	6.24899	P	P	P	P	P	P	P	P	P	P	Pdcd4	Rattus norvegicus programmed cell death 4 (Pdcd4), mRNA [NM_022265]	64031	programmed cell death 4
A_43_P19361	7.65667	8.16085	8.04652	7.36455	7.83432	7.73163	8.45722	8.4106	8.21901	1.24433	P	P	P	P	P	P	P	P	P	A	Abhd5	Rattus norvegicus abhydrolase domain containing 5 (Abhd5), mRNA [NM_212524]	316122	abhydrolase domain containing 5
A_43_P16274	5.67609	5.10733	5.75394	5.03824	4.85312	4.84303	5.09205	4.74512	4.89595	6.41848	P	P	P	P	P	P	P	P	P	P	Chrna7	nicotinic receptor alpha 7 subunit [rats, brain, mRNA, 3030 nt]. [S53987]	25302	cholinergic receptor, nicotinic, alpha 7
A_44_P990376	1.20244	1.15772	1.37185	1.44679	1.49943	6.24113	1.15489	7.50727	4.29602	1.26293	A	A	A	A	P	P	A	P	P	A	Gpnmb	Rattus norvegicus glycoprotein (transmembrane) nmb (Gpnmb), mRNA [NM_133298]	113955	glycoprotein (transmembrane) nmb
A_44_P198608	1.20367	1.15664	1.32711	1.40123	1.27773	4.9398	1.17382	1.10184	1.12226	1.26882	A	A	A	A	A	P	A	A	A	A	Olr1253	Rattus norvegicus olfactory receptor 1253 (Olr1253), mRNA [NM_001000805]	405091	olfactory receptor 1253
A_44_P1014388	5.99153	5.46748	5.01756	4.06539	4.4808	3.96221	1.38869	1.10245	1.82602	1.28243	P	P	P	P	P	P	P	A	P	A	RGD1304693	Rattus norvegicus similar to CG14803-PA (RGD1304693), mRNA [NM_001135780]	313108	similar to CG14803-PA
A_44_P363330	1.21045	1.16336	1.26424	1.32226	5.51876	1.47637	1.17309	1.19661	1.12943	1.28648	A	A	A	A	P	P	A	P	A	A	Rad9b	Rattus norvegicus RAD9 homolog B (S. cerevisiae) (Rad9b), mRNA [NM_001030042]	363924	RAD9 homolog B (S. cerevisiae)
A_44_P557117	3.42049	2.34263	1.9916	3.89031	2.90139	2.87904	4.21918	3.33481	3.11146	6.15752	P	P	P	P	P	P	P	P	P	P	Lgals2	UI-R-FS1-cqj-l-14-0-UI.s1 UI-R-FS1 Rattus norvegicus cDNA clone UI-R-FS1-cqj-l-14-0-UI 3', mRNA sequence [CA507274]	171134	lectin, galactoside-binding, soluble, 2
A_42_P707617	10.5893	10.751	10.8127	10.435	10.5125	10.6006	10.6216	10.4829	10.5538	9.28998	P	P	P	P	P	P	P	P	P	P	Ywhaq	Rattus norvegicus tyrosine 3-monooxygenase/tryptophan 5-monooxygenase activation protein, theta polypeptide (Ywhaq), mRNA [NM_013053]	25577	tyrosine 3-monooxygenase/tryptophan 5-monooxygenase activation protein, theta polypeptide
A_43_P18573	3.34403	4.15264	4.25184	1.1654	2.23814	3.40481	2.77123	2.40886	3.55061	2.30682	P	P	P	A	P	P	P	P	P	A	Lrba	Rattus norvegicus LPS-responsive vesicle trafficking, beach and anchor containing (Lrba), mRNA [NM_001108555]	361975	LPS-responsive vesicle trafficking, beach and anchor containing
A_43_P12034	3.96786	4.1621	3.5446	4.50098	3.8204	4.03302	4.96029	4.3686	4.41287	9.13051	P	P	P	P	P	P	P	P	P	P	Syt5	Rattus norvegicus synaptotagmin V (Syt5), mRNA [NM_019350]	54309	synaptotagmin V
A_44_P267103	14.7684	14.8547	14.8174	14.7075	14.8333	14.9422	14.6366	14.6366	14.6169	14.3916	P	P	P	P	P	P	P	P	P	P	LOC499782	Rattus norvegicus similar to 60S ribosomal protein L12 (LOC499782), mRNA [NM_001109198]	499782	similar to 60S ribosomal protein L12
A_44_P245761	1.53166	3.85536	3.64489	3.20669	3.12672	3.6062	3.15765	3.13528	3.38282	2.52124	A	P	P	P	P	P	P	P	P	A	Uvrag	Rattus norvegicus UV radiation resistance associated gene (Uvrag), mRNA [NM_001107536]	308846	UV radiation resistance associated gene
A_42_P811559	10.5228	10.5395	10.7044	10.7553	10.7553	10.9214	10.667	10.6755	10.6881	8.69148	P	P	P	P	P	P	P	P	P	P	C1qbp	Rattus norvegicus complement component 1, q subcomponent binding protein (C1qbp), nuclear gene encoding mitochondrial protein, mRNA [NM_019259]	29681	complement component 1, q subcomponent binding protein
A_44_P266803	5.57202	6.2163	6.3599	6.35575	6.30616	6.48988	6.21194	6.15149	6.12725	2.77168	P	P	P	P	P	P	P	P	P	A	Rab8a	Rattus norvegicus RAB8A, member RAS oncogene family (Rab8a), mRNA [NM_053998]	117103	RAB8A, member RAS oncogene family
A_43_P20634	2.76563	3.53005	2.77967	3.15417	2.65197	3.44669	1.94714	2.57029	3.10062	2.77036	P	P	P	P	P	P	P	P	P	A	LOC361335	LOC361335 protein Fragment [Source:UniProtKB/TrEMBL;Acc:Q5RKG4] [ENSRNOT00000024704]	361335	hypothetical protein LOC361335
A_44_P764112	8.77361	8.96887	9.05716	9.42713	9.55912	9.44269	9.33327	9.48081	9.48449	7.99181	P	P	P	P	P	P	P	P	P	P	Dpf2	Rattus norvegicus D4, zinc and double PHD fingers family 2 (Dpf2), mRNA [NM_001108516]	361711	D4, zinc and double PHD fingers family 2
A_43_P20191	8.49384	8.47356	7.93649	8.01933	7.80396	8.40047	8.0731	7.88899	7.71085	2.56059	P	P	P	P	P	P	P	P	P	A	Pgm3	Rattus norvegicus phosphoglucomutase 3 (Pgm3), mRNA [NM_001108772]	363109	phosphoglucomutase 3
A_44_P156782	5.73737	6.27351	6.01774	5.81178	6.04445	6.23294	5.60006	5.95426	5.83739	4.82842	P	P	P	P	P	P	P	P	P	P	RGD1311847	Rattus norvegicus similar to 1700030K09Rik protein (RGD1311847), mRNA [NM_001013879]	290615	similar to 1700030K09Rik protein
A_44_P229618	1.19677	1.67325	1.3935	3.00517	3.23325	3.44104	2.56481	2.51162	2.88851	1.24369	A	P	A	P	P	P	P	P	P	A	Trappc10	Rattus norvegicus trafficking protein particle complex 10 (Trappc10), mRNA [NM_001173528]	309678	trafficking protein particle complex 10
A_42_P780097	11.4221	11.3447	11.3021	10.6606	10.5859	10.6068	10.5833	10.5752	10.7385	7.36088	P	P	P	P	P	P	P	P	P	P	Lrrc59	Rattus norvegicus leucine rich repeat containing 59 (Lrrc59), mRNA [NM_001008280]	287633	leucine rich repeat containing 59
A_43_P12304	5.22333	5.27355	5.22994	5.09965	5.06501	5.18842	5.1803	4.65414	4.86999	1.25818	P	P	P	P	P	P	P	P	P	A	Sgta	Rattus norvegicus small glutamine-rich tetratricopeptide repeat (TPR)-containing, alpha (Sgta), mRNA [NM_022703]	64667	small glutamine-rich tetratricopeptide repeat (TPR)-containing, alpha
A_42_P468632	16.0747	15.9119	16.2201	16.2932	16.4588	17.2989	16.2201	16.518	16.4588	14.9776	P	P	P	P	P	P	P	P	P	P	Rps28	Rattus norvegicus ribosomal protein S28 (Rps28), mRNA [NM_001105730]	691531	ribosomal protein S28
A_44_P282433	9.0167	8.60774	8.49915	9.53326	9.44474	9.53613	9.45895	8.89809	8.75688	5.91661	P	P	P	P	P	P	P	P	P	P	Akt1	Rattus norvegicus v-akt murine thymoma viral oncogene homolog 1 (Akt1), mRNA [NM_033230]	24185	v-akt murine thymoma viral oncogene homolog 1
A_44_P466507	1.20096	2.4952	1.31091	1.38165	2.636	2.94096	1.17493	1.76736	1.95226	1.26343	A	P	A	A	P	P	P	P	P	A	Cstf3	Rattus norvegicus cleavage stimulation factor, 3' pre-RNA, subunit 3 (Cstf3), mRNA [NM_001077672]	362178	cleavage stimulation factor, 3' pre-RNA, subunit 3
A_44_P1048380	7.79935	8.15284	8.64182	8.66885	9.13703	9.15767	9.72936	9.67781	10.205	7.24333	P	P	P	P	P	P	P	P	P	P	Fam46a	Rattus norvegicus family with sequence similarity 46, member A (Fam46a), mRNA [NM_001106844]	300870	family with sequence similarity 46, member A
A_43_P18603	5.35313	5.82955	5.57167	5.71474	5.48794	5.86324	5.90954	5.57909	5.59154	3.22844	P	P	P	P	P	P	P	P	P	P	Nek4	Rattus norvegicus NIMA (never in mitosis gene a)-related kinase 4 (Nek4), mRNA [NM_001013134]	306252	NIMA (never in mitosis gene a)-related kinase 4
A_44_P1060170	6.75403	6.9306	7.25155	6.91856	6.80465	6.95097	6.77974	6.68394	6.96391	1.61585	P	P	P	P	P	P	P	P	P	A	Vps33a	Rattus norvegicus vacuolar protein sorting 33 homolog A (S. cerevisiae) (Vps33a), mRNA [NM_022961]	65081	vacuolar protein sorting 33 homolog A (S. cerevisiae)
A_44_P654444	1.28894	1.45002	2.99484	3.86307	3.05759	3.14112	2.44856	3.06339	2.39655	1.66644	A	P	P	P	P	P	P	P	P	A	Nr4a3	Nuclear receptor subfamily 4 group A member 3 (Nuclear hormone receptor NOR-1/NOR-2)(Neuron-derived orphan receptor 1/2) [Source:UniProtKB/Swiss-Prot;Acc:P51179] [ENSRNOT00000066910]	58853	nuclear receptor subfamily 4, group A, member 3
A_44_P255499	7.02712	7.00154	7.07366	7.31089	7.47812	7.16231	7.72628	7.89807	7.71593	5.91129	P	P	P	P	P	P	P	P	P	P	Ube2q1	Rattus norvegicus ubiquitin-conjugating enzyme E2Q family member 1 (Ube2q1), mRNA [NM_001106448]	295252	ubiquitin-conjugating enzyme E2Q family member 1
A_44_P930585	1.36272	2.56902	3.29607	4.70387	5.36202	4.81463	4.74371	5.29205	4.71119	1.96705	P	P	P	P	P	P	P	P	P	A	Phtf2	Rattus norvegicus putative homeodomain transcription factor 2 (Phtf2), mRNA [NM_001106577]	296762	putative homeodomain transcription factor 2
A_44_P260375	7.94773	8.42747	8.69302	7.89031	8.43051	8.76135	7.92026	8.3141	8.19813	2.11106	P	P	P	P	P	P	P	P	P	A	Cobll1	Rattus norvegicus Cobl-like 1 (Cobll1), mRNA [NM_001107733]	311088	Cobl-like 1
A_44_P480865	1.56605	2.7832	2.91044	2.98591	3.82854	3.54522	3.42621	3.44058	3.20103	3.64861	A	P	P	P	P	P	P	P	P	P	Nudt16	Rattus norvegicus nudix (nucleoside diphosphate linked moiety X)-type motif 16 (Nudt16), mRNA [NM_001127554]	363129	nudix (nucleoside diphosphate linked moiety X)-type motif 16
A_44_P396123	11.943	11.9511	12.1125	12.0704	12.4389	12.3349	12.0075	12.2947	12.1347	10.0938	P	P	P	P	P	P	P	P	P	P	S100a16	Rattus norvegicus S100 calcium binding protein A16 (S100a16), mRNA [NM_001108557]	361991	S100 calcium binding protein A16
A_44_P437945	5.50083	5.74386	5.56102	5.77393	4.39604	4.79723	5.77731	5.94574	5.42658	4.86559	P	P	P	P	P	P	P	P	P	P	Bbc3	Rattus norvegicus Bcl-2 binding component 3 (Bbc3), mRNA [NM_173837]	317673	Bcl-2 binding component 3
A_44_P1033294	8.37379	8.13438	8.19501	8.34037	8.82953	8.88902	8.45791	8.4293	8.27601	2.57153	P	P	P	P	P	P	P	P	P	A	Gnpnat1	Rattus norvegicus glucosamine-phosphate N-acetyltransferase 1 (Gnpnat1), transcript variant 1, mRNA [NM_001134757]	498486	glucosamine-phosphate N-acetyltransferase 1
A_44_P463313	9.07425	8.76313	7.98632	6.72686	7.21406	7.06392	3.5446	5.03477	4.13295	6.8291	P	P	P	P	P	P	P	P	P	P	Plk1	Rattus norvegicus polo-like kinase 1 (Drosophila) (Plk1), mRNA [NM_017100]	25515	polo-like kinase 1 (Drosophila)
A_44_P366434	1.1839	3.87785	5.18693	4.24308	4.64518	4.33654	3.37106	3.88378	3.94905	1.21272	A	P	P	P	P	P	P	P	P	A	MGC94207	Rattus norvegicus similar to RIKEN cDNA C030006K11 (MGC94207), mRNA [NM_001007751]	362946	similar to RIKEN cDNA C030006K11
A_44_P502527	3.49604	4.92159	4.90642	3.17064	4.07946	4.65028	3.03353	4.13214	4.11686	1.21944	P	P	P	P	P	P	P	P	P	A	Usp9x	Rattus norvegicus ubiquitin specific peptidase 9, X-linked (Usp9x), transcript variant 2, mRNA [NM_001135923]	363445	ubiquitin specific peptidase 9, X-linked
A_42_P635860	6.56793	6.39567	6.4813	6.07258	5.89355	5.96924	6.23959	6.26418	6.27293	4.49412	P	P	P	P	P	P	P	P	P	P	Zfp111	Rattus norvegicus zinc finger protein 111 (Zfp111), mRNA [NM_133323]	170849	zinc finger protein 111
A_44_P293083	7.18865	7.22214	7.25736	7.17597	7.48016	7.66664	7.46648	7.70443	7.33748	6.52222	P	P	P	P	P	P	P	P	P	P	Zmat2	Rattus norvegicus zinc finger, matrin type 2 (Zmat2), mRNA [NM_001135582]	679898	zinc finger, matrin type 2
A_44_P819401	5.00633	5.7971	5.34819	6.70745	6.69669	6.27126	6.51175	6.79892	6.30559	8.02916	P	P	P	P	P	P	P	P	P	P	Slc40a1	Rattus norvegicus solute carrier family 39 (iron-regulated transporter), member 1 (Slc40a1), mRNA [NM_133315]	170840	solute carrier family 39 (iron-regulated transporter), member 1
A_43_P17605	5.94574	5.91943	5.74343	5.73073	5.66031	5.86574	5.3838	5.08276	4.96822	1.35898	P	P	P	P	P	P	P	P	P	A	Psmg2	Rattus norvegicus proteasome (prosome, macropain) assembly chaperone 2 (Psmg2), mRNA [NM_001106138]	291539	proteasome (prosome, macropain) assembly chaperone 2
A_44_P912777	4.09266	4.38654	3.88456	4.87405	5.22333	5.29771	4.57978	4.98054	4.77763	1.38171	P	P	P	P	P	P	P	P	P	A	RGD1310553	Rattus norvegicus similar to expressed sequence AI597479 (RGD1310553), mRNA [NM_001008517]	301374	similar to expressed sequence AI597479
A_43_P16664	7.97884	8.43851	8.28178	7.4624	7.55903	7.55126	8.01348	8.18182	8.13347	9.65807	P	P	P	P	P	P	P	P	P	P	RGD1311899	Rattus norvegicus similar to RIKEN cDNA 2210016L21 gene (RGD1311899), mRNA [NM_001009630]	288704	similar to RIKEN cDNA 2210016L21 gene
A_43_P10468	11.3031	10.5797	11.3253	11.7808	11.8895	9.34155	12.3958	12.0286	12.3754	14.6643	P	P	P	P	P	P	P	P	P	P	Myl9	Myosin regulatory light polypeptide 9 (Myosin regulatory light chain 9)(Myosin regulatory light chain 2, smooth muscle isoform) [Source:UniProtKB/Swiss-Prot;Acc:Q64122] [ENSRNOT00000027445]	296313	myosin, light chain 9, regulatory
A_44_P518233	7.96906	7.65591	7.80223	8.02062	7.2948	6.64152	8.21901	7.76747	8.53112	6.90684	P	P	P	P	P	P	P	P	P	P	Ddrgk1	Rattus norvegicus DDRGK domain containing 1 (Ddrgk1), mRNA [NM_001106512]	296162	DDRGK domain containing 1
A_44_P468412	5.64814	5.50556	5.31107	4.84253	4.96907	5.47969	4.66588	4.33723	4.51728	2.35487	P	P	P	P	P	P	P	P	P	A	Nup62	Rattus norvegicus nucleoporin 62 (Nup62), mRNA [NM_023098]	65274	nucleoporin 62
A_44_P201603	8.8654	8.84332	8.59616	7.70759	7.05477	8.17246	7.59901	7.05078	6.89378	7.27306	P	P	P	P	P	P	P	P	P	P	Hnrnpa2b1	Rattus norvegicus heterogeneous nuclear ribonucleoprotein A2/B1 (Hnrnpa2b1), mRNA [NM_001104613]	362361	heterogeneous nuclear ribonucleoprotein A2/B1
A_43_P16641	8.43137	8.44886	8.51916	8.95963	9.03238	9.02117	9.14602	9.1185	9.04896	6.75702	P	P	P	P	P	P	P	P	P	P	Snapap	Rattus norvegicus SNAP-associated protein (Snapap), transcript variant 2, mRNA [NM_001025648]	295217	SNAP-associated protein
A_44_P1056401	6.37626	6.66487	6.55017	6.39509	6.61853	6.96451	6.16336	6.2948	5.93178	4.04793	P	P	P	P	P	P	P	P	P	P	Pyroxd2	Rattus norvegicus pyridine nucleotide-disulphide oxidoreductase domain 2 (Pyroxd2), mRNA [NM_001004261]	309381	pyridine nucleotide-disulphide oxidoreductase domain 2
A_44_P761041	5.34042	5.69336	5.75441	5.83504	6.15908	6.1356	6.28877	6.28616	6.29391	3.78106	P	P	P	P	P	P	P	P	P	P	Trim2	Rattus norvegicus tripartite motif-containing 2 (Trim2), mRNA [NM_001108552]	361970	tripartite motif-containing 2
A_44_P351982	5.98933	6.05233	6.17168	6.50615	6.17781	6.36548	6.59917	6.26331	6.67902	7.68104	P	P	P	P	P	P	P	P	P	P	Dnase1l1	Rattus norvegicus deoxyribonuclease 1-like 1 (Dnase1l1), mRNA [NM_001014223]	363522	deoxyribonuclease 1-like 1
A_42_P660068	3.13488	2.90445	3.30563	2.9803	3.34043	3.37351	1.23166	2.01492	2.22876	2.38631	P	P	P	P	P	P	A	P	P	A	Pex3	Rattus norvegicus peroxisomal biogenesis factor 3 (Pex3), mRNA [NM_031350]	83519	peroxisomal biogenesis factor 3
A_44_P194172	1.17103	2.88437	2.88224	1.36686	2.8345	2.87146	1.03489	2.59131	3.38311	1.18349	A	P	P	A	P	P	P	P	P	A	Ptpn4	Rattus norvegicus protein tyrosine phosphatase, non-receptor type 4 (Ptpn4), mRNA [NM_001100479]	246116	protein tyrosine phosphatase, non-receptor type 4
A_44_P606174	5.85683	6.03094	6.15252	6.02537	5.34508	5.71765	6.33126	6.08873	6.40187	1.23516	P	P	P	P	P	P	P	P	P	A	Bcl2l14	Rattus norvegicus Bcl2-like 14 (apoptosis facilitator) (Bcl2l14), mRNA [NM_001024338]	500348	Bcl2-like 14 (apoptosis facilitator)
A_44_P402675	3.35181	3.10824	2.94895	2.36018	3.65839	3.63322	2.92013	3.15479	3.25417	1.24158	P	P	P	P	P	P	P	P	P	A	Rxrb	Rattus norvegicus retinoid X receptor beta (Rxrb), mRNA [NM_206849]	361801	retinoid X receptor beta
A_42_P762905	10.4377	10.4158	10.3232	10.3027	10.4755	10.2206	10.2134	10.4626	10.3215	10.2678	P	P	P	P	P	P	P	P	P	P	Mrpl23	Rattus norvegicus mitochondrial ribosomal protein L23 (Mrpl23), nuclear gene encoding mitochondrial protein, mRNA [NM_022529]	64360	mitochondrial ribosomal protein L23
A_42_P745802	9.09934	9.16941	9.0265	9.01561	9.33681	9.07893	9.29673	9.51649	9.36579	8.45635	P	P	P	P	P	P	P	P	P	P	Pnkd	Rattus norvegicus paroxysmal nonkinesiogenic dyskinesia (Pnkd), nuclear gene encoding mitochondrial protein, transcript variant 3, mRNA [NM_001134753]	100188944	paroxysmal nonkinesiogenic dyskinesia
A_44_P529833	2.4793	2.7061	2.97542	3.60109	3.46191	3.48166	3.06028	3.19735	3.28423	1.24961	P	P	P	P	P	P	P	P	P	A	Ttc14	Rattus norvegicus tetratricopeptide repeat domain 14 (Ttc14), mRNA [NM_001107666]	310314	tetratricopeptide repeat domain 14
A_44_P714565	7.05434	7.10041	7.03698	7.10041	7.25871	6.92686	7.55841	7.69927	7.56539	1.25049	P	P	P	P	P	P	P	P	P	A	Btbd6	Rattus norvegicus BTB (POZ) domain containing 6 (Btbd6), mRNA [NM_001077683]	690367	BTB (POZ) domain containing 6
A_44_P258497	3.31267	4.39536	4.78575	3.86072	3.67932	3.72217	4.55285	3.44576	3.94867	1.25452	P	P	P	P	P	P	P	P	P	A	Prmt2	Rattus norvegicus protein arginine methyltransferase 2 (Prmt2), mRNA [NM_001025144]	499420	protein arginine methyltransferase 2
A_44_P1002996	6.67459	6.6916	6.51137	6.93504	7.07486	6.69522	7.04829	7.01761	7.17266	5.89037	P	P	P	P	P	P	P	P	P	P	Ino80e	Rattus norvegicus INO80 complex subunit E (Ino80e), mRNA [NM_001013900]	293494	INO80 complex subunit E
A_44_P540511	5.72087	5.75935	5.72709	5.69411	6.14666	5.50018	5.48936	6.20325	5.4636	1.29551	P	P	P	P	P	P	P	P	P	A	Pkib	Rattus norvegicus protein kinase (cAMP-dependent, catalytic) inhibitor beta (Pkib), transcript variant 2, mRNA [NM_012627]	24678	protein kinase (cAMP-dependent, catalytic) inhibitor beta
A_44_P980353	3.97464	4.51629	4.2862	4.05694	3.8692	4.51406	4.65652	3.98814	4.32593	1.31958	P	P	P	P	P	P	P	P	P	A	Trim2	Rattus norvegicus tripartite motif-containing 2 (Trim2), mRNA [NM_001108552]	361970	tripartite motif-containing 2
A_42_P582777	6.47303	6.30559	6.53214	6.04057	6.41094	6.36378	6.40674	6.6239	6.56267	3.34601	P	P	P	P	P	P	P	P	P	P	Mapk1ip1	Rattus norvegicus mitogen-activated protein kinase 1 interacting protein 1 (Mapk1ip1), mRNA [NM_001122782]	499280	mitogen-activated protein kinase 1 interacting protein 1
A_43_P19312	1.2484	3.08778	2.72289	3.4774	3.96833	3.92352	2.83002	3.80537	3.95155	1.46466	A	P	P	P	P	P	P	P	P	A	Gmcl1	Rattus norvegicus germ cell-less homolog 1 (Drosophila) (Gmcl1), transcript variant 1, mRNA [NM_001033931]	312516	germ cell-less homolog 1 (Drosophila)
A_44_P1020608	5.70709	5.73987	5.50556	5.67956	5.85834	5.53673	5.96372	6.06358	5.8504	6.94108	P	P	P	P	P	P	P	P	P	P	Ifi44	Rattus norvegicus interferon-induced protein 44 (Ifi44), mRNA [NM_001107729]	310969	interferon-induced protein 44
A_44_P394228	6.1159	5.76637	6.11738	6.00765	5.76991	6.12003	5.62883	5.80813	5.88518	3.39423	P	P	P	P	P	P	P	P	P	P	Amdhd2	Rattus norvegicus amidohydrolase domain containing 2 (Amdhd2), mRNA [NM_001024990]	302972	amidohydrolase domain containing 2
A_42_P842513	8.75101	8.6859	8.63106	8.83302	9.17489	8.87046	8.83826	9.16395	8.98122	8.19741	P	P	P	P	P	P	P	P	P	P	Pctk1	Rattus norvegicus PCTAIRE protein kinase 1 (Pctk1), transcript variant 2, mRNA [NM_031077]	81741	PCTAIRE protein kinase 1
A_44_P307978	7.47356	7.5243	7.66664	7.55841	7.10156	7.50119	7.38856	6.83114	7.42667	2.66523	P	P	P	P	P	P	P	P	P	A	Cited2	Rattus norvegicus Cbp/p300-interacting transactivator, with Glu/Asp-rich carboxy-terminal domain, 2 (Cited2), mRNA [NM_053698]	114490	Cbp/p300-interacting transactivator, with Glu/Asp-rich carboxy-terminal domain, 2
A_44_P165999	6.96682	6.94587	7.16378	7.18699	7.43276	7.66937	6.83539	6.80001	7.10452	2.71291	P	P	P	P	P	P	P	P	P	A	Cabc1	Rattus norvegicus chaperone, ABC1 activity of bc1 complex homolog (S. pombe) (Cabc1), nuclear gene encoding mitochondrial protein, mRNA [NM_001013185]	360887	chaperone, ABC1 activity of bc1 complex homolog (S. pombe)
A_44_P313988	6.0091	5.9085	5.97161	5.48069	5.97309	6.1708	5.71765	5.93917	5.92067	2.71772	P	P	P	P	P	P	P	P	P	A	Peo1	Rattus norvegicus progressive external ophthalmoplegia 1 (Peo1), mRNA [NM_001107599]	309441	progressive external ophthalmoplegia 1
A_42_P611561	6.52825	6.25466	6.57933	6.49138	6.68228	6.29446	6.07619	6.51644	6.49612	5.49581	P	P	P	P	P	P	P	P	P	P	Lin37	Rattus norvegicus lin-37 homolog (C. elegans) (Lin37), mRNA [NM_001106245]	292787	lin-37 homolog (C. elegans)
A_44_P236355	3.79655	4.0894	4.56532	4.39334	4.81332	4.50034	4.79107	4.95846	4.94399	4.04751	P	P	P	P	P	P	P	P	P	P	Rps6kc1	Rattus norvegicus ribosomal protein S6 kinase, polypeptide 1 (Rps6kc1), mRNA [NM_001105984]	289342	ribosomal protein S6 kinase, polypeptide 1
A_44_P1015355	1.17936	4.0806	3.36336	3.81211	3.96561	4.17014	1.80493	3.40937	3.47636	1.20296	A	P	P	P	P	P	P	P	P	A	Rnmt	Rattus norvegicus RNA (guanine-7-) methyltransferase (Rnmt), mRNA [NM_001008299]	291534	RNA (guanine-7-) methyltransferase
A_44_P306524	7.77585	6.9362	6.78457	5.48936	5.35899	3.93419	6.35745	5.69085	5.52127	11.3333	P	P	P	P	P	P	P	P	P	P	Slc30a3	Rattus norvegicus solute carrier family 30 (zinc transporter), member 3 (Slc30a3), mRNA [NM_001013243]	366568	solute carrier family 30 (zinc transporter), member 3
A_44_P433818	4.50718	4.34429	3.69463	4.38315	4.76543	4.69383	4.49984	4.56685	4.34429	1.21589	P	P	P	P	P	P	P	P	P	A	Frem3	PREDICTED: Rattus norvegicus similar to Fras1 related extracellular matrix protein 1 (predicted) (RGD1562701_predicted), mRNA [XM_226381]	307767	FRAS1 related extracellular matrix 3
A_43_P13114	8.1329	8.41409	8.30273	7.27306	7.39541	7.68713	7.31218	7.42989	7.35306	6.71072	P	P	P	P	P	P	P	P	P	P	Anxa7	Rattus norvegicus annexin A7 (Anxa7), mRNA [NM_130416]	155423	annexin A7
A_44_P1017367	1.19366	1.75696	1.33851	1.4081	1.28616	1.30859	1.16341	1.09722	1.11255	8.96646	A	P	A	A	A	P	A	A	A	P	Alb	Rattus norvegicus albumin (Alb), mRNA [NM_134326]	24186	albumin
A_44_P1034737	7.7226	7.89661	7.71432	7.90289	8.00989	8.16085	7.82709	7.61085	7.51598	6.23125	P	P	P	P	P	P	P	P	P	P	LOC362419	Rattus norvegicus similar to CG33331-PA (LOC362419), mRNA [NM_001108642]	362419	similar to CG33331-PA
A_44_P419625	9.24942	9.46897	9.32819	9.56555	9.83267	9.41177	9.50073	9.90725	9.75785	7.78823	P	P	P	P	P	P	P	P	P	P	Trappc2l	Rattus norvegicus trafficking protein particle complex 2-like (Trappc2l), mRNA [NM_001106193]	292074	trafficking protein particle complex 2-like
A_44_P387324	3.43371	3.81984	3.37735	3.28967	3.0006	3.27078	2.99671	2.95089	3.07168	3.66718	P	P	P	P	P	P	P	P	P	P	Nhej1	Rattus norvegicus nonhomologous end-joining factor 1 (Nhej1), mRNA [NM_001014217]	363251	nonhomologous end-joining factor 1
A_44_P508239	4.69055	4.74237	4.72053	3.55475	4.24233	4.65611	4.04079	3.90295	3.82611	4.06757	P	P	P	P	P	P	P	P	P	P	Shmt1	Rattus norvegicus serine hydroxymethyltransferase 1 (soluble) (Shmt1), nuclear gene encoding mitochondrial protein, mRNA [NM_001047842]	287379	serine hydroxymethyltransferase 1 (soluble)
A_44_P513058	3.61587	3.58356	3.74802	2.99899	3.28938	3.67701	2.6575	2.84935	3.21875	1.71845	P	P	P	P	P	P	P	P	P	A	Tpm3	Rattus norvegicus nonmuscle tropomyosin 5 (Tpm5) isoforms NM 8 and NM 9 mRNA, partial cds. [AF053360]	117557	tropomyosin 3, gamma
A_44_P491393	6.16105	6.08196	6.32795	6.79346	6.69119	6.77698	6.76396	6.60657	6.78574	1.87085	P	P	P	P	P	P	P	P	P	A	Nudt7	Rattus norvegicus nudix (nucleoside diphosphate linked moiety X)-type motif 7 (Nudt7), mRNA [NM_001108450]	361413	nudix (nucleoside diphosphate linked moiety X)-type motif 7
A_42_P840094	3.73885	3.87957	2.64702	2.99116	3.99649	3.76829	3.15479	3.3823	3.2302	1.91792	P	P	P	P	P	P	P	P	P	A	Slc9a2	Rattus norvegicus solute carrier family 9 (sodium/hydrogen exchanger), member 2 (Slc9a2), transcript variant 2, mRNA [NM_012653]	24783	solute carrier family 9 (sodium/hydrogen exchanger), member 2
A_43_P18844	2.80134	3.44417	2.75721	3.48545	3.87549	3.97672	3.17113	3.13967	3.47941	2.06705	P	P	P	P	P	P	P	P	P	A	Mtap	Rattus norvegicus methylthioadenosine phosphorylase (Mtap), mRNA [NM_001047867]	298227	methylthioadenosine phosphorylase
A_44_P468665	8.147	7.84406	8.00424	7.54622	7.45165	7.67135	7.76747	7.4533	7.35447	6.71651	P	P	P	P	P	P	P	P	P	P	LOC688966	Rattus norvegicus similar to K11B4.2 (LOC688966), mRNA [NM_001145726]	688966	similar to K11B4.2
A_43_P12780	6.74729	6.61766	6.72344	6.86382	6.93504	7.15542	6.81571	6.80967	6.73679	2.46793	P	P	P	P	P	P	P	P	P	A	Agps	Rattus norvegicus alkylglycerone phosphate synthase (Agps), mRNA [NM_053350]	84114	alkylglycerone phosphate synthase
A_42_P634149	5.17924	5.5004	5.40534	5.11711	5.26786	5.15402	4.80898	4.93257	4.99244	2.507	P	P	P	P	P	P	P	P	P	A	Cryba2	Rattus norvegicus crystallin, beta A2 (Cryba2), mRNA [NM_173140]	286925	crystallin, beta A2
A_44_P157078	1.53414	3.87239	3.42318	3.34101	3.48656	3.98337	2.04975	3.46418	3.17925	2.54372	A	P	P	P	P	P	P	P	P	A	RGD1305089	Rattus norvegicus similar to 1110008L16Rik protein (RGD1305089), mRNA [NM_001106730]	299050	similar to 1110008L16Rik protein
A_44_P1003090	5.82121	5.98473	5.92673	5.98035	6.39235	6.63967	5.93389	6.07034	5.62441	2.60592	P	P	P	P	P	P	P	P	P	A	Pno1	Rattus norvegicus partner of NOB1 homolog (S. cerevisiae) (Pno1), mRNA [NM_199083]	289809	partner of NOB1 homolog (S. cerevisiae)
A_44_P184774	2.57252	3.46732	4.0657	3.90072	3.64893	4.23585	4.19525	3.58296	3.54672	2.68594	P	P	P	P	P	P	P	P	P	A	Gosr1	Rattus norvegicus golgi SNAP receptor complex member 1 (Gosr1), mRNA [NM_053584]	94189	golgi SNAP receptor complex member 1
A_44_P392004	1.59767	3.42542	3.66124	4.64471	4.542	4.3551	4.76384	4.61883	4.12391	2.69721	A	P	P	P	P	P	P	P	P	A	Boc	Rattus norvegicus biregional cell adhesion molecule-related/down-regulated by oncogenes (Cdon) binding protein (Boc), mRNA [NM_001108317]	360715	biregional cell adhesion molecule-related/down-regulated by oncogenes (Cdon) binding protein
A_43_P23046	4.56041	3.1544	4.51535	3.00937	2.93048	2.99379	2.93913	2.28005	2.93214	4.43271	P	P	P	P	P	P	P	P	P	P	Ccdc163	Rattus norvegicus coiled-coil domain containing 163 (Ccdc163), mRNA [NM_001025656]	298442	coiled-coil domain containing 163
A_44_P697841	2.36232	2.19483	3.13078	3.66124	3.73498	3.67652	2.86353	2.71618	2.93489	2.6275	P	P	P	P	P	P	P	P	P	A	Cox11	Rattus norvegicus COX11 homolog, cytochrome c oxidase assembly protein (yeast) (Cox11), nuclear gene encoding mitochondrial protein, mRNA [NM_001109575]	690300	COX11 homolog, cytochrome c oxidase assembly protein (yeast)
A_43_P16836	9.52556	9.83471	9.99528	9.86154	9.62091	9.54566	10.404	10.2658	10.5344	7.36363	P	P	P	P	P	P	P	P	P	P	Cblc	Rattus norvegicus Cas-Br-M (murine) ecotropic retroviral transforming sequence c (Cblc), mRNA [NM_001034920]	292699	Cas-Br-M (murine) ecotropic retroviral transforming sequence c
A_44_P498712	8.57408	8.6819	8.8104	8.42141	8.49844	8.7139	8.34209	8.30384	8.05421	7.85225	P	P	P	P	P	P	P	P	P	P	Pfdn6	Rattus norvegicus prefoldin subunit 6 (Pfdn6), mRNA [NM_212506]	309629	prefoldin subunit 6
A_44_P542672	2.95725	3.87023	4.30106	4.074	4.30019	4.57506	3.86952	4.04707	4.04426	4.21147	P	P	P	P	P	P	P	P	P	P	Ccdc76	Rattus norvegicus coiled-coil domain containing 76 (Ccdc76), mRNA [NM_001033902]	499697	coiled-coil domain containing 76
A_44_P158302	1.1887	3.12549	3.07946	2.86857	2.87652	3.14813	1.65763	3.51053	3.16384	1.22645	A	P	P	P	P	P	P	P	P	A	LOC500251	Rattus norvegicus hypothetical protein LOC500251 (LOC500251), mRNA [NM_001025047]	500251	hypothetical protein LOC500251
A_44_P377481	1.19028	3.55259	3.87993	3.4355	3.27546	3.97964	3.70773	3.3649	3.47393	1.23012	A	P	P	P	P	P	P	P	P	A	Nek1	Rattus norvegicus NIMA (never in mitosis gene a)-related expressed kinase 1 (Nek1), mRNA [NM_001106082]	290705	NIMA (never in mitosis gene a)-related expressed kinase 1
A_43_P12825	5.75492	5.61985	6.1411	6.45258	5.60119	5.64332	6.11792	6.29391	6.82701	5.38072	P	P	P	P	P	P	P	P	P	P	Entpd6	Rattus norvegicus ectonucleoside triphosphate diphosphohydrolase 6 (Entpd6), mRNA [NM_053498]	85260	ectonucleoside triphosphate diphosphohydrolase 6
A_44_P348922	5.90667	6.28371	6.1415	6.47303	6.51479	6.30881	6.30769	6.85164	6.38991	10.108	P	P	P	P	P	P	P	P	P	P	Cebpb	Rattus norvegicus CCAAT/enhancer binding protein (C/EBP), beta (Cebpb), mRNA [NM_024125]	24253	CCAAT/enhancer binding protein (C/EBP), beta
A_44_P1011305	5.75008	5.68892	7.05005	6.79508	7.08369	5.44711	6.91961	6.85912	7.08134	8.65172	P	P	P	P	P	P	P	P	P	P	Mylk	Rattus norvegicus myosin light chain kinase (Mylk), mRNA [NM_001105874]	288057	myosin light chain kinase
A_43_P14867	11.1437	11.548	11.8089	10.692	10.8532	10.4896	10.5425	11.1031	11.2016	4.52676	P	P	P	P	P	P	P	P	P	P	Sult5a1	Rattus norvegicus sulfotransferase family 5A, member 1 (Sult5a1), mRNA [NM_001106194]	292077	sulfotransferase family 5A, member 1
A_44_P118540	7.23354	7.04507	7.71668	7.49902	8.3019	6.72976	7.99338	7.2266	7.39049	5.35694	P	P	P	P	P	P	P	P	P	P	Erbb2	Rattus norvegicus v-erb-b2 erythroblastic leukemia viral oncogene homolog 2, neuro/glioblastoma derived oncogene homolog (avian) (Erbb2), mRNA [NM_017003]	24337	v-erb-b2 erythroblastic leukemia viral oncogene homolog 2, neuro/glioblastoma derived oncogene homolog (avian)
A_44_P181050	5.22058	5.20924	5.46483	5.49707	5.29066	5.17048	5.42314	5.07581	5.40868	6.21046	P	P	P	P	P	P	P	P	P	P	RGD1565775	LOC361980 protein Fragment [Source:UniProtKB/TrEMBL;Acc:Q56A23] [ENSRNOT00000027385]	361980	similar to RIKEN cDNA 2810403A07
A_44_P424723	4.33509	4.18831	3.46581	5.19947	5.04759	5.43079	2.50645	5.07408	3.90855	6.78863	P	P	P	P	P	P	P	P	P	P	Snf1lk	Serine/threonine-protein kinase SIK1 (EC 2.7.11.1)(Salt-inducible protein kinase 1)(SIK-1)(Serine/threonine-protein kinase SNF1-like kinase 1)(Serine/threonine-protein kinase SNF1LK)(Protein kinase KID2) [Source:UniProtKB/Swiss-Prot;Acc:Q9R1U5] [ENSRNOT00000001579]	59329	SNF1-like kinase
A_42_P640700	2.40035	2.83783	3.37182	4.5225	3.90104	3.31362	4.72943	4.30019	4.56002	2.8639	P	P	P	P	P	P	P	P	P	P	Tmem176a	Rattus norvegicus transmembrane protein 176A (Tmem176a), mRNA [NM_001039008]	297077	transmembrane protein 176A
A_44_P372261	4.77028	1.18708	1.1931	1.21552	1.77465	3.18758	1.16576	4.6407	2.77709	7.2271	P	A	A	A	P	P	A	P	P	P	Slpi	Rattus norvegicus secretory leukocyte peptidase inhibitor (Slpi), mRNA [NM_053372]	84386	secretory leukocyte peptidase inhibitor
A_42_P831092	2.60747	2.63821	2.37514	4.08323	2.88607	3.0923	1.20413	3.0237	3.09919	3.44669	P	P	P	P	P	P	A	P	P	P	Baz1b	Bromodomain adjacent to zinc finger domain protein 1B Fragment [Source:UniProtKB/TrEMBL;Acc:Q2V6G6] [ENSRNOT00000001975]	368002	bromodomain adjacent to zinc finger domain, 1B
A_44_P304930	4.84643	5.20282	5.03037	4.55847	4.70372	4.66875	4.34647	4.57994	4.46007	2.21093	P	P	P	P	P	P	P	P	P	A	Dazap1	Rattus norvegicus DAZ associated protein 1 (Dazap1), mRNA [NM_001025742]	362836	DAZ associated protein 1
A_44_P250267	3.79726	3.37396	3.22079	1.90466	3.62382	3.4697	3.1935	3.30846	3.1102	2.34795	P	P	P	P	P	P	P	P	P	A	Coil	Rattus norvegicus coilin (Coil), mRNA [NM_017360]	50998	coilin
A_44_P165295	5.58492	5.60595	5.46014	6.21232	6.23201	6.31707	6.46381	6.19564	6.51175	3.17215	P	P	P	P	P	P	P	P	P	P	RGD1310571	Rattus norvegicus similar to hypothetical protein (RGD1310571), mRNA [NM_001014147]	361301	similar to hypothetical protein
A_44_P1031202	11.0696	11.1958	11.3182	11.0696	11.2612	11.3907	11.0211	11.223	11.1152	8.95754	P	P	P	P	P	P	P	P	P	P	Park7	Rattus norvegicus Parkinson disease (autosomal recessive, early onset) 7 (Park7), mRNA [NM_057143]	117287	Parkinson disease (autosomal recessive, early onset) 7
A_44_P487819	12.7209	12.7482	12.7833	12.69	12.8906	12.8651	12.8507	12.9213	12.8963	12.2784	P	P	P	P	P	P	P	P	P	P	Rpl21	Rattus norvegicus ribosomal protein L21 (Rpl21), mRNA [NM_053330]	79449	ribosomal protein L21
A_44_P690802	1.57022	3.19872	2.6171	2.31614	2.64468	3.02028	1.43469	2.29951	2.61849	2.6412	A	P	P	P	P	P	P	P	P	A	LOC498236	Rattus norvegicus LRRGT00186 (LOC498236), mRNA [NM_001047926]	498236	LRRGT00186
A_44_P419107	5.7102	5.9872	5.83046	4.63779	5.00401	5.45599	4.01899	4.55301	4.48689	2.67904	P	P	P	P	P	P	P	P	P	A	Ilf2	Rattus norvegicus interleukin enhancer binding factor 2 (Ilf2), mRNA [NM_001047886]	310612	interleukin enhancer binding factor 2
A_44_P299247	2.84286	0.989616	1.13362	2.83609	2.26745	1.47213	2.18211	1.41284	1.18651	8.6819	P	P	P	M	M	M	P	P	P	P	Aqp1	Rattus norvegicus aquaporin 1 (Aqp1), mRNA [NM_012778]	25240	aquaporin 1
A_43_P15623	5.65537	5.65648	5.47893	5.34081	5.10472	5.73194	5.38838	4.90805	5.06001	1.19295	P	P	P	P	P	P	P	P	P	A	Ddx1	Rattus norvegicus DEAD (Asp-Glu-Ala-Asp) box polypeptide 1 (Ddx1), mRNA [NM_053414]	84474	DEAD (Asp-Glu-Ala-Asp) box polypeptide 1
A_43_P14402	8.80862	8.42649	8.67961	9.69004	9.28299	9.17489	9.19309	9.35295	9.41177	6.63164	P	P	P	P	P	P	P	P	P	P	Clk1	Rattus norvegicus CDC-like kinase 1 (Clk1), mRNA [NM_001106913]	301434	CDC-like kinase 1
A_44_P251908	5.45402	5.71765	5.52065	5.16298	5.06001	5.48829	5.06345	4.95351	4.78575	3.77062	P	P	P	P	P	P	P	P	P	P	Xpnpep1	Rattus norvegicus X-prolyl aminopeptidase (aminopeptidase P) 1, soluble (Xpnpep1), mRNA [NM_131913]	170751	X-prolyl aminopeptidase (aminopeptidase P) 1, soluble
A_44_P555021	10.7044	10.8368	10.9278	11.0734	11.2704	11.1701	11.2093	11.3755	11.2704	10.2523	P	P	P	P	P	P	P	P	P	P	Cdc42	Rattus norvegicus cell division cycle 42 (GTP binding protein) (Cdc42), mRNA [NM_171994]	64465	cell division cycle 42 (GTP binding protein)
A_44_P304730	7.63247	7.51777	7.53491	7.19793	7.43514	7.25977	7.07159	7.33465	7.42071	10.8351	P	P	P	P	P	P	P	P	P	P	Visa	Rattus norvegicus virus-induced signaling adapter (Visa), nuclear gene encoding mitochondrial protein, mRNA [NM_001005556]	311430	virus-induced signaling adapter
A_44_P297722	5.08984	5.1078	5.41782	5.51231	5.3703	5.17374	5.77213	4.99926	5.58605	1.23736	P	P	P	P	P	P	P	P	P	A	Yipf6	Rattus norvegicus Yip1 domain family, member 6 (Yipf6), mRNA [NM_001025747]	363476	Yip1 domain family, member 6
A_44_P293667	3.23569	4.1719	4.45051	4.56868	3.78209	4.72053	3.78505	3.53171	3.82193	1.23676	P	P	P	P	P	P	P	P	P	A	Vps33b	Rattus norvegicus vacuolar protein sorting 33 homolog B (yeast) (Vps33b), mRNA [NM_022286]	64060	vacuolar protein sorting 33 homolog B (yeast)
A_44_P349675	5.08639	5.49347	5.49143	5.22994	4.88412	4.9287	4.98054	5.61985	5.36834	6.70045	P	P	P	P	P	P	P	P	P	P	Wasf2	Rattus norvegicus WAS protein family, member 2 (Wasf2), mRNA [NM_001013167]	313024	WAS protein family, member 2
A_44_P384004	1.18756	1.14533	5.37182	1.31793	1.23161	1.16749	1.16686	1.09024	1.11397	1.23872	A	A	P	A	A	A	A	A	A	A	Olr1274	Rattus norvegicus olfactory receptor 1274 (Olr1274), mRNA [NM_001000801]	405086	olfactory receptor 1274
A_44_P177969	3.78603	3.99595	3.81363	3.73963	4.46521	4.4579	3.97514	4.19979	4.33839	5.90008	P	P	P	P	P	P	P	P	P	P	Rhbdd3	Rattus norvegicus rhomboid domain containing 3 (Rhbdd3), mRNA [NM_001013875]	289753	rhomboid domain containing 3
A_44_P398522	5.1803	5.13844	5.31927	4.83991	4.57791	5.42963	4.27748	4.52031	4.82601	10.5936	P	P	P	P	P	P	P	P	P	P	Aqr	Rattus norvegicus aquarius homolog (mouse) (Aqr), mRNA [NM_001100987]	366163	aquarius homolog (mouse)
A_44_P540738	8.47979	8.72601	8.63662	8.87298	8.59883	8.57953	8.64108	8.65781	8.8104	7.67373	P	P	P	P	P	P	P	P	P	P	Matr3	Rattus norvegicus matrin 3 (Matr3), mRNA [NM_019149]	29150	matrin 3
A_44_P515247	4.37867	4.54972	4.33165	4.68391	4.65718	4.93077	4.22029	4.2678	4.51769	3.8249	P	P	P	P	P	P	P	P	P	P	Tpd52l2	Rattus norvegicus tumor protein D52-like 2 (Tpd52l2), mRNA [NM_198744]	296480	tumor protein D52-like 2
A_44_P383992	3.20271	2.95111	4.93154	3.02952	3.14896	2.93726	2.84546	2.78835	2.76599	2.01545	P	P	P	P	P	P	P	P	P	A	Olr821	Rattus norvegicus olfactory receptor 821 (Olr821), mRNA [NM_001000842]	405131	olfactory receptor 821
A_44_P987603	4.94007	4.6195	4.39315	4.9482	5.41535	5.56032	5.06546	5.00172	4.79697	2.30077	P	P	P	P	P	P	P	P	P	A	Hn1l	Rattus norvegicus hematological and neurological expressed 1-like (Hn1l), mRNA [NM_001013182]	360492	hematological and neurological expressed 1-like
A_44_P130898	2.84218	1.77755	1.57768	3.90254	3.64055	2.67255	4.72403	4.3773	4.75141	5.03974	P	P	P	P	P	P	P	P	P	P	Ly86	Rattus norvegicus lymphocyte antigen 86 (Ly86), mRNA [NM_001106128]	291359	lymphocyte antigen 86
A_44_P442169	8.51001	8.57776	8.61225	8.78868	8.78773	8.92065	8.64656	8.69627	8.70697	6.30919	P	P	P	P	P	P	P	P	P	P	Glrx2	Rattus norvegicus glutaredoxin 2 (Glrx2), mRNA [NM_001013034]	114022	glutaredoxin 2
A_44_P1028233	7.71388	8.24109	8.40272	7.52982	7.59834	7.79654	7.4533	7.63729	7.81982	5.46014	P	P	P	P	P	P	P	P	P	P	Anapc2	Rattus norvegicus anaphase promoting complex subunit 2 (Anapc2), mRNA [NM_001100532]	296558	anaphase promoting complex subunit 2
A_44_P527610	5.79785	5.73259	5.59472	5.54455	5.76046	5.87053	5.46654	5.53005	5.48861	2.64274	P	P	P	P	P	P	P	P	P	A	Tradd	Rattus norvegicus TNFRSF1A-associated via death domain (Tradd), mRNA [NM_001100480]	246756	TNFRSF1A-associated via death domain
A_44_P990043	4.83231	5.5063	5.74234	4.55678	4.82601	5.10873	4.44584	4.59132	4.86734	5.37367	P	P	P	P	P	P	P	P	P	P	Pdcd11	Rattus norvegicus programmed cell death 11 (Pdcd11), mRNA [NM_001107604]	309458	programmed cell death 11
A_44_P407243	6.26305	6.33019	6.08064	6.41467	6.64302	6.39077	6.61613	6.1615	6.15621	2.45142	P	P	P	P	P	P	P	P	P	A	Zmynd19	Rattus norvegicus zinc finger, MYND-type containing 19 (Zmynd19), mRNA [NM_198770]	311791	zinc finger, MYND-type containing 19
A_44_P470961	6.56301	6.70249	6.66166	6.78756	7.07805	6.86336	6.9474	7.06078	7.16341	4.47861	P	P	P	P	P	P	P	P	P	P	Ell2	Ell2 protein Fragment [Source:UniProtKB/TrEMBL;Acc:Q2NL49] [ENSRNOT00000032974]	309918	elongation factor RNA polymerase II 2
A_44_P499954	1.18653	1.14938	1.36877	1.41278	4.45685	1.19833	1.09689	1.09662	1.08888	1.22264	A	A	A	A	P	A	A	A	A	A	Kcnip1	Rattus norvegicus Kv channel-interacting protein 1 (Kcnip1), mRNA [NM_022929]	65023	Kv channel-interacting protein 1
A_43_P14036	9.3048	9.84361	9.85853	10.7283	10.1133	9.68196	10.515	10.1998	10.7124	11.425	P	P	P	P	P	P	P	P	P	P	Ifi27l2b	Rattus norvegicus interferon, alpha-inducible protein 27 like 2B (Ifi27l2b), mRNA [NM_206846]	299269	interferon, alpha-inducible protein 27 like 2B
A_43_P18178	6.7011	6.62639	6.42085	6.94467	6.98865	6.66427	6.86534	6.77896	6.90684	5.24112	P	P	P	P	P	P	P	P	P	P	Jagn1	Rattus norvegicus jagunal homolog 1 (Drosophila) (Jagn1), mRNA [NM_001044272]	502872	jagunal homolog 1 (Drosophila)
A_44_P295018	4.88378	4.36211	4.03177	3.56669	3.05377	3.045	4.02538	3.06977	3.41621	7.12755	P	P	P	P	P	P	P	P	P	P	Cnksr3	Rattus norvegicus Cnksr family member 3 (Cnksr3), mRNA [NM_001012061]	308113	Cnksr family member 3
A_44_P342047	3.57433	3.29974	3.18758	5.40191	4.63779	3.89641	6.185	5.67727	6.03203	9.94098	P	P	P	P	P	P	P	P	P	P	Rgs10	Rattus norvegicus regulator of G-protein signaling 10 (Rgs10), mRNA [NM_019337]	54290	regulator of G-protein signaling 10
A_42_P654166	8.11767	8.12072	8.17839	7.56405	7.79435	7.81587	7.59169	7.80223	7.97046	7.3794	P	P	P	P	P	P	P	P	P	P	Ints3	PREDICTED: Rattus norvegicus similar to expressed sequence C77668 (predicted) (RGD1304593_predicted), mRNA [XM_342288]	361988	integrator complex subunit 3
A_43_P12384	4.41487	5.22058	4.57631	5.34951	6.18254	5.56568	4.79954	6.00765	4.93077	5.03146	P	P	P	P	P	P	P	P	P	P	Birc3	Rattus norvegicus baculoviral IAP repeat-containing 3 (Birc3), mRNA [NM_023987]	78971	baculoviral IAP repeat-containing 3
A_44_P104361	2.82274	3.11337	1.16675	2.2195	2.98268	3.38741	3.22284	2.87408	3.08013	1.44447	P	P	A	P	P	P	P	P	P	A	Fam35a	Rattus norvegicus family with sequence similarity 35, member A (Fam35a), mRNA [NM_001025028]	364514	family with sequence similarity 35, member A
A_44_P1007613	6.01867	5.74276	5.68743	6.24034	5.77393	5.64195	6.45462	5.91943	6.43109	2.01324	P	P	P	P	P	P	P	P	P	A	Abca3	PREDICTED: Rattus norvegicus ATP-binding cassette, sub-family A (ABC1), member 3 (Abca3), mRNA [XM_220219]	302973	ATP-binding cassette, sub-family A (ABC1), member 3
A_44_P191285	3.10454	3.84873	3.21607	4.85602	5.01366	4.71591	4.39234	4.43807	4.67572	2.3839	P	P	P	P	P	P	P	P	P	A	RGD1564171	Rattus norvegicus RGD1564171 (RGD1564171), mRNA [NM_001109186]	499656	RGD1564171
A_44_P367680	5.131	5.13224	4.92355	5.03747	4.71331	4.96932	4.93493	4.38586	5.04065	2.52273	P	P	P	P	P	P	P	P	P	A	Odf2	Rattus norvegicus outer dense fiber of sperm tails 2 (Odf2), transcript variant 2, mRNA [NM_017213]	29479	outer dense fiber of sperm tails 2
A_42_P597638	4.29439	5.64266	5.47969	4.84808	4.89549	5.34042	4.45077	4.9482	4.84612	2.55281	P	P	P	P	P	P	P	P	P	A	Acot2	Rattus norvegicus acyl-CoA thioesterase 2 (Acot2), nuclear gene encoding mitochondrial protein, mRNA [NM_138907]	192272	acyl-CoA thioesterase 2
A_44_P140449	7.79537	7.9444	7.98345	7.59496	7.68104	7.81982	7.36809	7.37618	7.35833	2.46125	P	P	P	P	P	P	P	P	P	A	Grhpr	Rattus norvegicus glyoxylate reductase/hydroxypyruvate reductase (Grhpr), mRNA [NM_001113754]	680021	glyoxylate reductase/hydroxypyruvate reductase
A_44_P161574	3.07134	3.38816	2.6288	2.6246	3.4059	3.81984	2.98355	1.44745	2.69216	2.40632	P	P	P	P	P	P	P	P	P	A	Mocs3	Rattus norvegicus molybdenum cofactor synthesis 3 (Mocs3), mRNA [NM_001107804]	311655	molybdenum cofactor synthesis 3
A_44_P546228	3.06549	4.9731	4.51649	4.41474	4.33247	4.59104	3.77433	3.90011	4.17317	2.90214	P	P	P	P	P	P	P	P	P	P	Tstd2	Rattus norvegicus thiosulfate sulfurtransferase (rhodanese)-like domain containing 2 (Tstd2), mRNA [NM_001108663]	362514	thiosulfate sulfurtransferase (rhodanese)-like domain containing 2
A_42_P519910	11.0472	11.205	11.1628	11.2704	11.5203	11.4122	11.4722	11.8064	11.7997	11.1344	P	P	P	P	P	P	P	P	P	P	Eif3f	Rattus norvegicus eukaryotic translation initiation factor 3, subunit F (Eif3f), mRNA [NM_001106292]	293427	eukaryotic translation initiation factor 3, subunit F
A_44_P462326	6.32664	6.24034	6.31707	5.60555	6.22154	6.53979	5.97915	5.93178	5.85274	1.20408	P	P	P	P	P	P	P	P	P	A	Bxdc2	Rattus norvegicus brix domain containing 2 (Bxdc2), mRNA [NM_001029915]	294799	brix domain containing 2
A_44_P474101	1.18131	2.29987	3.45531	3.07742	3.30644	3.26009	2.89994	3.71652	3.54648	1.20951	A	P	P	P	P	P	P	P	P	A	Slc7a1	Rattus norvegicus solute carrier family 7 (cationic amino acid transporter, y+ system), member 1 (Slc7a1), mRNA [NM_013111]	25648	solute carrier family 7 (cationic amino acid transporter, y+ system), member 1
A_42_P841987	5.82152	6.19643	5.96088	6.17516	7.00854	6.67204	6.61766	6.81642	6.76247	1.22696	P	P	P	P	P	P	P	P	P	A	Nrbf2	Rattus norvegicus nuclear receptor binding factor 2 (Nrbf2), mRNA [NM_022186]	58839	nuclear receptor binding factor 2
A_44_P822283	2.81005	3.72377	2.62426	4.70001	3.92194	3.8062	4.88599	4.34854	5.04759	1.23086	P	P	P	P	P	P	P	P	P	A	Sort1	Rattus norvegicus sortilin 1 (Sort1), mRNA [NM_031767]	83576	sortilin 1
A_44_P271769	1.18349	2.51672	2.51178	3.92727	2.16203	2.95786	4.70211	4.25155	4.07029	6.40135	A	P	P	P	P	P	P	P	P	P	Acp2	Rattus norvegicus acid phosphatase 2, lysosomal (Acp2), mRNA [NM_016988]	24162	acid phosphatase 2, lysosomal
A_43_P20466	4.98324	5.53892	4.73831	4.61445	4.11438	4.37381	4.14664	3.95868	4.4132	1.22964	P	P	P	P	P	P	P	P	P	A	Sec24a	Rattus norvegicus SEC24 family, member A (S. cerevisiae) (Sec24a), mRNA [NM_001105780]	287275	SEC24 family, member A (S. cerevisiae)
A_44_P187414	3.00904	3.33741	1.68188	2.81959	2.41872	3.03416	2.01099	1.77419	2.24642	1.22878	P	P	P	P	P	P	P	P	P	A	RGD1307041	Rattus norvegicus similar to hypothetical protein FLJ11305 (RGD1307041), mRNA [NM_001169144]	361182	similar to hypothetical protein FLJ11305
A_44_P1000888	1.18357	1.20932	1.23812	1.27917	1.21138	1.15489	1.15887	1.29952	1.45397	8.3019	A	P	A	A	A	A	A	P	P	P	Plac9	Rattus norvegicus placenta-specific 9 (Plac9), mRNA [NM_001108395]	361105	placenta-specific 9
A_44_P134561	1.1903	2.67176	1.2141	1.40275	2.75702	3.48572	2.97073	2.8919	3.0333	2.46679	A	P	A	P	P	P	P	P	P	P	Aifm2	Rattus norvegicus apoptosis-inducing factor, mitochondrion-associated 2 (Aifm2), nuclear gene encoding mitochondrial protein, mRNA [NM_001139483]	361843	apoptosis-inducing factor, mitochondrion-associated 2
A_44_P265709	5.14148	4.57506	4.12033	4.81159	4.0146	3.39885	4.94429	3.82756	4.33195	8.19012	P	P	P	P	P	P	P	P	P	P	Il2rb	Rattus norvegicus interleukin 2 receptor, beta (Il2rb), mRNA [NM_013195]	25746	interleukin 2 receptor, beta
A_42_P512460	8.21172	8.00526	8.19965	7.1921	7.46426	7.72467	6.80465	6.90684	6.7827	5.52207	P	P	P	P	P	P	P	P	P	P	Aimp2	Rattus norvegicus aminoacyl tRNA synthetase complex-interacting multifunctional protein 2 (Aimp2), mRNA [NM_001037348]	288480	aminoacyl tRNA synthetase complex-interacting multifunctional protein 2
A_44_P220610	6.60298	6.07367	6.0459	6.33414	6.51867	6.75324	6.1615	5.84874	6.17277	1.34552	P	P	P	P	P	P	P	P	P	A	Fahd1	Rattus norvegicus fumarylacetoacetate hydrolase domain containing 1 (Fahd1), nuclear gene encoding mitochondrial protein, mRNA [NM_001024991]	302980	fumarylacetoacetate hydrolase domain containing 1
A_44_P264901	3.10261	3.29755	3.17374	1.94807	2.99983	3.46681	3.03024	2.90337	2.3707	3.50333	P	P	P	P	P	P	P	P	P	P	Cnot6l	Rattus norvegicus CCR4-NOT transcription complex, subunit 6-like (Cnot6l), mRNA [NM_001108355]	360917	CCR4-NOT transcription complex, subunit 6-like
A_44_P129608	5.86182	5.65712	5.55038	6.07012	5.9961	5.46113	6.91925	6.34539	6.80625	4.67969	P	P	P	P	P	P	P	P	P	P	RGD1305793	Rattus norvegicus similar to hypothetical protein FLJ20154 (RGD1305793), mRNA [NM_001127484]	309456	similar to hypothetical protein FLJ20154
A_43_P15635	3.15711	3.78845	3.42844	3.14896	2.9211	3.75946	2.59491	2.36631	2.39023	1.91565	P	P	P	P	P	P	P	P	P	A	Pmpca	Rat general mitochondrial matrix processing protease (MPP) mRNA, 3' end. [M57728]	296588	peptidase (mitochondrial processing) alpha
A_42_P735544	7.87174	8.00582	8.1232	8.10819	8.22594	8.39803	8.1052	8.19443	8.147	7.26175	P	P	P	P	P	P	P	P	P	P	Vapa	Rattus norvegicus VAMP (vesicle-associated membrane protein)-associated protein A (Vapa), mRNA [NM_031631]	58857	VAMP (vesicle-associated membrane protein)-associated protein A
A_44_P451120	1.56233	3.17306	2.20595	5.72256	2.83594	2.76725	3.38216	2.73133	3.11188	2.60957	A	P	P	P	P	P	P	P	P	A	Lmbrd1	Rattus norvegicus LMBR1 domain containing 1 (Lmbrd1), mRNA [NM_139189]	246046	LMBR1 domain containing 1
A_42_P638181	3.59377	3.98312	3.51663	4.28048	4.25098	3.71987	3.93994	3.91321	4.47574	2.6153	P	P	P	P	P	P	P	P	P	A	Tpo1	Rattus norvegicus developmentally regulated protein TPO1 (Tpo1), mRNA [NM_133395]	170907	developmentally regulated protein TPO1
A_44_P342397	4.95626	5.19699	5.25594	5.67367	5.48284	5.548	5.51761	5.57202	5.36476	6.73416	P	P	P	P	P	P	P	P	P	P	Polr3gl	Rattus norvegicus polymerase (RNA) III (DNA directed) polypeptide G-like (Polr3gl), mRNA [NM_001109571]	690254	polymerase (RNA) III (DNA directed) polypeptide G-like
A_44_P300171	7.52761	7.74381	7.73398	7.51065	7.81235	7.82315	6.62238	7.01246	6.75832	2.46566	P	P	P	P	P	P	P	P	P	A	Gcat	Rattus norvegicus glycine C-acetyltransferase (2-amino-3-ketobutyrate-coenzyme A ligase) (Gcat), nuclear gene encoding mitochondrial protein, mRNA [NM_001024277]	366959	glycine C-acetyltransferase (2-amino-3-ketobutyrate-coenzyme A ligase)
A_44_P466355	5.25221	5.2253	4.8759	4.5705	4.1693	4.29943	4.69648	4.32421	4.14734	4.09559	P	P	P	P	P	P	P	P	P	P	Lzts2	Rattus norvegicus leucine zipper, putative tumor suppressor 2 (Lzts2), mRNA [NM_001014247]	365468	leucine zipper, putative tumor suppressor 2
A_44_P193704	5.0519	4.79656	5.25876	5.92023	6.12292	5.97002	5.38963	5.73259	5.70408	1.21877	P	P	P	P	P	P	P	P	P	A	Btbd1	Rattus norvegicus BTB (POZ) domain containing 1 (Btbd1), mRNA [NM_001011932]	293060	BTB (POZ) domain containing 1
A_42_P701582	4.29415	5.03412	5.25393	4.06332	4.52896	4.50851	5.10431	5.00401	4.95743	3.39267	P	P	P	P	P	P	P	P	P	P	Gstt1	Rattus norvegicus glutathione S-transferase theta 1 (Gstt1), mRNA [NM_053293]	25260	glutathione S-transferase theta 1
A_42_P704583	8.38103	8.24284	8.285	8.15433	8.48991	8.38537	8.26925	8.40272	8.22594	7.83432	P	P	P	P	P	P	P	P	P	P	LOC690349	Rattus norvegicus hypothetical protein LOC690349 (LOC690349), mRNA [NM_001109581]	690349	hypothetical protein LOC690349
A_43_P18043	5.44711	5.43662	4.73142	3.95155	3.53616	2.53508	4.91108	3.20012	3.44337	7.26685	P	P	P	P	P	P	P	P	P	P	Tob2	Rattus norvegicus transducer of ERBB2, 2 (Tob2), mRNA [NM_001007146]	315159	transducer of ERBB2, 2
A_42_P598934	4.93404	3.17479	2.70169	2.95665	3.53574	2.65969	4.52291	4.16485	3.74439	5.70375	P	P	P	P	P	P	P	P	P	P	Lrrfip1	Rattus norvegicus leucine rich repeat (in FLII) interacting protein 1 (Lrrfip1), mRNA [NM_001014269]	367314	leucine rich repeat (in FLII) interacting protein 1
A_44_P553158	7.37881	7.40748	7.28089	7.17266	7.44759	7.48702	7.06078	6.91893	7.09957	6.46861	P	P	P	P	P	P	P	P	P	P	Nip30	Rattus norvegicus NEFA-interacting nuclear protein NIP30 (Nip30), mRNA [NM_001014014]	307652	NEFA-interacting nuclear protein NIP30
A_44_P1039678	7.32039	7.22991	7.39208	7.43276	7.69927	7.57332	7.4092	7.60081	7.42265	9.59127	P	P	P	P	P	P	P	P	P	P	Setd4	Rattus norvegicus SET domain containing 4 (Setd4), mRNA [NM_001113747]	245975	SET domain containing 4
A_44_P321075	3.80067	4.3356	4.17267	3.02931	2.61413	3.23044	3.8731	3.65706	3.3598	1.22521	P	P	P	P	P	P	P	P	P	A	Rasal2	Rattus norvegicus RAS protein activator like 2 (Rasal2), mRNA [NM_001107188]	304893	RAS protein activator like 2
A_44_P208091	6.69872	6.77698	6.78638	6.10765	6.52489	6.88949	6.25934	6.502	6.37567	4.61161	P	P	P	P	P	P	P	P	P	P	Znf622	Rattus norvegicus zinc finger protein 622 (Znf622), mRNA [NM_001009652]	294846	zinc finger protein 622
A_42_P737265	6.81186	6.99082	6.95097	6.90243	6.85912	6.99364	7.01538	6.51797	6.72097	1.27609	P	P	P	P	P	P	P	P	P	A	RGD1311188	Rattus norvegicus similar to 1500031N24Rik protein (RGD1311188), mRNA [NM_001135897]	315088	similar to 1500031N24Rik protein
A_44_P477954	4.73734	3.75585	2.98951	4.64748	3.90638	4.27945	4.76543	3.73664	4.10623	11.1169	P	P	P	P	P	P	P	P	P	P	RGD1561843	PREDICTED: Rattus norvegicus similar to 60S ribosomal protein L23a (RGD1561843), mRNA [XM_002725453]	308263	similar to 60S ribosomal protein L23a
A_43_P11215	10.6966	10.5712	10.6113	10.806	10.8149	10.8149	11.2742	11.1228	11.12	10.4755	P	P	P	P	P	P	P	P	P	P	Pdcd5	Rattus norvegicus programmed cell death 5 (Pdcd5), mRNA [NM_001106247]	292814	programmed cell death 5
A_44_P760430	2.62914	1.98179	1.13576	1.13669	5.31617	1.67265	2.1825	1.63997	2.57837	4.70464	P	P	A	A	P	P	P	P	P	P	LOC688956	PREDICTED: Rattus norvegicus hypothetical protein LOC688956 (LOC688956), mRNA [XM_001068968]	688956	hypothetical protein LOC688956
A_44_P158420	10.3592	10.4079	10.5198	10.4993	10.6128	10.5967	10.478	10.3084	10.5468	10.1896	P	P	P	P	P	P	P	P	P	P	Impdh2	Rattus norvegicus IMP (inosine monophosphate) dehydrogenase 2 (Impdh2), mRNA [NM_199099]	301005	IMP (inosine monophosphate) dehydrogenase 2
A_44_P439665	8.98422	9.15767	9.12702	9.24393	9.57052	9.51788	9.16142	9.56144	9.52556	6.30528	P	P	P	P	P	P	P	P	P	P	Fkbp4	PREDICTED: Rattus norvegicus FK506 binding protein 4 (Fkbp4), mRNA [XM_342763]	260321	FK506 binding protein 4
A_42_P799390	2.77598	2.76131	2.07331	3.55316	4.00472	2.43336	3.39728	3.16469	3.03038	7.40443	P	P	P	P	P	P	P	P	P	P	Cdkn1c	Rattus norvegicus cyclin-dependent kinase inhibitor 1C (Cdkn1c), transcript variant 1, mRNA [NM_001033757]	246060	cyclin-dependent kinase inhibitor 1C
A_44_P1044172	6.16554	6.05056	5.98035	5.57997	5.40376	5.53843	5.71809	5.47509	5.65782	5.23646	P	P	P	P	P	P	P	P	P	P	Ift74	Rattus norvegicus intraflagellar transport 74 homolog (Chlamydomonas) (Ift74), mRNA [NM_001007001]	313365	intraflagellar transport 74 homolog (Chlamydomonas)
A_44_P495101	4.52083	4.34198	4.49835	4.42921	3.73135	4.50098	4.30421	3.63742	3.91747	4.1626	P	P	P	P	P	P	P	P	P	P	LOC641316	Rattus norvegicus similar to aldehyde dehydrogenase 4 family, member A1 (LOC641316), nuclear gene encoding mitochondrial protein, mRNA [NM_001134698]	641316	similar to aldehyde dehydrogenase 4 family, member A1
A_44_P249391	6.63338	6.5497	6.69475	6.55596	6.63431	6.50655	6.70188	6.4542	6.60203	6.64787	P	P	P	P	P	P	P	P	P	P	Traf7	Rattus norvegicus Tnf receptor-associated factor 7 (Traf7), mRNA [NM_001127548]	360491	Tnf receptor-associated factor 7
A_42_P669004	9.34769	9.45449	9.61739	10.233	10.4125	10.4479	10.0469	9.99145	9.89996	9.89673	P	P	P	P	P	P	P	P	P	P	Nphp1	Rattus norvegicus nephronophthisis 1 (juvenile) homolog (human) (Nphp1), mRNA [NM_001106506]	296136	nephronophthisis 1 (juvenile) homolog (human)
A_44_P888273	5.04241	5.29066	5.27355	5.39306	5.4652	5.36663	5.95508	6.12129	6.17367	2.60777	P	P	P	P	P	P	P	P	P	P	LOC691000	PREDICTED: Rattus norvegicus hypothetical protein LOC691000 (LOC691000), mRNA [XM_001071458]	691000	hypothetical protein LOC691000
A_44_P298473	4.57791	5.2453	4.78106	5.19037	4.85133	4.821	5.02486	4.58659	4.75544	4.36126	P	P	P	P	P	P	P	P	P	P	Siat7F	Rattus norvegicus sialyltransferase 7F (Siat7F), mRNA [NM_001015036]	407765	sialyltransferase 7F
A_44_P998042	3.9214	4.42412	4.72459	4.35462	4.60074	4.99313	4.32492	4.4463	4.3187	1.22394	P	P	P	P	P	P	P	P	P	A	RGD1309621	RGD1309621 protein Fragment [Source:UniProtKB/TrEMBL;Acc:Q5RJS5] [ENSRNOT00000055437]	316982	similar to hypothetical protein FLJ10652
A_44_P274785	8.35988	8.66514	8.68807	8.53347	8.62483	8.52422	9.05318	8.96558	9.11934	7.42938	P	P	P	P	P	P	P	P	P	P	Snrnp25	PREDICTED: Rattus norvegicus similar to chromosome 16 open reading frame 33; minus -99 protein (predicted) (RGD1310922_predicted), mRNA [XM_213260]	287170	small nuclear ribonucleoprotein 25 (U11/U12)
A_44_P483288	8.7284	8.76135	8.84332	8.69851	8.75191	8.79607	8.88511	8.98422	8.94115	8.261	P	P	P	P	P	P	P	P	P	P	Txndc17	Rattus norvegicus thioredoxin domain containing 17 (Txndc17), mRNA [NM_001105805]	287474	thioredoxin domain containing 17
A_42_P831552	8.72129	9.0498	9.04362	8.9294	9.16142	9.12002	8.88675	9.25256	9.30915	7.66172	P	P	P	P	P	P	P	P	P	P	Efha1	Rattus norvegicus EF-hand domain family, member A1 (Efha1), mRNA [NM_134396]	171433	EF-hand domain family, member A1
A_44_P384677	3.55576	3.68229	3.89957	3.34281	3.52136	3.82679	3.89456	3.44839	3.15765	1.22324	P	P	P	P	P	P	P	P	P	A	Rtn4ip1	Rattus norvegicus reticulon 4 interacting protein 1 (Rtn4ip1), nuclear gene encoding mitochondrial protein, mRNA [NM_001107644]	309912	reticulon 4 interacting protein 1
A_44_P268893	6.70343	6.73229	6.43783	7.48702	7.35498	7.02792	6.74823	6.78241	6.86887	4.95954	P	P	P	P	P	P	P	P	P	P	Elovl5	Shultzomica03838 Rat lung airway and parenchyma cDNA libraries Rattus norvegicus cDNA clone Contig3403 5', mRNA sequence [CF110587]	171400	ELOVL family member 5, elongation of long chain fatty acids (yeast)
A_44_P278770	1.18184	3.16175	3.11243	2.00814	3.08647	3.55316	1.61816	2.65326	2.46125	4.18761	A	P	P	P	P	P	P	P	P	P	Sart3	Rattus norvegicus squamous cell carcinoma antigen recognized by T-cells 3 (Sart3), mRNA [NM_001107156]	304582	squamous cell carcinoma antigen recognized by T-cells 3
A_44_P537673	2.44097	3.75622	3.60176	4.06061	4.41427	4.3356	4.74973	4.57439	4.43234	1.26166	P	P	P	P	P	P	P	P	P	A	Zbtb43	Rattus norvegicus zinc finger and BTB domain containing 43 (Zbtb43), mRNA [NM_001012094]	311872	zinc finger and BTB domain containing 43
A_44_P728540	4.76967	2.92741	2.01748	5.11942	2.90214	4.31643	5.72324	3.90713	4.68891	11.6301	P	P	P	P	P	P	P	P	P	P	Zfp583	Rattus norvegicus zinc finger protein 583 (Zfp583), mRNA [NM_001134609]	499068	zinc finger protein 583
A_44_P336608	2.46125	3.97357	4.17463	4.06974	4.90084	4.22215	4.44968	4.59942	4.51066	4.67807	P	P	P	P	P	P	P	P	P	P	RGD1565496	Rattus norvegicus similar to Butyrate-induced transcript 1 (RGD1565496), mRNA [NM_001106831]	300783	similar to Butyrate-induced transcript 1
A_42_P693316	5.86293	5.93389	4.71259	5.52345	5.94246	5.741	6.82202	7.39573	6.33805	1.91326	P	P	P	P	P	P	P	P	P	A	Cfi	Rattus norvegicus complement factor I (Cfi), mRNA [NM_024157]	79126	complement factor I
A_44_P620665	4.38503	4.99289	4.89203	5.56523	5.84117	5.97195	5.63145	5.73483	5.82955	1.96218	P	P	P	P	P	P	P	P	P	A	Efr3a	Rattus norvegicus EFR3 homolog A (S. cerevisiae) (Efr3a), mRNA [NM_001130564]	362923	EFR3 homolog A (S. cerevisiae)
A_44_P527921	3.58323	3.65058	3.59377	3.69711	3.48242	3.32224	4.50316	3.60814	3.51223	5.48493	P	P	P	P	P	P	P	P	P	P	Lig3	Rattus norvegicus ligase III, DNA, ATP-dependent (Lig3), nuclear gene encoding mitochondrial protein, mRNA [NM_001012011]	303369	ligase III, DNA, ATP-dependent
A_44_P382831	1.53388	4.20609	3.88853	2.10901	2.30949	3.30146	2.41051	2.45984	2.57815	2.54022	A	P	P	P	P	P	P	P	P	A	Epm2aip1	PREDICTED: Rattus norvegicus EPM2A (laforin) interacting protein 1 (predicted) (Epm2aip1_predicted), mRNA [XM_236659]	316021	EPM2A (laforin) interacting protein 1
A_44_P468193	4.62561	4.3209	3.14915	3.47915	3.84472	3.30866	1.3315	1.22087	1.29241	2.5718	P	P	P	P	P	P	A	A	A	A	Mxd3	Rattus norvegicus Max dimerization protein 3 (Mxd3), mRNA [NM_145773]	252915	Max dimerization protein 3
A_44_P362992	6.62195	6.5145	6.45328	6.39706	6.84412	6.66379	6.12634	6.96137	6.92147	5.34544	P	P	P	P	P	P	P	P	P	P	Tcf12	Rattus norvegicus transcription factor 12 (Tcf12), mRNA [NM_013176]	25720	transcription factor 12
A_44_P161831	8.75351	8.73034	8.70276	8.43438	8.6568	8.5401	8.56963	8.6296	8.45541	7.10691	P	P	P	P	P	P	P	P	P	P	Stub1	Rattus norvegicus STIP1 homology and U-Box containing protein 1 (Stub1), mRNA [NM_001025625]	287155	STIP1 homology and U-Box containing protein 1
A_43_P12888	7.36001	7.37017	7.53744	6.77842	7.12704	7.04173	6.64228	7.51958	7.20403	5.68794	P	P	P	P	P	P	P	P	P	P	Pafah1b3	Rattus norvegicus platelet-activating factor acetylhydrolase, isoform 1b, subunit 3 (Pafah1b3), mRNA [NM_053654]	114113	platelet-activating factor acetylhydrolase, isoform 1b, subunit 3
A_43_P12552	5.71525	5.64013	5.58724	6.23412	4.86135	4.77574	5.55999	5.40191	5.47157	1.1907	P	P	P	P	P	P	P	P	P	A	Ocln	Rattus norvegicus occludin (Ocln), mRNA [NM_031329]	83497	occludin
A_42_P655728	8.60338	8.67712	8.56655	8.20528	8.51102	8.41254	8.44402	8.38011	8.39073	8.98625	P	P	P	P	P	P	P	P	P	P	RGD1563634	Rattus norvegicus similar to R31449_3 (RGD1563634), mRNA [NM_001081447]	500790	similar to R31449_3
A_44_P1004790	1.18127	2.44549	1.58405	3.22484	4.01791	4.01419	5.16259	5.30967	5.77562	1.21463	A	P	P	P	P	P	P	P	P	A	Slc30a2	Rattus norvegicus solute carrier family 30 (zinc transporter), member 2 (Slc30a2), transcript variant 1, mRNA [NM_001083122]	25362	solute carrier family 30 (zinc transporter), member 2
A_43_P22715	3.46929	3.48977	3.67845	3.26877	3.21664	3.20473	3.95017	3.59871	4.0536	1.22329	P	P	P	P	P	P	P	P	P	A	Man2a1	Rattus norvegicus mannosidase, alpha, class 2A, member 1 (Man2a1), mRNA [NM_012979]	25478	mannosidase, alpha, class 2A, member 1
A_44_P522524	4.77078	4.10197	3.9819	4.1693	4.23585	3.369	4.58801	3.61061	4.22055	5.56523	P	P	P	P	P	P	P	P	P	P	Nr4a2	Rattus norvegicus nuclear receptor subfamily 4, group A, member 2 (Nr4a2), mRNA [NM_019328]	54278	nuclear receptor subfamily 4, group A, member 2
A_44_P182061	3.85006	3.42621	3.51	3.527	3.27583	3.76785	2.98951	3.5193	3.13348	1.21846	P	P	P	P	P	P	P	P	P	A	Trappc2	Rattus norvegicus trafficking protein particle complex 2 (Trappc2), mRNA [NM_001024965]	501550	trafficking protein particle complex 2
A_44_P118075	6.03934	6.12725	5.93844	6.50655	6.67642	6.41817	6.43288	6.94333	6.77078	4.4678	P	P	P	P	P	P	P	P	P	P	Eid1	Rattus norvegicus EP300 interacting inhibitor of differentiation 1 (Eid1), mRNA [NM_001109205]	499882	EP300 interacting inhibitor of differentiation 1
A_44_P411796	5.99254	6.3673	6.03398	6.02922	6.14798	6.18581	5.87449	5.87449	5.73737	4.91948	P	P	P	P	P	P	P	P	P	P	RGD1309482	Rattus norvegicus similar to chromosome 10 open reading frame 4; similar to putative acid phosphatase F26C11.1 (RGD1309482), mRNA [NM_001014246]	365458	similar to chromosome 10 open reading frame 4; similar to putative acid phosphatase F26C11.1
A_42_P777045	6.87336	6.99694	6.9806	7.40293	7.4533	7.20671	7.9133	8.16085	8.30755	8.48934	P	P	P	P	P	P	P	P	P	P	Rhog	Rattus norvegicus ras homolog gene family, member G (rho G) (Rhog), mRNA [NM_001037195]	308875	ras homolog gene family, member G (rho G)
A_43_P21143	7.41202	7.52324	7.43029	7.95235	7.84766	8.00185	7.8281	7.72389	7.99498	7.70829	P	P	P	P	P	P	P	P	P	P	Cul3	Rattus norvegicus cullin 3 (Cul3), mRNA [NM_001106923]	301555	cullin 3
A_44_P293357	4.98624	5.06686	5.24378	4.86861	5.13726	5.37538	4.33011	4.61243	4.7944	1.31239	P	P	P	P	P	P	P	P	P	A	Ccdc51	Rattus norvegicus coiled-coil domain containing 51 (Ccdc51), mRNA [NM_001014098]	316008	coiled-coil domain containing 51
A_42_P602511	7.61014	7.0858	7.38946	7.86371	7.5165	7.01538	7.55622	7.43276	8.11655	7.03659	P	P	P	P	P	P	P	P	P	P	Kcnn4	Rattus norvegicus potassium intermediate/small conductance calcium-activated channel, subfamily N, member 4 (Kcnn4), mRNA [NM_023021]	65206	potassium intermediate/small conductance calcium-activated channel, subfamily N, member 4
A_44_P255509	13.8152	13.8393	13.9087	13.8205	14.0276	14.0702	13.9087	13.9979	13.9831	13.3319	P	P	P	P	P	P	P	P	P	P	Rpl21	Rattus norvegicus ribosomal protein L21 (Rpl21), mRNA [NM_053330]	79449	ribosomal protein L21
A_44_P365443	3.50553	3.84857	3.42831	2.30334	3.61587	3.28369	4.12347	4.36665	4.51703	1.81166	P	P	P	P	P	P	P	P	P	A	Lphn2	Rattus norvegicus latrophilin 2 (Lphn2), mRNA [NM_134408]	171447	latrophilin 2
A_44_P1036430	7.50427	7.68872	7.80572	7.30264	7.55764	7.91075	7.24388	7.37778	7.34054	5.77046	P	P	P	P	P	P	P	P	P	P	Usp14	Rattus norvegicus ubiquitin specific peptidase 14 (Usp14), mRNA [NM_001008301]	291796	ubiquitin specific peptidase 14
A_42_P722761	8.28923	8.6975	8.79296	8.38399	8.30046	8.30273	8.47752	8.51826	8.63807	7.67061	P	P	P	P	P	P	P	P	P	P	Tbc1d17	Rattus norvegicus TBC1 domain family, member 17 (Tbc1d17), mRNA [NM_001106258]	292886	TBC1 domain family, member 17
A_44_P533172	8.48727	8.4946	8.71242	8.6296	8.6601	8.50332	8.63662	8.88902	8.84437	8.71466	P	P	P	P	P	P	P	P	P	P	Wdr26	Rattus norvegicus WD repeat domain 26 (Wdr26), mRNA [NM_001109081]	498301	WD repeat domain 26
A_44_P281193	3.89641	4.38191	3.14896	2.78243	4.11516	3.4237	3.57916	3.06632	3.68499	2.53818	P	P	P	P	P	P	P	P	P	A	Spns1	Rattus norvegicus spinster homolog 1 (Drosophila) (Spns1), mRNA [NM_001039208]	361648	spinster homolog 1 (Drosophila)
A_44_P279202	2.73469	3.63834	2.18495	2.80377	2.89547	3.32281	3.01214	2.88646	2.38762	2.4311	P	P	P	P	P	P	P	P	P	A	Phc2	Rattus norvegicus polyhomeotic homolog 2 (Drosophila) (Phc2), mRNA [NM_001013169]	313038	polyhomeotic homolog 2 (Drosophila)
A_44_P535612	11.0504	10.7936	10.9654	11.9347	11.9317	11.6874	12.1857	12.3594	12.2346	13.2301	P	P	P	P	P	P	P	P	P	P	B2m	Shultzomica04444 Rat lung airway and parenchyma cDNA libraries Rattus norvegicus cDNA clone Contig3937 5', mRNA sequence [CF111193]	24223	beta-2 microglobulin
A_44_P510662	4.45191	4.01724	4.27782	4.62288	4.48123	3.98228	5.05934	4.8912	4.6745	2.19075	P	P	P	P	P	P	P	P	P	A	Nptn	Rattus norvegicus neuroplastin (Nptn), mRNA [NM_019380]	56064	neuroplastin
A_44_P646692	3.97805	2.87003	2.64997	2.63179	3.60357	3.37775	3.35543	3.86734	3.93659	1.19207	P	P	P	P	P	P	P	P	P	A	Tusc1	PREDICTED: Rattus norvegicus similar to tumor suppressor candidate 1 (LOC681254), mRNA [XM_001060960]	681254	tumor suppressor candidate 1
A_43_P15154	3.46316	2.63241	2.60668	2.32338	5.38434	1.19104	3.00796	1.20683	1.07471	4.1669	P	P	P	P	P	A	P	P	A	P	Ihh	Rattus norvegicus Indian hedgehog (Ihh), mRNA [NM_053384]	84399	Indian hedgehog
A_43_P12820	4.55635	4.895	4.683	5.08386	4.64443	5.16099	5.36663	4.79847	5.07609	1.20737	P	P	P	P	P	P	P	P	P	A	Pik3cb	Rattus norvegicus phosphoinositide-3-kinase, catalytic, beta polypeptide (Pik3cb), mRNA [NM_053481]	85243	phosphoinositide-3-kinase, catalytic, beta polypeptide
A_43_P15933	4.35906	4.71001	4.18914	6.13125	7.48071	6.55546	7.01092	7.01374	6.81991	8.29497	P	P	P	P	P	P	P	P	P	P	Chrm4	Rattus norvegicus cholinergic receptor, muscarinic 4 (Chrm4), mRNA [NM_031547]	25111	cholinergic receptor, muscarinic 4
A_44_P184363	1.18003	3.00972	2.98591	3.59601	2.84347	3.03177	3.95136	3.86757	3.65929	1.48557	A	P	P	P	P	P	P	P	P	P	Cand2	Rattus norvegicus cullin-associated and neddylation-dissociated 2 (putative) (Cand2), mRNA [NM_181362]	192226	cullin-associated and neddylation-dissociated 2 (putative)
A_44_P1018662	5.52796	5.65586	5.62723	5.96372	5.98793	5.74419	6.54884	6.38732	6.19687	3.48403	P	P	P	P	P	P	P	P	P	P	RGD1565095	UI-R-DZ1-cnc-l-01-0-UI.s1 UI-R-DZ1 Rattus norvegicus cDNA clone UI-R-DZ1-cnc-l-01-0-UI 3', mRNA sequence [BQ204536]	503252	similar to hypothetical protein MGC52110
A_42_P648200	5.81265	5.47747	5.35958	5.38122	5.90286	5.81762	5.41423	5.80754	5.5254	4.0292	P	P	P	P	P	P	P	P	P	P	Pak1ip1	Rattus norvegicus PAK1 interacting protein 1 (Pak1ip1), mRNA [NM_001037356]	361232	PAK1 interacting protein 1
A_44_P411635	6.06511	6.35863	6.05343	6.13078	6.65308	6.22967	6.43825	6.61031	6.37776	7.4177	P	P	P	P	P	P	P	P	P	P	Cnot4	Rattus norvegicus CCR4-NOT transcription complex, subunit 4 (Cnot4), mRNA [NM_001037782]	312227	CCR4-NOT transcription complex, subunit 4
A_44_P464089	4.3803	4.97389	4.86734	4.08781	4.9036	4.88161	3.82954	4.36126	4.42619	1.21477	P	P	P	P	P	P	P	P	P	A	Prcc	Rattus norvegicus papillary renal cell carcinoma (translocation-associated) (Prcc), mRNA [NM_001107700]	310687	papillary renal cell carcinoma (translocation-associated)
A_42_P803590	4.33533	4.22088	4.58077	4.62443	4.80765	4.86923	4.28939	4.60276	4.33109	1.21427	P	P	P	P	P	P	P	P	P	A	LOC289378	Rattus norvegicus similar to B0432.8 (LOC289378), mRNA [NM_001105987]	289378	similar to B0432.8
A_44_P302675	4.72109	4.04751	3.96311	2.57048	1.20641	2.43243	1.85496	1.24906	1.1016	7.74458	P	P	P	P	A	P	P	P	A	P	Mpo	Rattus norvegicus myeloperoxidase (Mpo), nuclear gene encoding mitochondrial protein, mRNA [NM_001107036]	303413	myeloperoxidase
A_44_P451916	4.42306	4.14013	4.06273	4.79173	4.59371	3.73579	4.24933	3.65548	3.97936	1.87853	P	P	P	P	P	P	P	P	P	P	Tap1	Rattus norvegicus transporter 1, ATP-binding cassette, sub-family B (MDR/TAP) (Tap1), mRNA [NM_032055]	24811	transporter 1, ATP-binding cassette, sub-family B (MDR/TAP)
A_42_P810408	7.64908	7.79895	7.79895	7.71901	8.03781	8.22257	7.47356	7.97311	7.69601	7.05477	P	P	P	P	P	P	P	P	P	P	Tars2	Rattus norvegicus threonyl-tRNA synthetase 2, mitochondrial (putative) (Tars2), nuclear gene encoding mitochondrial protein, mRNA [NM_001014040]	310672	threonyl-tRNA synthetase 2, mitochondrial (putative)
A_42_P493380	6.34328	6.66636	6.53034	6.07142	6.99487	6.62458	5.8781	6.96342	5.81869	6.0091	P	P	P	P	P	P	P	P	P	P	Myc	Rattus norvegicus myelocytomatosis oncogene (Myc), mRNA [NM_012603]	24577	myelocytomatosis oncogene
A_44_P1005031	7.29052	7.475	7.61418	7.65667	7.86211	7.73341	7.66515	7.64379	7.74708	7.90891	P	P	P	P	P	P	P	P	P	P	Fbxo7	Rattus norvegicus F-box protein 7 (Fbxo7), mRNA [NM_001012222]	366854	F-box protein 7
A_43_P23182	6.33629	5.76476	5.3838	4.97448	5.50654	5.14063	4.58292	5.08839	5.1748	7.02712	P	P	P	P	P	P	P	P	P	P	Cenpn	Rattus norvegicus centromere protein N (Cenpn), mRNA [NM_001008366]	361416	centromere protein N
A_44_P396507	4.89549	5.20681	5.57997	4.16158	4.86334	5.11362	4.75359	4.99876	4.81408	5.85016	P	P	P	P	P	P	P	P	P	P	Pelp1	Rattus norvegicus proline, glutamic acid and leucine rich protein 1 (Pelp1), mRNA [NM_001024270]	360552	proline, glutamic acid and leucine rich protein 1
A_43_P21921	1.50958	2.63279	1.13081	1.12635	1.09521	1.05641	1.31218	1.21224	1.29418	8.07492	A	P	A	A	A	A	A	A	A	P	Cd226	Rattus norvegicus CD226 molecule (Cd226), mRNA [NM_001107370]	307199	CD226 molecule
A_44_P299380	6.51867	6.06901	6.07499	6.65074	6.12069	6.17327	6.72383	6.64152	6.71834	8.47919	P	P	P	P	P	P	P	P	P	P	Olr1416	Rattus norvegicus olfactory receptor 1416 (Olr1416), mRNA [NM_001000009]	287314	olfactory receptor 1416
A_43_P17960	3.98292	4.3773	3.75493	4.21783	4.13875	4.34647	4.27424	3.80417	4.06723	1.20357	P	P	P	P	P	P	P	P	P	A	Pms1	Rattus norvegicus PMS1 postmeiotic segregation increased 1 (S. cerevisiae) (Pms1), mRNA [NM_001009535]	494322	PMS1 postmeiotic segregation increased 1 (S. cerevisiae)
A_44_P513487	3.58544	4.23449	4.36962	3.8635	3.65469	4.02448	3.33481	3.48013	3.35704	4.23737	P	P	P	P	P	P	P	P	P	P	Gca	Rattus norvegicus grancalcin (Gca), mRNA [NM_001106483]	295647	grancalcin
A_44_P1032487	5.46847	5.50783	5.40485	5.50405	4.58938	4.55612	5.22333	5.131	5.93344	1.21647	P	P	P	P	P	P	P	P	P	A	Tm9sf4	Rattus norvegicus transmembrane 9 superfamily protein member 4 (Tm9sf4), mRNA [NM_001025649]	296279	transmembrane 9 superfamily protein member 4
A_44_P210198	4.84014	5.35717	5.28226	4.48752	5.10684	5.31269	5.21518	5.54298	5.1712	2.65491	P	P	P	P	P	P	P	P	P	P	Polg	Rattus norvegicus polymerase (DNA directed), gamma (Polg), mRNA [NM_053528]	85472	polymerase (DNA directed), gamma
A_44_P246846	4.82625	5.25268	5.29952	4.7805	5.24146	5.41204	4.95998	5.3633	4.96232	1.21703	P	P	P	P	P	P	P	P	P	A	Wdsub1	Rattus norvegicus WD repeat, sterile alpha motif and U-box domain containing 1 (Wdsub1), mRNA [NM_001014179]	362137	WD repeat, sterile alpha motif and U-box domain containing 1
A_44_P1038028	5.09476	5.25784	5.48115	5.65683	4.87405	4.13924	5.6284	6.3258	5.86455	1.21388	P	P	P	P	P	P	P	P	P	A	Tnfrsf12a	Rattus norvegicus tumor necrosis factor receptor superfamily, member 12a (Tnfrsf12a), mRNA [NM_181086]	302965	tumor necrosis factor receptor superfamily, member 12a
A_44_P414170	10.7862	10.8912	10.824	9.67924	9.76191	9.82505	9.54855	9.8501	9.90725	10.1529	P	P	P	P	P	P	P	P	P	P	Gpi	Rattus norvegicus glucose phosphate isomerase (Gpi), mRNA [NM_207592]	292804	glucose phosphate isomerase
A_44_P481749	12.7607	12.6637	12.679	12.586	12.3996	12.4957	12.3328	12.4957	12.2862	10.7101	P	P	P	P	P	P	P	P	P	P	H3f3b	Rattus norvegicus H3 histone, family 3B (H3f3b), mRNA [NM_053985]	117056	H3 histone, family 3B
A_44_P165938	3.56119	3.84714	3.53345	3.20473	3.18441	3.07249	2.99265	3.22129	4.27246	1.49148	P	P	P	P	P	P	P	P	P	P	Sumf2	Rattus norvegicus sulfatase modifying factor 2 (Sumf2), mRNA [NM_001025125]	360800	sulfatase modifying factor 2
A_44_P264276	8.97002	8.58312	8.54797	9.36988	9.52693	9.06056	9.67591	9.81349	9.78188	8.08765	P	P	P	P	P	P	P	P	P	P	Tusc2	Rattus norvegicus tumor suppressor candidate 2 (Tusc2), mRNA [NM_001109297]	501052	tumor suppressor candidate 2
A_44_P215191	9.12803	9.51649	9.43454	9.64018	9.68479	9.5937	9.74011	9.94987	9.78768	10.3542	P	P	P	P	P	P	P	P	P	P	Aprt	Rattus norvegicus adenine phosphoribosyl transferase (Aprt), mRNA [NM_001013061]	292072	adenine phosphoribosyl transferase
A_44_P249531	8.81457	8.96751	8.87046	8.89963	9.13306	8.82536	9.21553	9.44474	9.33681	6.78638	P	P	P	P	P	P	P	P	P	P	Ppp2r2d	Rattus norvegicus protein phosphatase 2, regulatory subunit B, delta isoform (Ppp2r2d), mRNA [NM_144746]	246255	protein phosphatase 2, regulatory subunit B, delta isoform
A_44_P326742	4.71001	4.70372	4.91223	3.95526	3.53256	3.6981	3.36357	3.52912	4.33291	1.23166	P	P	P	P	P	P	P	P	P	A	Dixdc1	Rattus norvegicus DIX domain containing 1 (Dixdc1), mRNA [NM_001037654]	363062	DIX domain containing 1
A_44_P189832	1.21594	1.30552	1.14511	1.16717	4.46814	1.51909	1.15781	1.11163	1.14486	1.3499	A	P	A	A	P	P	A	A	A	A	Myst3	Rattus norvegicus MYST histone acetyltransferase (monocytic leukemia) 3 (Myst3), mRNA [NM_001100570]	306571	MYST histone acetyltransferase (monocytic leukemia) 3
A_44_P141594	10.2935	10.626	10.7806	10.367	10.162	10.5468	10.3903	10.2776	10.2841	10.0009	P	P	P	P	P	P	P	P	P	P	Sin3b	Rattus norvegicus SIN3 homolog B, transcription regulator (yeast) (Sin3b), mRNA [NM_001115038]	683381	SIN3 homolog B, transcription regulator (yeast)
A_44_P714446	10.7909	10.9316	11.3119	11.0983	11.2518	11.1013	11.3021	11.651	11.425	15.4131	P	P	P	P	P	P	P	P	P	P	LOC689574	PREDICTED: Rattus norvegicus hypothetical protein LOC689574 (LOC689574), mRNA [XM_001071240]	689574	hypothetical protein LOC689574
A_42_P609658	10.1591	10.2371	10.3256	9.79355	9.83064	10.1601	9.59629	9.65693	9.73661	9.33873	P	P	P	P	P	P	P	P	P	P	Psmc2	Rattus norvegicus proteasome (prosome, macropain) 26S subunit, ATPase 2 (Psmc2), mRNA [NM_033236]	25581	proteasome (prosome, macropain) 26S subunit, ATPase 2
A_44_P1042163	4.9731	5.49795	5.68136	5.12426	5.74527	5.9865	5.31617	5.59384	5.53559	5.0241	P	P	P	P	P	P	P	P	P	P	RGD1310414	Rattus norvegicus similar to hypothetical protein FLJ23263 (RGD1310414), mRNA [NM_001013883]	290811	similar to hypothetical protein FLJ23263
A_44_P310386	8.66243	8.95557	8.66734	8.53817	9.051	8.76614	8.20528	8.96373	8.89963	7.52537	P	P	P	P	P	P	P	P	P	P	Psmd7	Rattus norvegicus proteasome (prosome, macropain) 26S subunit, non-ATPase, 7 (Psmd7), mRNA [NM_001107426]	307821	proteasome (prosome, macropain) 26S subunit, non-ATPase, 7
A_44_P165588	4.78858	4.31643	3.83511	4.68616	4.1626	4.12147	5.1678	4.58624	4.8366	2.46406	P	P	P	P	P	P	P	P	P	A	Gpr77	Rattus norvegicus G protein-coupled receptor 77 (Gpr77), mRNA [NM_001003710]	445269	G protein-coupled receptor 77
A_44_P231556	3.35932	2.60539	1.12953	2.80764	1.0995	2.6509	3.72873	1.21645	2.86089	9.8412	P	P	A	P	A	P	P	A	P	P	Rgs16	Rattus norvegicus regulator of G-protein signaling 16 (Rgs16), mRNA [NM_001077589]	360857	regulator of G-protein signaling 16
A_44_P208464	5.16883	4.43554	4.70108	5.15784	5.33108	5.11017	4.75897	4.69683	4.90439	1.18953	P	P	P	P	P	P	P	P	P	A	Rad17	Rattus norvegicus RAD17 homolog (S. pombe) (Rad17), mRNA [NM_001024778]	310034	RAD17 homolog (S. pombe)
A_44_P468123	6.16195	6.19435	5.96052	6.77175	6.42379	6.19928	7.1257	6.36378	6.6916	3.60587	P	P	P	P	P	P	P	P	P	P	Csnk1g2	Rattus norvegicus casein kinase 1, gamma 2 (Csnk1g2), transcript variant 2, mRNA [NM_023102]	65278	casein kinase 1, gamma 2
A_44_P1034486	8.57686	8.43051	8.40409	8.66734	8.80161	8.71134	8.63807	8.86683	8.58312	7.07568	P	P	P	P	P	P	P	P	P	P	Nutf2	Rattus norvegicus nuclear transport factor 2 (Nutf2), mRNA [NM_001007629]	291981	nuclear transport factor 2
A_44_P125069	1.17796	3.5721	4.26648	5.01788	5.24776	4.54573	6.35532	6.19643	6.08307	1.21194	A	P	P	P	P	P	P	P	P	A	Trp53inp2	PREDICTED: Rattus norvegicus tumor protein p53 inducible nuclear protein 2 (Trp53inp2), mRNA [XM_001074013]	362246	tumor protein p53 inducible nuclear protein 2
A_43_P13332	5.3609	5.13919	5.30305	6.37817	6.47052	5.73608	6.80231	6.59219	6.73034	7.27928	P	P	P	P	P	P	P	P	P	P	Ppap2b	Rattus norvegicus phosphatidic acid phosphatase type 2B (Ppap2b), mRNA [NM_138905]	192270	phosphatidic acid phosphatase type 2B
A_43_P15586	17.4981	17.4981	17.7657	18.2137	18.481	18.481	18.3899	18.481	18.5915	10.7833	P	P	P	P	P	P	P	P	P	P	Wap	Rattus norvegicus whey acidic protein (Wap), mRNA [NM_053751]	114596	whey acidic protein
A_43_P10970	5.36834	5.3777	4.74742	4.92021	5.45725	5.20238	5.63715	5.904	5.71849	6.71375	P	P	P	P	P	P	P	P	P	P	Map3k3	Rattus norvegicus mitogen activated protein kinase kinase kinase 3 (Map3k3), mRNA [NM_001107058]	303604	mitogen activated protein kinase kinase kinase 3
A_44_P307308	8.13661	8.07962	8.1863	8.35467	8.2789	8.23044	7.95105	7.80372	7.88899	8.30384	P	P	P	P	P	P	P	P	P	P	LOC301725	PREDICTED: Rattus norvegicus similar to 60S ribosomal protein L35 (LOC301725), mRNA [XM_237568]	301725	similar to 60S ribosomal protein L35
A_44_P107204	5.37998	5.2812	4.99613	4.63345	4.40619	3.50654	5.1759	3.91058	4.20323	7.87462	P	P	P	P	P	P	P	P	P	P	Olr791	Rattus norvegicus olfactory receptor 791 (Olr791), mRNA [NM_001000580]	366152	olfactory receptor 791
A_43_P19632	2.95887	2.99552	4.1092	1.81789	1.86535	2.36219	1.15525	2.18877	1.67012	3.13006	P	P	P	P	P	P	A	P	P	P	Spred1	Rattus norvegicus sprouty-related, EVH1 domain containing 1 (Spred1), mRNA [NM_001047089]	296072	sprouty-related, EVH1 domain containing 1
A_42_P800949	4.1543	3.84621	3.31511	3.73457	3.92367	4.03263	4.24873	4.22343	4.19979	1.20709	P	P	P	P	P	P	P	P	P	A	Hipk3	Rattus norvegicus homeodomain interacting protein kinase 3 (Hipk3), mRNA [NM_031787]	83617	homeodomain interacting protein kinase 3
A_43_P11066	7.31892	7.69067	7.57411	6.99082	6.82037	7.5569	7.09722	7.11575	6.92479	5.93729	P	P	P	P	P	P	P	P	P	P	Atp6v1a	Rattus norvegicus ATPase, H+ transporting, lysosomal V1 subunit A (Atp6v1a), mRNA [NM_001108318]	685232	ATPase, H+ transporting, lysosomal V1 subunit A
A_42_P460021	9.49898	9.59892	9.64805	8.60914	9.08014	8.95963	8.54694	8.63712	8.5888	1.21278	P	P	P	P	P	P	P	P	P	A	Adcy10	Rattus norvegicus adenylate cyclase 10 (soluble) (Adcy10), mRNA [NM_021684]	59320	adenylate cyclase 10 (soluble)
A_44_P239306	4.01117	4.34955	3.9302	2.81769	2.17366	3.4081	3.44761	2.66734	2.34317	5.08713	P	P	P	P	P	P	P	P	P	P	Ydjc	Rattus norvegicus YdjC homolog (bacterial) (Ydjc), mRNA [NM_001013863]	287938	YdjC homolog (bacterial)
A_44_P180538	2.97558	4.27945	4.30524	4.52627	4.61445	4.53536	4.27281	4.31118	3.87056	1.22468	P	P	P	P	P	P	P	P	P	A	Ing3	Rattus norvegicus inhibitor of growth family, member 3 (Ing3), mRNA [NM_001034107]	312154	inhibitor of growth family, member 3
A_44_P1000203	8.83518	8.94843	8.9497	9.08014	9.16023	9.21107	9.02403	8.87046	8.98625	7.13147	P	P	P	P	P	P	P	P	P	P	Mrpl44	Rattus norvegicus mitochondrial ribosomal protein L44 (Mrpl44), nuclear gene encoding mitochondrial protein, mRNA [NM_001031650]	301552	mitochondrial ribosomal protein L44
A_44_P346661	8.23451	8.16419	8.18317	7.90647	8.1052	8.36222	8.18516	8.0731	7.93553	8.08085	P	P	P	P	P	P	P	P	P	P	Tpm3	Rattus norvegicus tropomyosin 3, gamma (Tpm3), transcript variant 2, mRNA [NM_173111]	117557	tropomyosin 3, gamma
A_43_P10865	9.13584	9.08426	9.0167	9.35959	9.31361	9.2947	9.2052	9.50655	9.35557	10.3401	P	P	P	P	P	P	P	P	P	P	Ube2e2	Rattus norvegicus ubiquitin-conjugating enzyme E2E 2 (UBC4/5 homolog, yeast) (Ube2e2), mRNA [NM_001108371]	361013	ubiquitin-conjugating enzyme E2E 2 (UBC4/5 homolog, yeast)
A_44_P290879	6.29446	6.25786	6.02829	6.47217	6.25433	5.77191	6.81733	6.64912	7.15382	5.40223	P	P	P	P	P	P	P	P	P	P	Rrbp1	PREDICTED: Rattus norvegicus ribosome binding protein 1 homolog 180kDa (dog) (predicted) (Rrbp1_predicted), mRNA [XM_230637]	311483	ribosome binding protein 1
A_44_P948572	5.07706	5.38434	5.30875	5.57003	6.09482	6.25655	6.04772	5.89629	5.76359	1.28231	P	P	P	P	P	P	P	P	P	A	Ccnc	Rattus norvegicus cyclin C (Ccnc), mRNA [NM_001100472]	114839	cyclin C
A_44_P239162	1.20707	3.1935	2.82169	1.89345	2.67487	3.23467	2.15284	3.49604	2.90242	1.32221	A	P	P	P	P	P	P	P	P	A	Dot1l	Rattus norvegicus DOT1-like, histone H3 methyltransferase (S. cerevisiae) (Dot1l), mRNA [NM_001108733]	362831	DOT1-like, histone H3 methyltransferase (S. cerevisiae)
A_44_P1001301	13.8522	13.8819	13.9604	13.9225	13.6615	14.082	13.6885	13.4461	13.5818	12.9691	P	P	P	P	P	P	P	P	P	P	Eef1g	Rattus norvegicus eukaryotic translation elongation factor 1 gamma (Eef1g), mRNA [NM_001004223]	293725	eukaryotic translation elongation factor 1 gamma
A_44_P462018	7.77148	7.7226	7.64011	7.67853	7.79112	7.85691	7.65591	7.46741	7.56696	5.55629	P	P	P	P	P	P	P	P	P	P	LOC100360990	PREDICTED: Rattus norvegicus transcription elongation factor B (SIII), polypeptide 1 (LOC100360990), mRNA [XM_002726700]	100360990	transcription elongation factor B (SIII), polypeptide 1
A_44_P505688	4.29184	4.63609	3.84268	4.81535	3.95479	4.15236	4.66909	4.63087	4.63345	3.49403	P	P	P	P	P	P	P	P	P	P	Gja8	Rattus norvegicus gap junction membrane channel protein alpha 8 (Gja8), mRNA [NM_153465]	29601	gap junction membrane channel protein alpha 8
A_44_P264965	6.05672	5.53198	5.04266	4.88784	4.25634	3.26485	5.18306	4.28693	4.53411	7.40822	P	P	P	P	P	P	P	P	P	P	RGD1564961	PREDICTED: Rattus norvegicus similar to retinoblastoma-binding protein 1 isoform I (RGD1564961), mRNA [XM_226650]	294622	similar to retinoblastoma-binding protein 1 isoform I
A_44_P1008751	6.91893	6.50271	6.05419	5.9865	6.05808	5.45384	6.49661	6.52356	6.59269	7.87364	P	P	P	P	P	P	P	P	P	P	Fgd6	Rattus norvegicus FYVE, RhoGEF and PH domain containing 6 (Fgd6), mRNA [NM_001137645]	500824	FYVE, RhoGEF and PH domain containing 6
A_44_P478002	6.21591	6.09394	5.90879	5.88013	5.71936	5.69336	5.94085	5.53326	5.91696	2.91621	P	P	P	P	P	P	P	P	P	P	Lsm14a	Rattus norvegicus LSM14A, SCD6 homolog A (S. cerevisiae) (Lsm14a), mRNA [NM_001127552]	361554	LSM14A, SCD6 homolog A (S. cerevisiae)
A_44_P549304	4.40256	4.18062	3.979	3.95109	3.98649	4.10551	3.36951	3.97194	3.90508	2.37758	P	P	P	P	P	P	P	P	P	A	Il18bp	Rattus norvegicus interleukin 18 binding protein (Il18bp), mRNA [NM_053374]	84388	interleukin 18 binding protein
A_43_P12479	7.8009	8.03477	8.00847	8.31126	8.73934	8.43851	8.49082	8.61131	8.52544	7.18923	P	P	P	P	P	P	P	P	P	P	Mapk14	Rattus norvegicus p38 mitogen activated protein kinase mRNA, complete cds. [U73142]	81649	mitogen activated protein kinase 14
A_43_P23025	6.17481	6.10613	6.15026	6.04515	6.03203	6.26263	5.82426	5.57589	5.52307	2.42618	P	P	P	P	P	P	P	P	P	A	Zfp259	Rattus norvegicus zinc finger protein 259 (Zfp259), mRNA [NM_001137646]	500989	zinc finger protein 259
A_44_P321110	10.694	10.9972	11.1065	10.3193	10.5228	10.7788	9.97112	10.418	10.367	9.20237	P	P	P	P	P	P	P	P	P	P	Eif3c	Rattus norvegicus eukaryotic translation initiation factor 3, subunit C (Eif3c), mRNA [NM_001100662]	293484	eukaryotic translation initiation factor 3, subunit C
A_44_P1036685	11.3291	11.2016	11.3291	11.3544	11.6909	11.5907	11.1762	11.4527	11.2883	9.56397	P	P	P	P	P	P	P	P	P	P	Mrpl12	Rattus norvegicus mitochondrial ribosomal protein L12 (Mrpl12), nuclear gene encoding mitochondrial protein, mRNA [NM_001029900]	303746	mitochondrial ribosomal protein L12
A_44_P321675	2.96215	3.39626	2.9995	2.7749	2.38825	3.06702	3.63081	3.29503	2.99756	1.20372	P	P	P	P	P	P	P	P	P	A	Map3k3	Rattus norvegicus mitogen activated protein kinase kinase kinase 3 (Map3k3), mRNA [NM_001107058]	303604	mitogen activated protein kinase kinase kinase 3
A_43_P18091	9.44207	9.48356	9.47822	9.21005	9.03954	9.46238	8.84952	8.93038	8.83985	6.68436	P	P	P	P	P	P	P	P	P	P	Brp16	Rattus norvegicus brain protein 16 (Brp16), mRNA [NM_001007707]	315094	brain protein 16
A_44_P502440	10.3256	10.3137	10.3084	9.78188	9.98313	9.9703	10.173	10.2869	10.163	10.7414	P	P	P	P	P	P	P	P	P	P	LOC100188932	Rattus norvegicus dolichyl-diphosphooligosaccharide--protein glycosyltransferase subunit 4 (LOC100188932), transcript variant 2, mRNA [NM_001134690]	100188932	dolichyl-diphosphooligosaccharide--protein glycosyltransferase subunit 4
A_42_P829570	5.11666	5.56918	5.59101	5.22058	5.53649	5.59494	4.91363	5.41182	5.56813	1.21144	P	P	P	P	P	P	P	P	P	A	Rdm1	Rattus norvegicus RAD52 motif 1 (Rdm1), mRNA [NM_001105842]	287726	RAD52 motif 1
A_43_P13986	10.1847	10.2852	10.2694	10.7196	10.545	10.6755	10.7196	10.6585	10.6113	10.2109	P	P	P	P	P	P	P	P	P	P	Gnb1	Rattus norvegicus G protein beta1 subunit (rGb1) mRNA, complete cds. [U88324]	24400	guanine nucleotide binding protein (G protein), beta polypeptide 1
A_43_P16642	8.61486	8.84155	8.66651	8.13188	8.18317	7.95159	8.21005	8.585	8.57243	7.82469	P	P	P	P	P	P	P	P	P	P	Cmas	Rattus norvegicus cytidine monophosphate N-acetylneuraminic acid synthetase (Cmas), mRNA [NM_001009419]	312826	cytidine monophosphate N-acetylneuraminic acid synthetase
A_44_P334922	2.71934	2.06999	1.57352	2.27601	2.67131	2.94082	2.9297	3.11913	2.22154	1.20452	P	P	P	P	P	P	P	P	P	A	Tfec	Rattus norvegicus transcription factor EC (Tfec), mRNA [NM_022379]	26296	transcription factor EC
A_44_P503503	4.07222	4.04247	3.81115	3.55206	3.26948	3.10689	3.69899	3.27382	3.28643	5.75867	P	P	P	P	P	P	P	P	P	P	Irs2	Rattus norvegicus insulin receptor substrate 2 (Irs2), mRNA [NM_001168633]	29376	insulin receptor substrate 2
A_44_P463702	3.26433	3.75748	2.73213	3.35755	3.45761	3.37079	4.09215	3.88826	4.06347	1.24454	P	P	P	P	P	P	P	P	P	A	Dusp7	Dual specificity protein phosphatase 7 Fragment (EC 3.1.3.48)(EC 3.1.3.16)(Dual specificity protein phosphatase MKP-X) [Source:UniProtKB/Swiss-Prot;Acc:Q63340] [ENSRNOT00000014770]	300980	dual specificity phosphatase 7
A_43_P22141	4.3209	3.78821	3.50494	4.00249	3.79767	3.98211	4.76105	4.26667	4.59834	7.31161	P	P	P	P	P	P	P	P	P	P	Foxo4	Rattus norvegicus forkhead box O4 (Foxo4), mRNA [NM_001106943]	302415	forkhead box O4
A_43_P18674	3.5675	3.85509	4.06216	4.83378	5.21861	4.71119	5.03146	4.71853	4.72494	1.34279	P	P	P	P	P	P	P	P	P	A	Tmem39a	Rattus norvegicus transmembrane protein 39a (Tmem39a), mRNA [NM_001013865]	288092	transmembrane protein 39a
A_44_P839289	1.2492	1.21458	1.73582	2.71291	2.83897	3.66311	2.15219	2.34142	1.75916	1.55975	A	A	P	P	P	P	P	P	P	A	Trim16	Rattus norvegicus tripartite motif-containing 16 (Trim16), mRNA [NM_001135033]	303214	tripartite motif-containing 16
A_44_P929979	1.99781	3.77936	3.11188	3.19445	3.49113	3.97936	2.90092	3.23721	3.14798	1.75375	P	P	P	P	P	P	P	P	P	A	Gopc	Rattus norvegicus golgi associated PDZ and coiled-coil motif containing (Gopc), mRNA [NM_001107631]	309774	golgi associated PDZ and coiled-coil motif containing
A_44_P821374	9.08919	8.8371	8.75997	8.11982	7.83359	7.79779	8.28824	7.35447	7.74106	9.15339	P	P	P	P	P	P	P	P	P	P	Dpp3	Rattus norvegicus dipeptidylpeptidase 3 (Dpp3), mRNA [NM_053748]	114591	dipeptidylpeptidase 3
A_44_P245192	6.89726	7.08233	7.06876	8.11248	8.23622	8.09546	7.9775	8.00185	8.00788	4.36211	P	P	P	P	P	P	P	P	P	P	Ccny	PREDICTED: Rattus norvegicus similar to 5730405I09Rik protein (predicted) (RGD1565969_predicted), mRNA [XM_341545]	361261	cyclin Y
A_44_P176342	2.53488	2.84119	1.58496	3.71149	3.1222	3.0947	3.14409	2.79423	3.41051	2.45964	P	P	P	P	P	P	P	P	P	A	Gab1	Rattus norvegicus GRB2-associated binding protein 1 (Gab1), mRNA [NM_001108444]	361388	GRB2-associated binding protein 1
A_43_P18992	4.66405	5.61946	5.57361	5.24953	5.40043	5.21822	5.4503	5.66523	5.6946	2.42038	P	P	P	P	P	P	P	P	P	A	Setd5	Rattus norvegicus SET domain containing 5 (Setd5), mRNA [NM_001106614]	297514	SET domain containing 5
A_43_P12049	9.12518	9.06217	9.1662	9.44269	9.06056	9.23926	9.14009	9.2773	9.25023	10.9972	P	P	P	P	P	P	P	P	P	P	Scaf1	Rattus norvegicus SR-related CTD-associated factor 1 (Scaf1), mRNA [NM_019384]	56081	SR-related CTD-associated factor 1
A_44_P144741	1.17349	3.11765	3.56425	3.04433	3.96161	4.02722	4.10702	3.96598	3.96875	2.52478	A	P	P	P	P	P	P	P	P	P	Blnk	Rattus norvegicus B-cell linker (Blnk), mRNA [NM_001025767]	499356	B-cell linker
A_43_P20392	5.5896	5.82296	5.88518	4.84078	5.66651	5.99214	5.91172	5.39522	5.92673	4.2228	P	P	P	P	P	P	P	P	P	P	RGD1564964	Rattus norvegicus similar to WD repeat domain 11 protein (RGD1564964), mRNA [NM_001134564]	315843	similar to WD repeat domain 11 protein
A_43_P18275	5.75324	5.89544	6.19928	5.75795	5.82191	5.9058	6.14313	5.68034	5.86906	1.20607	P	P	P	P	P	P	P	P	P	A	Agfg1	Rattus norvegicus ArfGAP with FG repeats 1 (Agfg1), mRNA [NM_001135596]	363266	ArfGAP with FG repeats 1
A_44_P301936	1.82376	2.86636	1.72345	3.05177	3.36511	2.24128	4.49025	3.35901	3.58954	7.20403	P	P	P	P	P	P	P	P	P	P	Anxa3	Rattus norvegicus annexin A3 (Anxa3), mRNA [NM_012823]	25291	annexin A3
A_44_P478114	5.49204	4.82309	3.77662	2.77731	3.25083	3.46929	1.54838	1.0707	1.64441	1.20027	P	P	P	P	P	P	P	A	P	A	Cdca2	Rattus norvegicus cell division cycle associated 2 (Cdca2), mRNA [NM_001107273]	305984	cell division cycle associated 2
A_44_P165139	4.21946	5.1619	4.83378	4.61913	4.89328	4.86901	5.12426	5.13267	4.78717	6.31279	P	P	P	P	P	P	P	P	P	P	Armcx1	Rattus norvegicus armadillo repeat containing, X-linked 1 (Armcx1), mRNA [NM_001024367]	501619	armadillo repeat containing, X-linked 1
A_44_P188606	7.3938	7.34404	7.43631	7.72389	7.28775	7.66788	7.33381	7.11845	7.36908	5.28194	P	P	P	P	P	P	P	P	P	P	Nnt	Rattus norvegicus nicotinamide nucleotide transhydrogenase (Nnt), nuclear gene encoding mitochondrial protein, mRNA [NM_001013157]	310378	nicotinamide nucleotide transhydrogenase
A_44_P327250	3.86734	3.69137	4.04144	4.05281	4.20576	4.09188	3.62536	3.84714	3.87275	1.2154	P	P	P	P	P	P	P	P	P	A	Kctd13	Rattus norvegicus potassium channel tetramerisation domain containing 13 (Kctd13), mRNA [NM_198736]	293497	potassium channel tetramerisation domain containing 13
A_44_P253112	10.6533	10.7101	10.6128	10.7044	10.806	10.8656	10.961	10.9654	10.9193	9.82879	P	P	P	P	P	P	P	P	P	P	Pfdn1	Rattus norvegicus prefoldin subunit 1 (Pfdn1), mRNA [NM_001108427]	361310	prefoldin subunit 1
A_42_P468216	8.47065	8.11655	8.12843	8.08032	7.84353	7.17484	8.34429	8.32194	8.39164	8.19061	P	P	P	P	P	P	P	P	P	P	Ifi30	Rattus norvegicus interferon gamma inducible protein 30 (Ifi30), mRNA [NM_001030026]	290644	interferon gamma inducible protein 30
A_43_P14167	10.6858	10.5733	10.6309	11.1958	11.0412	11.1065	11.1031	10.8912	10.9299	9.17095	P	P	P	P	P	P	P	P	P	P	Ndufc2	Rattus norvegicus NADH dehydrogenase (ubiquinone) 1, subcomplex unknown, 2 (Ndufc2), nuclear gene encoding mitochondrial protein, mRNA [NM_001009290]	293130	NADH dehydrogenase (ubiquinone) 1, subcomplex unknown, 2
A_44_P300232	5.58346	6.05419	6.30424	5.99674	6.09111	6.43288	5.96805	6.23573	6.07142	1.27816	P	P	P	P	P	P	P	P	P	A	Appbp2	Rattus norvegicus amyloid beta precursor protein (cytoplasmic tail) binding protein 2 (Appbp2), mRNA [NM_001100969]	303396	amyloid beta precursor protein (cytoplasmic tail) binding protein 2
A_42_P562435	7.53744	7.43418	7.27583	7.50931	7.6752	7.31089	7.77695	7.59496	7.74776	5.93268	P	P	P	P	P	P	P	P	P	P	Gtl3	Rattus norvegicus gene trap locus 3 (Gtl3), mRNA [NM_001037978]	307642	gene trap locus 3
A_44_P501566	1.52961	2.89664	2.03133	2.25297	2.58385	2.89325	2.0049	3.07836	3.08362	1.34052	P	P	P	P	P	P	P	P	P	A	Fem1c	Rattus norvegicus fem-1 homolog c (C. elegans) (Fem1c), mRNA [NM_001106932]	302288	fem-1 homolog c (C. elegans)
A_44_P252922	6.67775	6.96342	7.03483	6.53607	6.84314	7.35728	6.62714	6.61194	6.79412	1.37204	P	P	P	P	P	P	P	P	P	A	Sec23ip	Rattus norvegicus SEC23 interacting protein (Sec23ip), mRNA [NM_001134859]	309010	SEC23 interacting protein
A_44_P262934	6.21683	6.66575	6.44849	6.1303	6.12447	6.17481	6.20612	5.99439	6.20738	3.26679	P	P	P	P	P	P	P	P	P	P	Dnajc8	Rattus norvegicus DnaJ (Hsp40) homolog, subfamily C, member 8 (Dnajc8), mRNA [NM_001013168]	313035	DnaJ (Hsp40) homolog, subfamily C, member 8
A_44_P273989	8.11248	8.39477	8.37782	8.18828	8.33133	8.4804	8.17172	8.27176	8.22087	6.16487	P	P	P	P	P	P	P	P	P	P	Ppp2ca	Rattus norvegicus protein phosphatase 2, catalytic subunit, alpha isoform (Ppp2ca), mRNA [NM_017039]	24672	protein phosphatase 2, catalytic subunit, alpha isoform
A_44_P102774	6.58772	6.75986	6.75986	6.77266	7.14663	7.26244	6.86336	6.72686	6.70947	3.74981	P	P	P	P	P	P	P	P	P	P	Polr3e	Rattus norvegicus polymerase (RNA) III (DNA directed) polypeptide E (Polr3e), mRNA [NM_001108503]	361640	polymerase (RNA) III (DNA directed) polypeptide E
A_43_P22777	6.68228	7.04644	7.08985	6.64254	6.20947	6.9474	6.49255	6.48829	6.48778	4.43435	P	P	P	P	P	P	P	P	P	P	Cyfip1	Rattus norvegicus cytoplasmic FMR1 interacting protein 1 (Cyfip1), mRNA [NM_001107517]	308666	cytoplasmic FMR1 interacting protein 1
A_44_P322001	2.35203	2.40129	2.63534	3.25878	3.31154	3.70414	2.9234	3.85157	3.48034	2.13918	P	P	P	P	P	P	P	P	P	A	Morc3	Rattus norvegicus MORC family CW-type zinc finger 3 (Morc3), mRNA [NM_001107109]	304074	MORC family CW-type zinc finger 3
A_44_P209926	5.4794	5.56339	5.77459	5.46483	4.94231	5.82519	5.34452	4.94896	5.65389	2.18495	P	P	P	P	P	P	P	P	P	A	Hectd1	PREDICTED: Rattus norvegicus similar to HECT domain containing 1 (predicted) (RGD1561653_predicted), mRNA [XM_343060]	362736	HECT domain containing 1
A_44_P553665	14.1764	14.2851	14.2381	13.9527	13.9667	13.9831	13.8579	13.8152	13.8205	13.5522	P	P	P	P	P	P	P	P	P	P	Rps9	Rattus norvegicus ribosomal protein S9 (Rps9), mRNA [NM_031108]	81772	ribosomal protein S9
A_43_P16968	5.16473	5.33819	5.47571	5.52239	5.72675	5.75492	5.70473	5.73987	6.02722	3.38103	P	P	P	P	P	P	P	P	P	P	Cul9	PREDICTED: Rattus norvegicus similar to p53-associated parkin-like cytoplasmic protein (predicted) (RGD1562008_predicted), mRNA [XM_236927]	316228	cullin 9
A_44_P561324	6.44777	6.51644	5.36955	7.01908	6.52556	6.03823	7.02712	6.49364	6.74328	2.41179	P	P	P	P	P	P	P	P	P	A	Akap1	A kinase anchor protein 1, mitochondrial Precursor (Protein kinase A-anchoring protein 1)(PRKA1)(A-kinase anchor protein 121 kDa)(AKAP 121)(Dual specificity A-kinase-anchoring protein 1)(D-AKAP-1)(Spermatid A-kinase anchor protein 84)(S-AKAP84) [Source:UniProtKB/Swiss-Prot;Acc:O88884] [ENSRNOT00000003251]	114124	A kinase (PRKA) anchor protein 1
A_44_P166482	9.55139	9.57282	9.67924	9.51263	9.6729	9.72029	9.40447	9.74011	9.68196	8.15433	P	P	P	P	P	P	P	P	P	P	Mrpl41	Rattus norvegicus mitochondrial ribosomal protein L41 (Mrpl41), nuclear gene encoding mitochondrial protein, mRNA [NM_001013426]	296551	mitochondrial ribosomal protein L41
A_44_P349050	4.22908	3.41757	3.5331	3.35663	4.05187	3.62262	3.48868	3.83151	3.36223	5.47643	P	P	P	P	P	P	P	P	P	P	Minpp1	Rattus norvegicus multiple inositol polyphosphate histidine phosphatase 1 (Minpp1), mRNA [NM_019263]	29688	multiple inositol polyphosphate histidine phosphatase 1
A_43_P12328	2.92808	4.13469	3.77936	4.21393	3.62726	4.2799	3.06223	3.46274	3.40974	2.13411	P	P	P	P	P	P	P	P	P	A	Ireb2	Rattus norvegicus iron-regulatory protein 2 (IRP2) mRNA, complete cds. [U20181]	64831	iron responsive element binding protein 2
A_44_P1057585	6.9474	7.16513	7.10156	6.93861	7.16513	7.51457	6.89557	7.09558	6.82551	4.82883	P	P	P	P	P	P	P	P	P	P	Htatip2	Rattus norvegicus HIV-1 tat interactive protein 2, homolog (human) (Htatip2), mRNA [NM_001106263]	292935	HIV-1 tat interactive protein 2, homolog (human)
A_44_P1053772	6.83479	6.90243	6.78816	6.48829	6.42147	6.20187	6.74947	6.70896	6.6897	8.31509	P	P	P	P	P	P	P	P	P	P	Galt	Rattus norvegicus galactose-1-phosphate uridylyltransferase (Galt), mRNA [NM_001013089]	298003	galactose-1-phosphate uridylyltransferase
A_44_P1047638	6.79642	6.56267	6.61853	7.45811	7.21189	6.93351	7.25484	7.19974	7.15668	1.26811	P	P	P	P	P	P	P	P	P	P	Ndfip2	Rattus norvegicus Nedd4 family interacting protein 2 (Ndfip2), mRNA [NM_001108390]	361089	Nedd4 family interacting protein 2
A_44_P1033848	3.56486	4.06539	3.62983	3.62791	4.58324	4.09693	3.91296	4.21633	4.16485	5.33706	P	P	P	P	P	P	P	P	P	P	Kank3	Rattus norvegicus KN motif and ankyrin repeat domains 3 (Kank3), mRNA [NM_001108989]	366848	KN motif and ankyrin repeat domains 3
A_44_P434158	6.24583	5.783	5.76046	6.3946	6.22693	6.39889	6.15797	5.96286	5.82296	1.19801	P	P	P	P	P	P	P	P	P	A	Alg3	Rattus norvegicus asparagine-linked glycosylation 3, alpha-1,3- mannosyltransferase homolog (S. cerevisiae) (Alg3), transcript variant 1, mRNA [NM_001142363]	287983	asparagine-linked glycosylation 3, alpha-1,3- mannosyltransferase homolog (S. cerevisiae)
A_44_P140805	5.36807	5.39561	5.52872	3.86613	4.70648	5.15826	5.24877	4.55656	4.97523	7.91075	P	P	P	P	P	P	P	P	P	P	LOC361100	Rattus norvegicus similar to topoisomerase (DNA) II beta (LOC361100), mRNA [NM_001100858]	361100	similar to topoisomerase (DNA) II beta
A_44_P974892	1.1618	3.30367	3.00872	2.69391	3.28301	2.93214	2.52672	2.88607	3.35957	2.4512	A	P	P	P	P	P	P	P	P	P	Helb		500837	helicase (DNA) B
A_44_P347167	1.16419	1.12867	4.8361	1.21442	1.1653	1.25185	1.13554	1.07097	1.09521	1.20396	A	A	P	A	A	P	A	A	A	A	RGD1563150	Rattus norvegicus similar to B-cell translocation gene 1; B-cell translocation gene 1, anti-proliferative (LOC298349), mRNA [XM_233323]	298349	similar to B-cell translocation gene 1
A_44_P233080	6.60494	6.48291	6.64152	6.30208	7.54023	6.05611	5.96883	6.67902	5.63715	3.32038	P	P	P	P	P	P	P	P	P	P	Egr1	Early growth response protein 1 (EGR-1)(Protein Krox-24)(Transcription factor Zif268)(Nerve growth factor-induced protein A)(NGFI-A) [Source:UniProtKB/Swiss-Prot;Acc:P08154] [ENSRNOT00000026303]	24330	early growth response 1
A_44_P637482	2.1131	3.18367	3.78574	3.81165	3.27972	3.93994	2.74939	3.20473	3.47759	1.23949	P	P	P	P	P	P	P	P	P	A	Slc25a42	Rattus norvegicus solute carrier family 25, member 42 (Slc25a42), mRNA [NM_001127590]	689414	solute carrier family 25, member 42
A_43_P18360	4.13295	4.81408	4.45954	3.97382	4.21838	4.56386	4.76354	4.63754	5.22096	6.04772	P	P	P	P	P	P	P	P	P	P	Prkx	Rattus norvegicus protein kinase, X-linked (Prkx), mRNA [NM_001033963]	501563	protein kinase, X-linked
A_44_P591548	5.3246	4.86914	4.91321	5.55351	5.37154	4.78631	5.40931	5.61049	5.58834	1.31171	P	P	P	P	P	P	P	P	P	A	Pols	Rattus norvegicus polymerase (DNA directed) sigma (Pols), mRNA [NM_001107333]	306672	polymerase (DNA directed) sigma
A_44_P409339	6.14313	6.92006	6.45104	6.41372	6.20905	5.66911	7.18573	6.94506	7.44649	4.46814	P	P	P	P	P	P	P	P	P	P	Ctnnb1	Rattus norvegicus catenin (cadherin associated protein), beta 1 (Ctnnb1), mRNA [NM_053357]	84353	catenin (cadherin associated protein), beta 1
A_44_P501082	9.23573	9.25626	9.33327	9.6729	9.49806	9.32893	9.75481	9.24299	9.54855	9.76779	P	P	P	P	P	P	P	P	P	P	Rap1b	Rattus norvegicus RAP1B, member of RAS oncogene family (Rap1b), mRNA [NM_134346]	171337	RAP1B, member of RAS oncogene family
A_44_P301654	2.5916	4.00157	3.32352	4.48789	4.85671	4.43898	4.52533	4.34753	4.62703	1.80493	P	P	P	P	P	P	P	P	P	A	Dnajc14	Rattus norvegicus DnaJ (Hsp40) homolog, subfamily C, member 14 (Dnajc14), mRNA [NM_053690]	114481	DnaJ (Hsp40) homolog, subfamily C, member 14
A_44_P197213	5.30394	4.67231	4.3686	4.09215	4.00948	3.03201	5.12599	3.8495	4.31787	7.11939	P	P	P	P	P	P	P	P	P	P	Zdhhc19	Rattus norvegicus zinc finger, DHHC-type containing 19 (Zdhhc19), mRNA [NM_001039259]	288045	zinc finger, DHHC-type containing 19
A_42_P548791	8.37111	8.61041	8.60005	8.33313	8.54242	8.56733	8.12072	8.1096	8.11455	7.74202	P	P	P	P	P	P	P	P	P	P	Tsn	Rattus norvegicus translin (Tsn), mRNA [NM_021762]	60381	translin
A_44_P273837	5.54751	4.72053	3.77265	2.38359	1.83184	1.45473	3.77738	2.41216	2.97736	5.81994	P	P	P	P	P	P	P	P	P	P	Fgf22	Rattus norvegicus fibroblast growth factor 22 (Fgf22), mRNA [NM_130751]	170579	fibroblast growth factor 22
A_44_P295256	3.4915	3.31464	3.09545	4.22587	3.43839	3.67874	3.09534	3.20972	2.85679	3.23294	P	P	P	P	P	P	P	P	P	P	Mtpap	Rattus norvegicus mitochondrial poly(A) polymerase (Mtpap), nuclear gene encoding mitochondrial protein, mRNA [NM_001107359]	307050	mitochondrial poly(A) polymerase
A_44_P534791	2.40686	3.39423	3.16065	2.87948	3.28389	4.00969	1.31133	2.55015	2.51417	2.41604	P	P	P	P	P	P	A	P	P	A	Mettl2	Rattus norvegicus methyltransferase like 2 (Mettl2), mRNA [NM_001108839]	363687	methyltransferase like 2
A_42_P485589	3.20295	4.24873	3.03353	3.78603	3.75541	3.91952	3.76918	3.35586	3.72168	2.38165	P	P	P	P	P	P	P	P	P	A	Map2k5	Rattus norvegicus mitogen activated protein kinase kinase 5 (Map2k5), transcript variant 2, mRNA [NM_017246]	29568	mitogen activated protein kinase kinase 5
A_43_P12012	7.30439	7.66172	7.33149	8.00989	7.36714	7.37207	8.39073	7.73398	8.28096	7.83517	P	P	P	P	P	P	P	P	P	P	Cr1l	Rattus norvegicus complement component (3b/4b) receptor 1-like (Cr1l), transcript variant 1, mRNA [NM_001005330]	54243	complement component (3b/4b) receptor 1-like
A_43_P11991	5.39881	5.73387	5.34734	5.1819	5.38493	5.73709	5.10063	4.79899	4.81899	1.19299	P	P	P	P	P	P	P	P	P	A	Ifrd1	Rattus norvegicus interferon-related developmental regulator 1 (Ifrd1), mRNA [NM_019242]	29596	interferon-related developmental regulator 1
A_44_P398753	7.07486	7.02523	6.94803	7.02672	7.1671	7.57494	6.96001	7.05936	6.83054	2.27575	P	P	P	P	P	P	P	P	P	P	Xpot	Rattus norvegicus exportin, tRNA (nuclear export receptor for tRNAs) (Xpot), mRNA [NM_001108102]	314879	exportin, tRNA (nuclear export receptor for tRNAs)
A_43_P11786	5.5297	5.35189	4.9163	4.74649	4.49283	4.18217	5.2317	5.0992	4.44036	8.17717	P	P	P	P	P	P	P	P	P	P	Pim1	Rattus norvegicus pim-1 oncogene (Pim1), mRNA [NM_017034]	24649	pim-1 oncogene
A_44_P1025944	8.96751	8.90368	9.0498	8.57776	8.95069	8.74168	8.88258	9.03455	8.85231	8.16199	P	P	P	P	P	P	P	P	P	P	Slc35a4	Rattus norvegicus solute carrier family 35, member A4 (Slc35a4), mRNA [NM_147140]	257647	solute carrier family 35, member A4
A_44_P536932	12.38	12.5626	12.5565	12.486	12.6183	12.7607	12.8211	12.7854	12.7854	12.1084	P	P	P	P	P	P	P	P	P	P	Uqcrh	Rattus norvegicus ubiquinol-cytochrome c reductase hinge protein (Uqcrh), nuclear gene encoding mitochondrial protein, mRNA [NM_001009480]	366448	ubiquinol-cytochrome c reductase hinge protein
A_44_P266454	6.49255	6.75573	6.57072	6.68324	6.53122	6.87265	6.74161	6.39139	6.35483	1.20291	P	P	P	P	P	P	P	P	P	A	Rnf181	Rattus norvegicus ring finger protein 181 (Rnf181), mRNA [NM_001007647]	297337	ring finger protein 181
A_44_P1022711	6.50315	6.41765	6.46825	6.69709	8.05546	7.86711	6.76357	7.39957	6.99015	1.19826	P	P	P	P	P	P	P	P	P	A	Depdc7	Rattus norvegicus DEP domain containing 7 (Depdc7), mRNA [NM_001029916]	295971	DEP domain containing 7
A_44_P834393	2.17745	3.16485	2.59691	4.36762	3.99113	3.65058	3.54151	3.86446	3.28273	1.1972	P	P	P	P	P	P	P	P	P	A	Ube2d1	Rattus norvegicus ubiquitin-conjugating enzyme E2D 1, UBC4/5 homolog (yeast) (Ube2d1), mRNA [NM_001108530]	361831	ubiquitin-conjugating enzyme E2D 1, UBC4/5 homolog (yeast)
A_44_P386949	2.99785	2.66701	2.56686	1.85451	2.92277	3.22253	3.51241	2.45026	2.99249	2.98005	P	P	P	P	P	P	P	P	P	P	Zfp828	Rattus norvegicus zinc finger protein 828 (Zfp828), mRNA [NM_001107329]	306647	zinc finger protein 828
A_44_P340193	4.61419	3.90413	4.25706	4.31337	3.99704	4.27862	4.53209	3.96561	3.99899	1.19378	P	P	P	P	P	P	P	P	P	A	Hsdl1	Rattus norvegicus hydroxysteroid dehydrogenase like 1 (Hsdl1), mRNA [NM_001024896]	361418	hydroxysteroid dehydrogenase like 1
A_42_P772256	7.46524	7.68145	7.36436	7.59572	7.68813	7.14125	7.54759	7.64546	7.84183	5.29771	P	P	P	P	P	P	P	P	P	P	Gtf2ird1	Rattus norvegicus GTF2I repeat domain containing 1 (Gtf2ird1), mRNA [NM_001001504]	246770	GTF2I repeat domain containing 1
A_44_P487218	4.41767	4.83067	4.53744	4.56706	4.60276	4.47861	5.00483	5.19513	5.28424	1.19572	P	P	P	P	P	P	P	P	P	A	Golgb1	Rattus norvegicus golgi autoantigen, golgin subfamily b, macrogolgin 1 (Golgb1), mRNA [NM_138885]	192243	golgi autoantigen, golgin subfamily b, macrogolgin 1
A_44_P340088	7.1433	7.24579	7.3269	7.35622	7.37456	7.64716	7.19513	7.02759	7.33437	6.11158	P	P	P	P	P	P	P	P	P	P	Usp4	Rattus norvegicus ubiquitin specific peptidase 4 (proto-oncogene) (Usp4), transcript variant 1, mRNA [NM_001135012]	290864	ubiquitin specific peptidase 4 (proto-oncogene)
A_44_P482749	9.76026	9.65934	9.58779	9.60023	9.78397	9.70721	9.64235	9.71106	9.56755	9.04197	P	P	P	P	P	P	P	P	P	P	LOC305052	PREDICTED: Rattus norvegicus hypothetical LOC305052 (LOC305052), mRNA [XR_008366]	305052	hypothetical LOC305052
A_44_P433771	9.05421	8.73293	8.78351	9.34769	8.8896	8.38446	9.82652	9.52693	9.91997	9.48681	P	P	P	P	P	P	P	P	P	P	Reep5	Rattus norvegicus receptor accessory protein 5 (Reep5), mRNA [NM_001108888]	364838	receptor accessory protein 5
A_42_P733209	3.91772	3.46749	1.79762	2.69064	3.62021	3.3864	1.14554	5.74794	3.33153	2.16252	P	P	P	P	P	P	A	P	P	P	Dgat2	Rattus norvegicus diacylglycerol O-acyltransferase homolog 2 (mouse) (Dgat2), mRNA [NM_001012345]	252900	diacylglycerol O-acyltransferase homolog 2 (mouse)
A_44_P118027	4.28983	4.60872	3.92488	5.03365	5.44831	4.74915	4.99653	5.53583	5.56896	4.21522	P	P	P	P	P	P	P	P	P	P	LOC681578	Rattus norvegicus similar to ring finger protein 13 (LOC681578), mRNA [NM_001109444]	681578	similar to ring finger protein 13
A_44_P853289	6.97744	7.10636	7.14075	7.25916	7.39689	7.32417	7.34755	7.21499	7.10086	3.2534	P	P	P	P	P	P	P	P	P	P	RGD1359158	Rattus norvegicus similar to RIKEN cDNA 1110059E24 (RGD1359158), mRNA [NM_001007737]	361740	similar to RIKEN cDNA 1110059E24
A_43_P18171	4.28048	4.95052	5.37635	3.75839	3.71717	4.74237	4.03473	4.09306	3.89409	1.62158	P	P	P	P	P	P	P	P	P	A	Ldhd	Rattus norvegicus lactate dehydrogenase D (Ldhd), nuclear gene encoding mitochondrial protein, mRNA [NM_001008893]	307858	lactate dehydrogenase D
A_44_P220388	14.4351	14.4478	14.5299	14.7961	14.6169	14.8961	14.6169	14.4758	14.5187	14.2735	P	P	P	P	P	P	P	P	P	P	RGD1561086	PREDICTED: Rattus norvegicus similar to ribosomal protein L34 (RGD1561086), mRNA [XM_001068142]	296870	similar to ribosomal protein L34
A_42_P514501	4.77399	4.86949	4.302	5.14873	4.46291	4.75237	5.23118	4.82444	4.87802	7.31609	P	P	P	P	P	P	P	P	P	P	Grm3	Rattus norvegicus glutamate receptor, metabotropic 3 (Grm3), mRNA [NM_001105712]	24416	glutamate receptor, metabotropic 3
A_43_P22351	2.33342	3.04615	2.99056	3.66388	3.38543	3.12448	3.10604	2.77623	3.23253	2.04871	P	P	P	P	P	P	P	P	P	A	Slc46a3	Rattus norvegicus solute carrier family 46, member 3 (Slc46a3), mRNA [NM_001024968]	288454	solute carrier family 46, member 3
A_44_P297596	4.55804	5.68332	5.5744	3.97135	3.98264	4.45226	4.12721	4.48361	4.68583	2.33757	P	P	P	P	P	P	P	P	P	P	Ctnnd1	Rattus norvegicus catenin (cadherin associated protein), delta 1 (Ctnnd1), mRNA [NM_001107740]	311163	catenin (cadherin associated protein), delta 1
A_44_P330765	3.95083	3.72314	3.56635	3.88378	3.89409	3.92915	4.48003	3.84873	4.06658	2.17643	P	P	P	P	P	P	P	P	P	A	Ccrk	Rattus norvegicus cell cycle related kinase (Ccrk), mRNA [NM_001025752]	364666	cell cycle related kinase
A_44_P376862	9.4741	9.06595	9.33193	8.32342	7.10318	8.29017	8.00989	7.37087	8.07081	10.7362	P	P	P	P	P	P	P	P	P	P	Cldn3	Rattus norvegicus claudin 3 (Cldn3), mRNA [NM_031700]	65130	claudin 3
A_44_P107949	5.51555	5.50981	5.55737	5.23834	5.39958	5.5004	5.30655	4.88924	5.08202	6.54134	P	P	P	P	P	P	P	P	P	P	Dnajc11	Rattus norvegicus DnaJ (Hsp40) homolog, subfamily C, member 11 (Dnajc11), mRNA [NM_001108694]	362666	DnaJ (Hsp40) homolog, subfamily C, member 11
A_44_P187181	3.03257	3.38463	3.60322	3.76236	3.84056	3.65736	3.09066	3.54672	3.77548	1.08235	P	P	P	P	P	P	P	P	P	A	Prlr	Rattus norvegicus prolactin receptor (Prlr), transcript variant 2, mRNA [NM_012630]	24684	prolactin receptor
A_44_P440178	5.47327	4.06293	5.04856	5.61805	5.49143	2.30605	5.37538	4.89452	5.26918	6.89939	P	P	P	P	P	P	P	P	P	P	Lhfp	Rattus norvegicus lipoma HMGIC fusion partner (Lhfp), mRNA [NM_001109183]	499615	lipoma HMGIC fusion partner
A_44_P533794	1.17122	1.13324	1.32135	1.34792	1.27338	1.91951	1.10055	4.39256	1.07681	2.91236	A	A	A	A	A	P	A	P	A	P	Tnfrsf1b	Rattus norvegicus tumor necrosis factor receptor superfamily, member 1b (Tnfrsf1b), mRNA [NM_130426]	156767	tumor necrosis factor receptor superfamily, member 1b
A_43_P17008	5.10599	5.08001	5.35189	5.49143	5.41937	5.74794	5.88335	5.49971	5.4115	9.54312	P	P	P	P	P	P	P	P	P	P	Bpgm	Rattus norvegicus 2,3-bisphosphoglycerate mutase (Bpgm), mRNA [NM_199382]	296973	2,3-bisphosphoglycerate mutase
A_44_P237220	2.94318	3.30242	2.78927	3.55835	2.5444	3.0082	3.17565	2.71786	2.89102	1.19184	P	P	P	P	P	P	P	P	P	A	Ttc13	Rattus norvegicus tetratricopeptide repeat domain 13 (Ttc13), mRNA [NM_001136162]	292095	tetratricopeptide repeat domain 13
A_44_P463309	8.02005	7.74337	6.91277	5.64952	6.21591	6.0859	2.92826	3.95713	2.3614	6.1818	P	P	P	P	P	P	P	P	P	P	Plk1	Rattus norvegicus polo-like kinase 1 (Drosophila) (Plk1), mRNA [NM_017100]	25515	polo-like kinase 1 (Drosophila)
A_44_P471426	4.44323	3.60651	4.14927	3.4787	3.79176	4.11457	3.74248	3.62425	3.90713	1.22224	P	P	P	P	P	P	P	P	P	A	Traf3ip1	Rattus norvegicus TNF receptor-associated factor 3 interacting protein 1 (Traf3ip1), mRNA [NM_001012204]	363286	TNF receptor-associated factor 3 interacting protein 1
A_44_P606549	7.53906	7.20107	7.53171	7.67743	7.73341	7.69381	7.79701	7.84115	8.18919	4.77218	P	P	P	P	P	P	P	P	P	P	Srpr	Rattus norvegicus signal recognition particle receptor ('docking protein') (Srpr), mRNA [NM_001034150]	315548	signal recognition particle receptor ('docking protein')
A_44_P336699	5.67456	5.89074	5.92273	4.84944	4.85751	5.3824	5.40581	5.05756	5.19309	3.92018	P	P	P	P	P	P	P	P	P	P	Rufy3	Rattus norvegicus RUN and FYVE domain containing 3 (Rufy3), mRNA [NM_001025127]	360921	RUN and FYVE domain containing 3
A_44_P135224	6.186	6.11738	5.69282	4.4582	4.54997	3.55535	4.97137	6.13336	5.06286	1.30771	P	P	P	P	P	P	P	P	P	A	Plk3	Rattus norvegicus polo-like kinase 3 (Drosophila) (Plk3), mRNA [NM_022187]	58936	polo-like kinase 3 (Drosophila)
A_44_P401140	5.05415	4.9482	5.27295	4.86048	5.23646	5.32029	5.06869	4.60074	4.76856	3.51352	P	P	P	P	P	P	P	P	P	P	Znf18	Rattus norvegicus zinc finger protein 18 (Znf18), mRNA [NM_001012008]	303226	zinc finger protein 18
A_43_P10314	3.83999	3.546	3.4367	2.54968	3.45658	3.70933	3.70274	2.47029	3.23858	1.90649	P	P	P	P	P	P	P	P	P	A	Ppp1r12c	PREDICTED: Rattus norvegicus similar to protein phosphatase 1, regulatory subunit 12C (LOC499076), mRNA [XM_574359]	499076	protein phosphatase 1, regulatory (inhibitor) subunit 12C
A_44_P359032	8.52465	8.95754	8.95462	9.21107	9.27827	9.14658	9.27919	9.29869	9.38621	9.08811	P	P	P	P	P	P	P	P	P	P	Pink1	Rattus norvegicus PTEN induced putative kinase 1 (Pink1), nuclear gene encoding mitochondrial protein, mRNA [NM_001106694]	298575	PTEN induced putative kinase 1
A_42_P514585	15.4131	15.5797	15.8221	15.6357	15.6725	16.1029	15.7572	16.0494	16.0318	14.9953	P	P	P	P	P	P	P	P	P	P	Tpt1	Rattus norvegicus tumor protein, translationally-controlled 1 (Tpt1), mRNA [NM_053867]	116646	tumor protein, translationally-controlled 1
A_42_P776359	9.81588	9.81169	9.87431	10.2134	10.4656	10.055	10.0141	10.239	10.3712	9.98789	P	P	P	P	P	P	P	P	P	P	Mtvr2	Rattus norvegicus mammary tumor virus receptor 2 (Mtvr2), mRNA [NM_001015013]	309170	mammary tumor virus receptor 2
A_44_P144916	4.12697	4.10388	4.04596	3.74129	4.20355	4.54464	3.74057	3.655	3.87085	2.35989	P	P	P	P	P	P	P	P	P	A	Ctdp1	Rattus norvegicus CTD (carboxy-terminal domain, RNA polymerase II, polypeptide A) phosphatase, subunit 1 (Ctdp1), mRNA [NM_001106131]	291414	CTD (carboxy-terminal domain, RNA polymerase II, polypeptide A) phosphatase, subunit 1
A_44_P513853	7.46927	7.22936	7.59169	6.92592	6.26642	6.2718	6.96276	6.34793	6.76591	2.34142	P	P	P	P	P	P	P	P	P	A	Nxn	Rattus norvegicus nucleoredoxin (Nxn), mRNA [NM_001108285]	360577	nucleoredoxin
A_44_P294846	3.82254	4.92355	4.96734	5.27696	5.52872	5.55554	4.31693	4.80729	4.39234	2.1793	P	P	P	P	P	P	P	P	P	A	Gucy2g	Rattus norvegicus ksGC mRNA, complete cds. [U33847]	245708	guanylate cyclase 2G
A_44_P226658	3.55724	3.83826	2.62965	3.498	4.12774	3.70991	3.88334	4.14505	3.97805	5.94428	P	P	P	P	P	P	P	P	P	M	Scnn1g	Rattus norvegicus sodium channel, nonvoltage-gated, type I, gamma (Scnn1g), mRNA [NM_017046]	24768	sodium channel, nonvoltage-gated, type I, gamma
A_43_P12753	12.8026	12.9112	12.9691	12.6425	12.8963	13.1765	12.673	12.9495	12.7383	10.4724	P	P	P	P	P	P	P	P	P	P	Pgam1	Rattus norvegicus phosphoglycerate mutase 1 (brain) (Pgam1), mRNA [NM_053290]	24642	phosphoglycerate mutase 1 (brain)
A_44_P389527	4.8359	4.84382	4.27645	3.61587	4.23068	4.57137	4.00472	3.71221	4.13214	1.19775	P	P	P	P	P	P	P	P	P	A	Ppp1r8	Rattus norvegicus protein phosphatase 1, regulatory (inhibitor) subunit 8 (Ppp1r8), mRNA [NM_001107911]	313030	protein phosphatase 1, regulatory (inhibitor) subunit 8
A_44_P1042387	11.5403	11.5755	11.5303	11.3907	11.4076	11.7386	11.4221	11.3119	11.2906	10.5967	P	P	P	P	P	P	P	P	P	P	Vdac3	Rattus norvegicus voltage-dependent anion channel 3 (Vdac3), mRNA [NM_031355]	83532	voltage-dependent anion channel 3
A_44_P247219	8.11982	7.96244	8.18759	6.83179	6.64639	7.11997	6.80551	6.47336	6.63632	7.13224	P	P	P	P	P	P	P	P	P	P	Cited4	Rattus norvegicus Cbp/p300-interacting transactivator, with Glu/Asp-rich carboxy-terminal domain, 4 (Cited4), mRNA [NM_053699]	114491	Cbp/p300-interacting transactivator, with Glu/Asp-rich carboxy-terminal domain, 4
A_44_P131240	2.51913	3.33294	2.40886	2.84935	3.58735	2.39127	4.15728	4.10123	4.22215	4.3187	P	P	P	P	P	P	P	P	P	P	Dst	Rattus norvegicus dystonin (Dst), mRNA [NM_001108208]	316313	dystonin
A_42_P815727	5.21721	5.82808	5.79939	5.28549	5.54884	5.91817	5.61481	5.85633	5.78858	6.0119	P	P	P	P	P	P	P	P	P	P	Usp48	Rattus norvegicus ubiquitin specific protease 48 (Usp48), mRNA [NM_198785]	362636	ubiquitin specific protease 48
A_44_P558014	3.18047	3.45531	3.21809	1.79205	2.58098	3.26092	2.78086	1.45858	2.22577	1.18658	P	P	P	P	P	P	P	P	P	A	LOC362758	PREDICTED: Rattus norvegicus similar to peptidylprolyl isomerase (cyclophilin)-like 2 (LOC362758), mRNA [XM_001059623]	362758	similar to peptidylprolyl isomerase (cyclophilin)-like 2
A_44_P107634	6.2865	5.83556	5.37998	4.80898	5.3175	5.06306	4.90599	4.28274	4.20089	1.18688	P	P	P	P	P	P	P	P	P	A	Haus4	Rattus norvegicus HAUS augmin-like complex, subunit 4 (Haus4), mRNA [NM_001013995]	305882	HAUS augmin-like complex, subunit 4
A_42_P712777	3.34832	3.99997	3.11506	2.51283	2.56609	3.54042	3.36376	2.81959	2.57252	1.20208	P	P	P	P	P	P	P	P	P	A	Cabin1	Rattus norvegicus calcineurin binding protein 1 (Cabin1), mRNA [NM_053575]	94165	calcineurin binding protein 1
A_44_P135549	6.38359	6.34764	6.47903	6.74053	6.88344	7.24138	6.30881	5.97693	6.04057	1.32963	P	P	P	P	P	P	P	P	P	A	Ap1m1	Rattus norvegicus adaptor-related protein complex 1, mu 1 subunit (Ap1m1), mRNA [NM_001044239]	306332	adaptor-related protein complex 1, mu 1 subunit
A_44_P292327	8.48237	8.77695	9.00228	8.50823	8.55221	9.18999	8.48847	8.38446	8.3894	3.61656	P	P	P	P	P	P	P	P	P	P	G6pd	Rattus norvegicus glucose-6-phosphate dehydrogenase (G6pd), mRNA [NM_017006]	24377	glucose-6-phosphate dehydrogenase
A_44_P622645	2.8534	3.41265	4.48542	2.40971	3.44337	3.36638	2.79844	2.37048	3.29112	1.61489	P	P	P	P	P	P	P	P	P	A	Zrsr2	PREDICTED: Rattus norvegicus similar to U2af1-rs2 (predicted) (RGD1559763_predicted), mRNA [XM_217612]	302670	zinc finger (CCCH type), RNA binding motif and serine/arginine rich 2
A_44_P293315	3.61361	4.65116	4.08242	3.92099	4.27645	4.17418	3.44669	4.15728	4.01836	4.24978	P	P	P	P	P	P	P	P	P	P	Bbs4	Rattus norvegicus Bardet-Biedl syndrome 4 (Bbs4), mRNA [NM_001106826]	300754	Bardet-Biedl syndrome 4
A_44_P541461	1.30128	1.24335	1.11177	1.10821	1.07456	1.03723	1.21243	1.16079	1.20265	13.1055	A	A	A	A	A	A	A	A	A	P	Alas2	Rattus norvegicus aminolevulinate, delta-, synthase 2 (Alas2), nuclear gene encoding mitochondrial protein, mRNA [NM_013197]	25748	aminolevulinate, delta-, synthase 2
A_44_P254144	7.78638	8.16707	8.15803	8.35259	8.15284	8.43946	8.25098	8.1634	8.40875	1.90667	P	P	P	P	P	P	P	P	P	A	Aftph	PREDICTED: Rattus norvegicus similar to RIKEN cDNA 9130023F12 gene (predicted) (RGD1311920_predicted), mRNA [XM_223651]	305544	aftiphilin
A_44_P524359	8.90077	9.79237	9.30915	7.86081	7.99629	8.70383	9.83726	11.0325	10.4125	10.4675	P	P	P	P	P	P	P	P	P	P	Anxa1	Rattus norvegicus annexin A1 (Anxa1), mRNA [NM_012904]	25380	annexin A1
A_44_P1047315	2.74092	2.50612	1.67177	4.18662	3.97464	4.73288	4.79076	4.61805	5.00026	3.83677	P	P	P	P	P	P	P	P	P	P	Lynx1	Rattus norvegicus Ly6/neurotoxin 1 (Lynx1), mRNA [NM_001130546]	300018	Ly6/neurotoxin 1
A_42_P689873	7.45993	7.27583	7.20216	8.19012	7.89987	7.71085	8.21337	8.04652	8.39669	4.69749	P	P	P	P	P	P	P	P	P	P	Cmtm8	Rattus norvegicus CKLF-like MARVEL transmembrane domain containing 8 (Cmtm8), mRNA [NM_198754]	301045	CKLF-like MARVEL transmembrane domain containing 8
A_44_P548025	9.02461	9.32516	9.30325	8.67442	8.83985	8.89255	8.67255	8.80758	8.88419	9.08014	P	P	P	P	P	P	P	P	P	P	Hnrpm	Rattus norvegicus heterogeneous nuclear ribonucleoprotein M (Hnrpm), transcript variant 2, mRNA [NM_053876]	116655	heterogeneous nuclear ribonucleoprotein M
A_43_P20501	4.13837	3.97778	4.14013	2.7084	3.75913	3.03926	3.33635	3.79703	3.26948	2.98741	P	P	P	P	P	P	P	P	P	P	Zfp217	Rattus norvegicus zinc finger protein 217 (Zfp217), mRNA [NM_001107813]	311764	zinc finger protein 217
A_43_P12245	4.60834	4.70627	4.82883	5.00663	5.22189	4.57367	3.9457	5.0092	4.74993	2.06411	P	P	P	P	P	P	P	P	P	A	Rhob	Rattus norvegicus ras homolog gene family, member B (Rhob), mRNA [NM_022542]	64373	ras homolog gene family, member B
A_42_P619308	8.91745	9.00648	8.97627	9.03125	9.24579	9.14109	8.91598	9.33327	9.16142	7.47879	P	P	P	P	P	P	P	P	P	P	Mrps18a	Rattus norvegicus mitochondrial ribosomal protein S18A (Mrps18a), nuclear gene encoding mitochondrial protein, mRNA [NM_198756]	301249	mitochondrial ribosomal protein S18A
A_43_P18920	2.66092	3.08151	2.87527	1.36494	2.71169	2.88872	2.19656	2.40526	2.6702	1.18191	P	P	P	P	P	P	P	P	P	A	Ercc8	Rattus norvegicus excision repair cross-complementing rodent repair deficiency, complementation group 8 (Ercc8), mRNA [NM_001107650]	310071	excision repair cross-complementing rodent repair deficiency, complementation group 8
A_44_P1000389	9.84829	10.3193	10.2079	9.44927	9.48562	10.2371	9.31163	9.45816	9.36246	7.78638	P	P	P	P	P	P	P	P	P	P	Eprs	Rattus norvegicus glutamyl-prolyl-tRNA synthetase (Eprs), mRNA [NM_001024238]	289352	glutamyl-prolyl-tRNA synthetase
A_44_P436597	5.89822	5.89922	5.86657	6.11633	6.34912	6.35324	6.35807	6.23993	6.29845	1.19514	P	P	P	P	P	P	P	P	P	A	RGD1306284	Rattus norvegicus similar to RIKEN cDNA 1110005A03 (RGD1306284), mRNA [NM_001008283]	287918	similar to RIKEN cDNA 1110005A03
A_44_P540969	2.86268	4.14664	3.82349	4.44222	4.7028	4.69622	4.48164	4.7805	5.15858	1.19824	P	P	P	P	P	P	P	P	P	A	Lkap	Rattus norvegicus limkain b1 (Lkap), mRNA [NM_133421]	170946	limkain b1
A_44_P288418	4.55285	4.52676	4.45243	4.40125	4.43418	4.10721	4.54332	4.22177	3.91897	5.46442	P	P	P	P	P	P	P	P	P	P	2010-03-01	Rattus norvegicus membrane-associated ring finger (C3HC4) 1 (March1), mRNA [NM_001135838]	361135	membrane-associated ring finger (C3HC4) 1
A_44_P932190	3.53836	3.1414	3.82429	2.7823	3.35586	3.61757	3.49279	2.73028	2.64558	1.18758	P	P	P	P	P	P	P	P	P	A	Zxdc	PREDICTED: Rattus norvegicus similar to cDNA sequence BC022133 (predicted) (RGD1561296_predicted), mRNA [XM_575607]	362399	ZXD family zinc finger C
A_44_P424148	2.7344	2.89953	3.50814	1.22404	2.14742	2.93386	1.79236	2.59057	1.65679	1.18368	P	P	P	A	P	P	P	P	P	A	Gldc	Rattus norvegicus glycine dehydrogenase (decarboxylating) (Gldc), nuclear gene encoding mitochondrial protein, mRNA [NM_001107583]	309312	glycine dehydrogenase (decarboxylating)
A_44_P808496	3.79832	2.23631	4.26819	1.20726	1.15978	2.66447	1.12748	2.0352	1.21115	1.18674	P	P	P	A	A	P	A	P	P	A	RGD1562590	PREDICTED: Rattus norvegicus similar to hypothetical protein (predicted) (RGD1562590_predicted), mRNA [XM_231787]	312365	similar to hypothetical protein
A_44_P429379	6.29586	6.06789	5.91373	5.80881	5.9015	5.76103	5.93505	5.66484	5.64195	7.01308	P	P	P	P	P	P	P	P	P	P	RGD1564268	PREDICTED: Rattus norvegicus similar to ribosomal protein L36 (RGD1564268), mRNA [XM_001072962]	300001	similar to ribosomal protein L36
A_44_P994768	8.42319	8.47214	8.31061	9.5192	9.22743	8.8949	9.29869	9.06056	9.44269	6.90631	P	P	P	P	P	P	P	P	P	P	Ssr3	Rattus norvegicus signal sequence receptor, gamma (Ssr3), mRNA [NM_031120]	81784	signal sequence receptor, gamma
A_44_P915229	3.391	3.02797	2.78243	2.80151	3.1728	3.72034	2.99552	3.22079	2.92013	1.28147	P	P	P	P	P	P	P	P	P	A	Wdr89	Rattus norvegicus WD repeat domain 89 (Wdr89), mRNA [NM_001014078]	314243	WD repeat domain 89
A_44_P323430	2.39052	3.22637	2.9437	3.07767	3.32446	3.44517	3.91264	2.64864	2.95012	1.30116	P	P	P	P	P	P	P	P	P	A	Nme7	Rattus norvegicus non-metastatic cells 7, protein expressed in (nucleoside-diphosphate kinase) (Nme7), mRNA [NM_138532]	171566	non-metastatic cells 7, protein expressed in (nucleoside-diphosphate kinase)
A_44_P316561	12.5062	12.7209	13.0158	12.7028	12.879	12.8839	12.9335	13.0101	12.9877	12.4389	P	P	P	P	P	P	P	P	P	P	Serf2	Rattus norvegicus small EDRK-rich factor 2 (Serf2), mRNA [NM_001098782]	502663	small EDRK-rich factor 2
A_44_P100557	4.63465	4.31223	4.48789	4.75512	5.12796	5.08321	4.92189	4.76012	4.78661	5.59525	P	P	P	P	P	P	P	P	P	P	Zfp219	Rattus norvegicus zinc finger protein 219 (Zfp219), mRNA [NM_001007681]	305848	zinc finger protein 219
A_44_P516017	5.8157	5.47327	4.66875	4.38257	3.7672	3.60241	4.72213	4.15108	3.89896	6.14729	P	P	P	P	P	P	P	P	P	P	Efhd2	Rattus norvegicus EF-hand domain family, member D2 (Efhd2), mRNA [NM_001031648]	298609	EF-hand domain family, member D2
A_44_P1060513	4.19772	3.82854	3.52346	3.56399	4.06854	4.28048	3.29085	3.01296	3.1739	2.22746	P	P	P	P	P	P	P	P	P	A	Thex1	Rattus norvegicus three prime histone mRNA exonuclease 1 (Thex1), mRNA [NM_001014143]	361159	three prime histone mRNA exonuclease 1
A_44_P161602	2.38126	3.43327	3.03926	2.82538	3.0082	3.14204	2.11552	3.07946	3.27972	2.29941	P	P	P	P	P	P	P	P	P	A	Rab43	Rattus norvegicus RAB43, member RAS oncogene family (Rab43), mRNA [NM_001024331]	500249	RAB43, member RAS oncogene family
A_44_P314312	2.28406	3.3578	2.42701	1.70747	3.44201	3.89409	1.29404	2.43987	3.19511	2.31875	P	P	P	P	P	P	A	P	P	A	Nol9	Nol9 protein Fragment [Source:UniProtKB/TrEMBL;Acc:Q4G021] [ENSRNOT00000013535]	313744	nucleolar protein 9
A_44_P393605	6.84974	6.40135	6.41603	6.29516	6.27586	6.29964	6.25313	6.31507	5.9865	6.17625	P	P	P	P	P	P	P	P	P	P	Taf9b	Rattus norvegicus TAF9B RNA polymerase II, TATA box binding protein (TBP)-associated factor (Taf9b), mRNA [NM_133615]	171152	TAF9B RNA polymerase II, TATA box binding protein (TBP)-associated factor
A_44_P1043051	4.08201	4.43632	4.30495	4.56501	4.77999	4.5755	3.75777	4.04009	4.38743	2.31946	P	P	P	P	P	P	P	P	P	A	Sike	Rattus norvegicus suppressor of IKK epsilon (Sike), mRNA [NM_001012182]	362007	suppressor of IKK epsilon
A_43_P13277	6.05233	5.56523	5.32436	4.80557	5.29825	4.9256	4.60759	5.05619	4.61161	2.29795	P	P	P	P	P	P	P	P	P	A	Psmc3ip	Rattus norvegicus PSMC3 interacting protein (Psmc3ip), mRNA [NM_134458]	140938	PSMC3 interacting protein
A_44_P1049532	7.40096	7.35023	7.6518	7.80372	7.87364	7.84466	7.67853	7.73107	7.88831	2.00247	P	P	P	P	P	P	P	P	P	A	RGD1311863	Rattus norvegicus similar to RIKEN cDNA 2410127L17 (RGD1311863), mRNA [NM_001024974]	293871	similar to RIKEN cDNA 2410127L17
A_42_P768776	8.49302	8.63026	8.58838	9.16395	9.20654	9.09083	9.11229	9.04362	9.1662	6.24989	P	P	P	P	P	P	P	P	P	P	Zfp330	Rattus norvegicus zinc finger protein 330 (Zfp330), mRNA [NM_001108443]	361387	zinc finger protein 330
A_43_P23298	3.79767	4.66698	4.00086	3.87239	3.30073	3.65298	3.47148	4.04565	3.36932	1.18241	P	P	P	P	P	P	P	P	P	A	Ccdc123	Rattus norvegicus coiled-coil domain containing 123 (Ccdc123), mRNA [NM_001127599]	292811	coiled-coil domain containing 123
A_43_P15356	4.86107	5.01788	4.87248	4.40588	4.238	4.90048	4.14717	4.19482	4.48123	3.7638	P	P	P	P	P	P	P	P	P	P	Mgea5	Rattus norvegicus meningioma expressed antigen 5 (hyaluronidase) (Mgea5), mRNA [NM_131904]	154968	meningioma expressed antigen 5 (hyaluronidase)
A_44_P433964	3.11169	3.46127	3.2568	3.05439	3.87239	3.49058	3.44576	3.38856	3.40908	1.19126	P	P	P	P	P	P	P	P	P	A	RGD1311648	Rattus norvegicus similar to hypothetical protein FLJ21820 (RGD1311648), mRNA [NM_001014075]	313949	similar to hypothetical protein FLJ21820
A_44_P105156	8.18011	8.2533	8.38633	8.47356	9.00868	8.46054	9.02842	8.97877	9.24217	1.18314	P	P	P	P	P	P	P	P	P	A	Stard10	Rattus norvegicus StAR-related lipid transfer (START) domain containing 10 (Stard10), mRNA [NM_001013069]	293150	StAR-related lipid transfer (START) domain containing 10
A_43_P23467	4.55029	3.98011	4.64518	3.93711	3.31632	3.55624	3.80537	3.31206	3.49648	7.48784	P	P	P	P	P	P	P	P	P	P	B3galnt2	Rattus norvegicus beta-1,3-N-acetylgalactosaminyltransferase 2 (B3galnt2), mRNA [NM_001144851]	291212	beta-1,3-N-acetylgalactosaminyltransferase 2
A_44_P187320	2.34348	2.16428	2.43964	1.83985	2.13579	3.0377	2.63314	1.53292	2.65077	1.18071	P	P	P	P	P	P	P	P	P	A	Lias	Rattus norvegicus lipoic acid synthetase (Lias), nuclear gene encoding mitochondrial protein, mRNA [NM_001012037]	305348	lipoic acid synthetase
A_44_P284001	2.74785	1.90191	1.20879	1.90483	1.18611	4.19181	2.78243	2.11495	1.19555	9.59526	P	P	A	P	A	P	P	P	P	P	MGC116197	Rattus norvegicus similar to RIKEN cDNA 1700001E04 (MGC116197), mRNA [NM_001025755]	367620	similar to RIKEN cDNA 1700001E04
A_44_P453543	6.41372	6.72097	6.88997	7.16614	7.99498	7.84406	7.69067	7.76671	7.49783	3.9109	P	P	P	P	P	P	P	P	P	P	RGD1308127	Rattus norvegicus similar to 2700078E11Rik protein (RGD1308127), mRNA [NM_001014248]	365493	similar to 2700078E11Rik protein
A_42_P814235	1.15386	2.02189	1.49261	4.49607	3.65315	3.38577	5.15267	5.15729	4.78564	4.93779	A	P	P	P	P	P	P	P	P	P	P2ry6	Rattus norvegicus pyrimidinergic receptor P2Y, G-protein coupled, 6 (P2ry6), mRNA [NM_057124]	117264	pyrimidinergic receptor P2Y, G-protein coupled, 6
A_42_P453894	10.2421	10.4554	10.528	10.7124	10.9832	10.7303	10.7166	11.0164	10.8127	7.20561	P	P	P	P	P	P	P	P	P	P	RGD1306682	Rattus norvegicus similar to RIKEN cDNA 1810046J19 (RGD1306682), mRNA [NM_001108296]	360617	similar to RIKEN cDNA 1810046J19
A_43_P12574	3.61319	3.18163	1.61208	2.63789	2.64606	3.00113	3.53226	2.38762	2.80246	1.21629	P	P	P	P	P	P	P	P	P	A	Neu1	Rattus norvegicus sialidase 1 (lysosomal sialidase) (Neu1), mRNA [NM_031522]	24591	sialidase 1 (lysosomal sialidase)
A_44_P196723	9.21553	9.1342	9.37914	9.49507	9.57686	9.58779	9.53613	9.53326	9.41674	9.08298	P	P	P	P	P	P	P	P	P	P	Commd1	Rattus norvegicus copper metabolism (Murr1) domain containing 1 (Commd1), mRNA [NM_001115022]	289831	copper metabolism (Murr1) domain containing 1
A_43_P18144	5.28605	5.9961	6.12213	5.9562	6.04558	6.16371	6.38767	6.3103	6.31348	1.7978	P	P	P	P	P	P	P	P	P	A	Fundc1	Rattus norvegicus FUN14 domain containing 1 (Fundc1), mRNA [NM_001025027]	363442	FUN14 domain containing 1
A_44_P225493	5.61414	5.72087	5.77213	5.90696	5.98061	6.14025	5.88165	5.80049	6.0091	4.90409	P	P	P	P	P	P	P	P	P	P	Usp15	Rattus norvegicus ubiquitin specific peptidase 15 (Usp15), mRNA [NM_145184]	171329	ubiquitin specific peptidase 15
A_44_P250368	4.34854	4.66226	4.08591	1.10195	2.24451	2.22814	2.24052	1.18218	1.63315	2.11705	P	P	P	A	P	P	P	A	P	A	Tk1	Rattus norvegicus thymidine kinase 1, soluble (Tk1), mRNA [NM_052800]	24834	thymidine kinase 1, soluble
A_43_P12786	2.97754	2.92414	3.76236	3.43441	3.79516	2.9746	2.91538	3.99246	1.99625	9.56144	P	P	P	P	P	P	P	P	P	P	Fabp4	Rattus norvegicus fatty acid binding protein 4, adipocyte (Fabp4), mRNA [NM_053365]	79451	fatty acid binding protein 4, adipocyte
A_44_P972929	5.38714	5.08765	4.88011	5.18101	5.39915	5.38177	5.50445	5.22393	5.46113	6.82968	P	P	P	P	P	P	P	P	P	P	Zfp91	Rattus norvegicus zinc finger protein 91 (Zfp91), mRNA [NM_001169120]	246282	zinc finger protein 91
A_44_P481525	7.67373	7.71085	7.6842	8.08908	8.12239	8.33086	7.97127	7.96084	7.87317	4.54172	P	P	P	P	P	P	P	P	P	P	Eif5	Rattus norvegicus eukaryotic translation initiation factor 5 (Eif5), mRNA [NM_020075]	56783	eukaryotic translation initiation factor 5
A_44_P524846	8.1863	8.35159	8.49384	8.45791	7.96703	8.66243	7.78259	7.66046	8.00737	2.08745	P	P	P	P	P	P	P	P	P	A	Sars	Rattus norvegicus seryl-tRNA synthetase (Sars), mRNA [NM_001007606]	266975	seryl-tRNA synthetase
A_44_P1021535	1.16531	1.12915	4.28309	2.70664	1.2635	1.1761	1.05163	1.07561	1.05806	1.17866	A	A	P	P	A	A	A	A	A	A	Mlana	Rattus norvegicus melan-A (Mlana), mRNA [NM_001106348]	293890	melan-A
A_44_P171118	1.16675	1.12857	1.30688	1.32631	1.26318	2.90337	1.07856	1.07636	1.06568	1.18628	A	A	A	A	A	P	A	A	A	A	RGD1564843	PREDICTED: Rattus norvegicus similar to hypothetical protein 4930474N05 (RGD1564843), mRNA [XM_229068]	302765	similar to hypothetical protein 4930474N05
A_44_P354338	5.34881	5.48255	5.38072	5.44763	5.47548	5.43709	5.22647	5.50556	5.35013	5.90755	P	P	P	P	P	P	P	P	P	P	Fbxl12	Rattus norvegicus F-box and leucine-rich repeat protein 12 (Fbxl12), mRNA [NM_001025700]	313782	F-box and leucine-rich repeat protein 12
A_44_P193904	1.16325	2.83747	2.80728	2.02942	3.36468	4.08242	3.98074	4.0552	3.8781	1.19333	A	P	P	P	P	P	P	P	P	A	Dlg2	Rattus norvegicus discs, large homolog 2 (Drosophila) (Dlg2), mRNA [NM_022282]	64053	discs, large homolog 2 (Drosophila)
A_44_P349452	13.8579	13.5709	13.4271	13.6249	13.654	13.5643	13.4411	13.5121	13.4038	12.8651	P	P	P	P	P	P	P	P	P	P	RGD1565509	Rattus norvegicus similar to ribosomal protein S2 (LOC364699), mRNA [XM_344588]	364699	similar to ribosomal protein S2
A_42_P609522	7.47131	7.40612	7.50029	7.6554	7.69874	7.43067	7.8781	7.79595	7.90149	5.32551	P	P	P	P	P	P	P	P	P	P	Sigmar1	Rattus norvegicus sigma non-opioid intracellular receptor 1 (Sigmar1), mRNA [NM_030996]	29336	sigma non-opioid intracellular receptor 1
A_44_P1070860	4.31768	4.63441	5.49707	4.01141	4.15824	4.05906	4.68053	4.38858	4.6396	6.81375	P	P	P	P	P	P	P	P	P	P	Rab38	Rattus norvegicus small GTP binding protein (Rab38) mRNA, partial cds. [AY425759]	252916	RAB38, member RAS oncogene family
A_44_P1029956	6.04973	5.48936	6.37305	6.45574	6.46418	6.04558	7.01853	6.89939	6.80906	9.32516	P	P	P	P	P	P	P	P	P	P	Cnn3	Rattus norvegicus calponin 3, acidic (Cnn3), mRNA [NM_019359]	54321	calponin 3, acidic
A_44_P196456	9.03455	9.10707	9.03954	8.65503	8.47851	8.79828	8.69148	8.56572	8.55054	7.88382	P	P	P	P	P	P	P	P	P	P	Gnb2	Rattus norvegicus guanine nucleotide binding protein (G protein), beta polypeptide 2 (Gnb2), mRNA [NM_031037]	81667	guanine nucleotide binding protein (G protein), beta polypeptide 2
A_44_P760327	5.31188	5.44523	5.41049	4.92635	5.29771	5.25665	5.17861	4.91395	5.03824	2.56426	P	P	P	P	P	P	P	P	P	P	MGC94282	Rattus norvegicus similar to 5930416I19Rik protein (MGC94282), transcript variant 1, non-coding RNA [NR_027366]	297627	similar to 5930416I19Rik protein
A_42_P589201	2.77568	3.50436	3.07653	3.47759	3.52055	3.37877	3.74802	3.86475	3.93635	1.23609	P	P	P	P	P	P	P	P	P	A	Slc15a4	Rattus norvegicus solute carrier family 15, member 4 (Slc15a4), mRNA [NM_144758]	246280	solute carrier family 15, member 4
A_44_P323892	8.2789	8.10363	8.15368	8.25245	8.31232	8.22754	7.8868	8.1509	8.15763	9.22002	P	P	P	P	P	P	P	P	P	P	RGD1559951	PREDICTED: Rattus norvegicus similar to 60S ribosomal protein L37a (RGD1559951), mRNA [XM_228717]	302528	similar to 60S ribosomal protein L37a
A_42_P784931	5.10332	5.29952	5.42686	5.01275	5.22458	5.83313	4.99753	5.1712	5.49818	4.24541	P	P	P	P	P	P	P	P	P	P	Dopey2	PREDICTED: Rattus norvegicus dopey family member 2 (predicted) (Dopey2_predicted), mRNA [XM_221640]	304077	dopey family member 2
A_44_P513193	7.41347	7.76938	8.30845	8.72901	8.52731	8.63712	8.61962	8.82536	8.78586	7.51533	P	P	P	P	P	P	P	P	P	P	Gamt	Rattus norvegicus guanidinoacetate N-methyltransferase (Gamt), mRNA [NM_012793]	25257	guanidinoacetate N-methyltransferase
A_42_P759043	5.03283	5.59945	5.6292	5.31072	5.48431	5.61361	5.77088	5.56918	5.47035	1.48486	P	P	P	P	P	P	P	P	P	A	RGD1311783	Rattus norvegicus similar to RIKEN cDNA 2010012O05 (RGD1311783), mRNA [NM_001134509]	294012	similar to RIKEN cDNA 2010012O05
A_44_P163795	2.31499	3.53063	4.15535	5.09739	5.15704	5.03974	5.04065	5.01931	4.78378	2.28406	P	P	P	P	P	P	P	P	P	A	Esco1	Rattus norvegicus establishment of cohesion 1 homolog 1 (S. cerevisiae) (Esco1), mRNA [NM_001126299]	680014	establishment of cohesion 1 homolog 1 (S. cerevisiae)
A_44_P726097	3.65229	3.70617	3.24806	3.90365	3.05808	3.79616	4.10516	4.57413	4.55678	2.15549	P	P	P	P	P	P	P	P	P	A	Lrsam1	Rattus norvegicus leucine rich repeat and sterile alpha motif containing 1 (Lrsam1), mRNA [NM_001107833]	311866	leucine rich repeat and sterile alpha motif containing 1
A_44_P792811	3.74439	3.89859	3.79743	3.64138	3.85731	4.1687	4.12188	3.4029	2.81099	2.09914	P	P	P	P	P	P	P	P	P	A	RGD1308722	Rattus norvegicus similar to RIKEN cDNA A130042E20; open reading frame 57 (RGD1308722), mRNA [NM_001108529]	361822	similar to RIKEN cDNA A130042E20; open reading frame 57
A_44_P1047108	12.7482	12.9335	13.005	13.3824	13.3026	13.3445	13.5187	13.8205	13.7296	10.7553	P	P	P	P	P	P	P	P	P	P	Ddt	Rattus norvegicus D-dopachrome tautomerase (Ddt), mRNA [NM_024131]	29318	D-dopachrome tautomerase
A_44_P349602	2.99249	2.55745	2.55594	2.25172	2.51702	3.30725	1.60509	2.60989	1.8348	1.16464	P	P	P	P	P	P	P	P	P	A	LOC690728	Rattus norvegicus similar to Protein C12orf11 (Sarcoma antigen NY-SAR-95) (LOC690728), mRNA [NM_001109608]	690728	similar to Protein C12orf11 (Sarcoma antigen NY-SAR-95)
A_44_P491929	5.0092	5.63614	5.10538	4.95581	5.34269	5.31316	5.49319	5.34189	5.6123	6.4443	P	P	P	P	P	P	P	P	P	P	Prpf18	Rattus norvegicus PRP18 pre-mRNA processing factor 18 homolog (S. cerevisiae) (Prpf18), mRNA [NM_138523]	171552	PRP18 pre-mRNA processing factor 18 homolog (S. cerevisiae)
A_44_P497174	5.73387	5.43079	5.548	5.70182	6.27411	6.22561	5.86906	6.47581	6.11698	3.2341	P	P	P	P	P	P	P	P	P	P	Gramd1b	PREDICTED: Rattus norvegicus GRAM domain containing 1B (predicted) (Gramd1b_predicted), mRNA [XM_217113]	300644	GRAM domain containing 1B
A_44_P391926	4.67086	4.58741	4.86481	5.00134	5.30022	5.01095	5.01655	5.04541	4.97755	7.61527	P	P	P	P	P	P	P	P	P	P	Ptp4a3	Rattus norvegicus protein tyrosine phosphatase 4a3 (Ptp4a3), mRNA [NM_001114405]	362930	protein tyrosine phosphatase 4a3
A_44_P539047	7.71668	7.57713	7.36738	7.81982	8.01157	7.4533	8.06193	8.06959	8.15568	7.70979	P	P	P	P	P	P	P	P	P	P	Tmem208	Rattus norvegicus transmembrane protein 208 (Tmem208), mRNA [NM_001106179]	291963	transmembrane protein 208
A_44_P409654	4.56973	4.54666	4.2739	3.71109	3.68529	4.10075	4.26412	4.52446	4.37896	1.19115	P	P	P	P	P	P	P	P	P	A	Amacr	Rattus norvegicus alpha-methylacyl-CoA racemase (Amacr), nuclear gene encoding mitochondrial protein, mRNA [NM_012816]	25284	alpha-methylacyl-CoA racemase
A_44_P367586	2.93529	3.09066	2.01711	3.10888	2.5515	2.83783	4.37085	4.31848	3.87614	8.04207	P	P	P	P	P	P	P	P	P	P	Olr390	Rattus norvegicus olfactory receptor 390 (Olr390), mRNA [NM_001000558]	365885	olfactory receptor 390
A_44_P484984	9.23491	8.88054	9.31991	8.28588	8.35259	8.55423	7.6133	8.17717	8.02916	1.19097	P	P	P	P	P	P	P	P	P	A	Gnmt	Rattus norvegicus glycine N-methyltransferase (Gnmt), mRNA [NM_017084]	25134	glycine N-methyltransferase
A_44_P401131	2.04454	3.36357	2.48489	2.46438	3.82954	2.94953	2.19395	4.70178	3.56193	1.18859	P	P	P	P	P	P	P	P	P	A	Noxo1	Rattus norvegicus NADPH oxidase organizer 1 (Noxo1), mRNA [NM_001106986]	302976	NADPH oxidase organizer 1
A_44_P306316	6.45147	6.75106	6.85006	6.67994	6.17239	6.80705	6.27586	5.6946	6.1463	5.38038	P	P	P	P	P	P	P	P	P	P	Elac2	Rattus norvegicus elaC homolog 2 (E. coli) (Elac2), mRNA [NM_172326]	282826	elaC homolog 2 (E. coli)
A_44_P526056	8.79828	8.90475	8.68357	8.89573	8.76758	9.13051	8.6736	8.72541	8.59883	7.42989	P	P	P	P	P	P	P	P	P	P	Hnrnpk	Rattus norvegicus heterogeneous nuclear ribonucleoprotein K (Hnrnpk), mRNA [NM_057141]	117282	heterogeneous nuclear ribonucleoprotein K
A_44_P116652	2.09541	1.11286	1.24418	1.27925	4.08859	1.15907	1.14563	1.06141	1.39148	1.18255	P	A	A	A	P	A	A	A	P	A	Chrnd	Rattus norvegicus cholinergic receptor, nicotinic, delta (Chrnd), mRNA [NM_019298]	54240	cholinergic receptor, nicotinic, delta
A_44_P544974	6.15026	6.12697	6.21134	6.11792	6.29803	6.51941	5.77516	5.93344	5.81399	4.36762	P	P	P	P	P	P	P	P	P	P	Mki67ip	Rattus norvegicus Mki67 (FHA domain) interacting nucleolar phosphoprotein (Mki67ip), mRNA [NM_139186]	246042	Mki67 (FHA domain) interacting nucleolar phosphoprotein
A_44_P321886	7.20476	6.93861	6.98399	7.20107	7.33287	7.30061	7.45672	7.55841	7.36738	5.09115	P	P	P	P	P	P	P	P	P	P	Fam96b	Rattus norvegicus family with sequence similarity 96, member B (Fam96b), mRNA [NM_001144854]	680987	family with sequence similarity 96, member B
A_44_P335377	4.05334	3.5884	3.96928	3.96521	3.61837	4.04751	3.33513	3.69492	3.51241	1.17414	P	P	P	P	P	P	P	P	P	A	Fbxw5	Rattus norvegicus F-box and WD repeat domain containing 5 (Fbxw5), mRNA [NM_001025730]	362081	F-box and WD repeat domain containing 5
A_44_P257221	8.62726	8.81722	8.80464	8.80015	8.88701	9.12803	8.82171	8.66919	8.79479	6.67204	P	P	P	P	P	P	P	P	P	P	Atp6v1b2	Rattus norvegicus ATPase, H transporting, lysosomal V1 subunit B2 (Atp6v1b2), mRNA [NM_057213]	117596	ATPase, H transporting, lysosomal V1 subunit B2
A_44_P379331	11.7867	10.9232	10.9494	14.8174	14.8547	14.1147	14.1026	16.0747	15.3182	15.9119	P	P	P	P	P	P	P	P	P	P	LOC257642	Rattus norvegicus rRNA promoter binding protein (LOC257642), mRNA [NM_147136]	257642	rRNA promoter binding protein
A_43_P17854	4.55587	4.87747	4.58178	4.26277	4.74371	4.64604	3.53882	4.42186	4.25018	4.45051	P	P	P	P	P	P	P	P	P	P	Ift80	Rattus norvegicus intraflagellar transport 80 homolog (Chlamydomonas) (Ift80), mRNA [NM_001013911]	295106	intraflagellar transport 80 homolog (Chlamydomonas)
A_44_P365531	6.81421	7.29052	7.13497	6.91442	6.77466	7.36947	6.94467	6.86534	6.85309	11.0867	P	P	P	P	P	P	P	P	P	P	Hsd17b4	Rattus norvegicus hydroxysteroid (17-beta) dehydrogenase 4 (Hsd17b4), mRNA [NM_024392]	79244	hydroxysteroid (17-beta) dehydrogenase 4
A_44_P361504	8.46121	8.5706	8.52606	8.61647	8.63712	8.80464	8.69994	8.6601	8.59337	7.70902	P	P	P	P	P	P	P	P	P	P	LOC685939	PREDICTED: Rattus norvegicus similar to basic transcription factor 3 (LOC685939), mRNA [XM_001062929]	685939	similar to basic transcription factor 3
A_44_P264749	3.71903	3.79616	3.0947	3.86268	4.23161	3.99385	4.25782	4.24933	4.57668	4.9482	P	P	P	P	P	P	P	P	P	P	Rbl2	Rattus norvegicus retinoblastoma-like 2 (Rbl2), mRNA [NM_031094]	81758	retinoblastoma-like 2
A_44_P114869	12.1466	12.0363	12.4222	13.3598	13.4109	13.0999	13.6004	13.5868	13.7362	13.3542	P	P	P	P	P	P	P	P	P	P	Ftl	Rattus norvegicus ferritin, light polypeptide (Ftl), mRNA [NM_022500]	29292	ferritin, light polypeptide
A_44_P537652	3.29317	4.43312	4.54917	5.04856	5.02358	5.32574	4.77078	4.63848	5.02688	1.48427	P	P	P	P	P	P	P	P	P	A	Arid2	PREDICTED: Rattus norvegicus AT rich interactive domain 2 (Arid-rfx like) (predicted) (Arid2_predicted), mRNA [XM_345867]	366980	AT rich interactive domain 2 (Arid-rfx like)
A_44_P182810	4.28956	3.96833	4.10123	4.39234	4.83548	4.75285	4.64358	4.45724	4.4808	1.54027	P	P	P	P	P	P	P	P	P	A	Alg11	Rattus norvegicus asparagine-linked glycosylation 11, alpha-1,2-mannosyltransferase homolog (yeast) (Alg11), mRNA [NM_001108401]	361174	asparagine-linked glycosylation 11, alpha-1,2-mannosyltransferase homolog (yeast)
A_44_P760697	3.64221	3.97436	4.49303	4.0554	4.07535	4.28451	3.88935	3.88082	4.26648	1.60752	P	P	P	P	P	P	P	P	P	A	Nhej1	Rattus norvegicus nonhomologous end-joining factor 1 (Nhej1), mRNA [NM_001014217]	363251	nonhomologous end-joining factor 1
A_44_P453297	4.85671	4.99121	5.07531	5.02729	5.04662	5.54828	5.02205	4.48123	4.5039	1.94242	P	P	P	P	P	P	P	P	P	A	Actr10	Rattus norvegicus actin-related protein 10 homolog (S. cerevisiae) (Actr10), mRNA [NM_001009602]	299121	actin-related protein 10 homolog (S. cerevisiae)
A_44_P552118	8.87745	8.84843	8.72341	9.79645	9.73497	9.30915	9.64805	9.64354	9.76026	8.41364	P	P	P	P	P	P	P	P	P	P	Cnih	Rattus norvegicus cornichon homolog (Drosophila) (Cnih), mRNA [NM_001106029]	289994	cornichon homolog (Drosophila)
A_44_P266776	5.77338	5.54016	5.60119	6.28877	6.6323	6.46547	6.50988	6.3887	6.55468	2.22223	P	P	P	P	P	P	P	P	P	A	Dpagt1	Rattus norvegicus dolichyl-phosphate (UDP-N-acetylglucosamine) N-acetylglucosaminephosphotransferase 1 (GlcNAc-1-P transferase) (Dpagt1), mRNA [NM_199388]	300668	dolichyl-phosphate (UDP-N-acetylglucosamine) N-acetylglucosaminephosphotransferase 1 (GlcNAc-1-P transferase)
A_44_P1040187	8.87435	9.04062	9.05318	8.56288	8.66514	8.80954	8.43652	8.54242	8.51613	5.86745	P	P	P	P	P	P	P	P	P	P	Mri1	Rattus norvegicus methylthioribose-1-phosphate isomerase homolog (S. cerevisiae) (Mri1), mRNA [NM_001010947]	288912	methylthioribose-1-phosphate isomerase homolog (S. cerevisiae)
A_44_P117107	11.5849	11.3907	11.4122	11.4154	11.3704	11.4568	11.2906	11.0504	11.0661	10.8111	P	P	P	P	P	P	P	P	P	P	Rpsa	Rattus norvegicus ribosomal protein SA (Rpsa), mRNA [NM_017138]	29236	ribosomal protein SA
A_44_P406825	5.88441	5.8768	5.44094	5.41423	5.45185	5.12158	5.41831	5.51921	5.34387	7.88417	P	P	P	P	P	P	P	P	P	P	Phc2	Rattus norvegicus polyhomeotic homolog 2 (Drosophila) (Phc2), mRNA [NM_001013169]	313038	polyhomeotic homolog 2 (Drosophila)
A_44_P442569	2.87189	2.68098	4.14296	1.0433	1.02675	1.17777	1.01024	1.00273	1.36595	1.12785	P	P	M	A	A	P	A	A	P	A	Esr2	Rattus norvegicus estrogen receptor 2 (ER beta) (Esr2), mRNA [NM_012754]	25149	estrogen receptor 2 (ER beta)
A_44_P398399	4.95512	4.66319	4.31553	5.69142	5.0797	4.79921	5.59225	5.28549	5.64915	2.22339	P	P	P	P	P	P	P	P	P	A	Tm9sf2	Rattus norvegicus transmembrane 9 superfamily member 2 (Tm9sf2), mRNA [NM_001005554]	306197	transmembrane 9 superfamily member 2
A_44_P543917	3.44435	4.58863	4.604	3.07065	4.30599	4.26521	3.7929	4.14296	4.07632	2.19285	P	P	P	P	P	P	P	P	P	A	Fbxo42	Rattus norvegicus F-box protein 42 (Fbxo42), mRNA [NM_001108691]	362646	F-box protein 42
A_44_P793692	3.48895	2.70153	2.54755	1.96802	2.1	3.21303	2.26166	1.92384	1.22053	2.15644	P	P	P	P	P	P	P	P	A	A	Dtx3l	Rattus norvegicus deltex 3-like (Drosophila) (Dtx3l), mRNA [NM_001109053]	498089	deltex 3-like (Drosophila)
A_44_P503552	9.40558	9.64805	9.94098	9.16235	9.24217	9.2235	9.60162	9.6837	10.0521	4.57753	P	P	P	P	P	P	P	P	P	P	Macrod1	Rattus norvegicus MACRO domain containing 1 (Macrod1), mRNA [NM_139337]	246233	MACRO domain containing 1
A_44_P231944	3.45613	3.22397	2.61562	2.66873	2.84577	3.50301	1.61105	1.67697	2.13134	1.18766	P	P	P	P	P	P	P	P	P	A	RGD1307465	Rattus norvegicus similar to RIKEN cDNA 8430406I07 (RGD1307465), mRNA [NM_001009655]	296200	similar to RIKEN cDNA 8430406I07
A_44_P476136	6.37245	6.42379	6.55774	6.7411	7.03698	6.70486	6.59614	6.5136	6.7082	3.63397	P	P	P	P	P	P	P	P	P	P	Alg1	Rattus norvegicus asparagine-linked glycosylation 1, beta-1,4-mannosyltransferase homolog (S. cerevisiae) (Alg1), mRNA [NM_001108264]	360475	asparagine-linked glycosylation 1, beta-1,4-mannosyltransferase homolog (S. cerevisiae)
A_44_P288481	2.73133	3.14836	2.79449	3.24568	2.76864	4.10826	2.45598	2.815	3.16009	9.34012	P	P	P	P	P	P	P	P	P	P	Heatr1	Rattus norvegicus HEAT repeat containing 1 (Heatr1), mRNA [NM_001108418]	361262	HEAT repeat containing 1
A_44_P302613	1.14859	2.99437	2.72202	2.65676	2.8839	3.05151	3.26113	2.35989	2.89385	1.17497	A	P	P	P	P	P	P	P	P	A	Lkap	Rattus norvegicus limkain b1 (Lkap), mRNA [NM_133421]	170946	limkain b1
[truncated: 9,539 more rows]

## Sheet: Venn diagram 1
Table S4. Expressed mRNA transcripts and their signal intensities.
[truncated: 10,970 more rows]
[truncated: 1 more columns]

[truncated: 1 more sheets: Venn diagram 2]
