# Supplementary material for: Time-Dependent Expression Profiles of microRNAs and mRNAs in Rat Milk Whey
Source: PLoS One. 2014 Feb 12;9(2):e88843. doi: 10.1371/journal.pone.0088843 (PMC3923055; doi:10.1371/journal.pone.0088843)
Supplement: Table S5 — miRNA signal intensities in heat maps. (XLS) [file pone.0088843.s005.xls]

## Sheet: A Immune and development
Table S5. miRNA signal intensities in heat maps.
for Fig. 5A miRNA signal intensity (Immune- and development-related miRNAs)
	Normalized signal intensity												Present or Absent
	day 2 whey			day 9 whey			day 16 whey			serum			day 2 whey			day 9 whey			day 16 whey			serum
SystematicName	sample 1	sample 2	sample 3	sample 1	sample 2	sample 3	sample 1	sample 2	sample 3	sample 1	sample 2	sample 3	sample 1	sample 2	sample 3	sample 1	sample 2	sample 3	sample 1	sample 2	sample 3	sample 1	sample 2	sample 3
rno-let-7a	10.0427	10.2859	10.4673	11.1991	11.0582	11.3721	11.6496	11.6496	11.7962	7.32342	7.23545	7.82156	P	P	P	P	P	P	P	P	P	P	P	P
rno-let-7b	11.7962	11.7962	12.4916	13.1872	13.1872	13.1872	13.1872	13.1872	13.1872	9.28222	9.41329	9.34983	P	P	P	P	P	P	P	P	P	P	P	P
rno-let-7c	11.6496	12.4916	11.7962	12.4916	12.4916	12.4916	12.4916	12.4916	12.4916	8.66041	8.75021	8.82793	P	P	P	P	P	P	P	P	P	P	P	P
rno-let-7d	8.284	8.53395	8.66041	10.0427	10.0427	10.1817	10.3579	10.2859	10.4673	6.63899	6.75844	7.32342	P	P	P	P	P	P	P	P	P	P	P	P
rno-let-7e	6.14403	6.87004	6.81969	8.284	8.02501	8.53395	8.60629	8.43678	8.75021	4.44181	4.44181	4.21398	P	P	P	P	P	P	P	P	P	P	P	P
rno-let-7f	8.93847	9.57181	9.57181	10.7511	10.4673	11.0582	10.8604	10.6143	10.8604	6.14403	6.18088	6.57711	P	P	P	P	P	P	P	P	P	P	P	P
rno-let-7i	8.53395	8.66041	8.82793	9.57181	9.75631	9.34983	9.75631	9.63805	9.75631	9.34983	8.9979	8.93847	P	P	P	P	P	P	P	P	P	P	P	P
rno-miR-23a	8.82793	8.90493	8.9979	8.93847	8.93847	8.82793	8.75021	8.9979	8.93847	11.0582	10.8604	10.8604	P	P	P	P	P	P	P	P	P	P	P	P
rno-miR-23b	7.82156	8.0779	8.02501	8.9979	8.90493	8.93847	8.66041	8.75021	8.9979	8.93847	8.66041	8.66041	P	P	P	P	P	P	P	P	P	P	P	P
rno-miR-26b	8.22577	8.39046	8.39046	9.15229	9.20341	9.20341	9.57181	9.41329	9.41329	7.5139	6.96244	6.87004	P	P	P	P	P	P	P	P	P	P	P	P
rno-miR-29a	9.34983	9.63805	9.41329	10.6143	10.7511	10.6143	10.6143	10.7511	10.7511	11.3721	11.0582	10.7511	P	P	P	P	P	P	P	P	P	P	P	P
rno-miR-29b	5.18924	5.6403	5.23851	6.31147	6.44401	6.81969	7.5139	7.63285	7.63285	6.21895	6.63899	6.31147	P	P	P	P	P	P	P	P	P	P	P	P
rno-miR-29c	7.15316	7.23545	7.40187	7.71688	7.82156	8.0779	7.94858	8.22577	8.284	8.60629	8.82793	8.43678	P	P	P	P	P	P	P	P	P	P	P	P
rno-miR-30a	6.18088	6.52765	6.50176	6.91691	6.75844	6.50176	6.91691	6.81969	6.96244	6.24864	6.371	6.0449	P	P	P	P	P	P	P	P	P	P	P	P
rno-miR-30b-5p	5.11835	5.29049	4.77228	5.29049	5.11835	5.55104	6.0132	5.89868	5.55104	4.62569	4.50131	4.54403	P	P	P	P	P	P	P	P	P	P	P	P
rno-miR-30c	5.70086	5.78155	5.72585	6.18088	5.89868	5.82855	5.82855	5.58995	5.50918	5.01045	5.08567	5.11835	P	P	P	P	P	P	P	P	P	P	P	P
rno-miR-30d	5.58995	5.58995	5.55104	5.4398	5.1436	5.1436	5.36768	4.95757	5.08567	5.4398	5.36768	5.58995	P	P	P	P	P	P	P	P	P	P	P	P
rno-miR-30e	4.81381	5.11835	5.01045	4.60041	4.93152	4.50131	5.50918	5.34403	5.34403	4.86206	4.86206	4.86206	P	P	P	P	P	P	P	P	P	P	P	P
rno-miR-34a	3.07502	3.30209	3.17776	5.23851	5.18924	6.21895	4.4804	6.57711	5.11835	6.0449	5.94351	5.86769	A	A	A	P	P	P	P	P	P	P	P	P
rno-miR-133a	3.61491	3.42729	3.34687	1.6723	1.51894	1.03373	2.46004	0.798595	0.798595	1.97331	2.19304	1.1423	P	P	P	A	A	A	A	A	A	P	P	A
rno-miR-133b	5.78155	5.34403	5.78155	4.95757	5.36768	2.52018	4.77228	4.24408	4.60041	8.22577	8.39046	6.07774	P	P	P	P	P	A	P	P	P	P	P	P
rno-miR-143	11.1991	10.8604	11.1991	11.3721	11.7962	9.15229	11.3721	11.0582	11.3721	8.90493	9.15229	8.85497	P	P	P	P	P	P	P	P	P	P	P	P
rno-miR-145	0.0559089	0.0340324	0.0727164	0.0317197	0.0124036	0.0598199	0.036484	0.0295555	0.00840309	0.00164878	0.458823	0.0216295	A	A	A	A	A	A	A	A	A	A	A	A
rno-miR-148b-3p	5.36768	5.82855	5.4398	4.4804	4.54403	4.3305	5.34403	5.18924	5.6403	4.50131	4.24408	4.01476	P	P	P	P	P	P	P	P	P	P	P	P
rno-miR-152	5.89868	6.31147	6.41305	5.86769	6.14403	6.18088	6.371	6.31147	6.70855	3.90827	4.12278	3.38998	P	P	P	P	P	P	P	P	P	P	P	P
rno-miR-192	0.0559089	0.994203	2.90835	4.3305	4.62569	4.37463	4.54403	4.4804	4.3305	8.9979	8.90493	9.57181	A	A	A	P	P	P	P	P	P	P	P	P
rno-miR-210	4.01476	4.89551	5.0542	5.18924	5.58995	5.94351	4.44181	4.60041	4.81381	7.94858	7.07814	7.63285	P	P	P	P	P	P	P	P	P	P	P	P

## Sheet: B Immune-related
Table S5. miRNA signal intensities in heat maps.
for Fig. 5B miRNA signal intensity (Immune-related miRNAs)
	Normalized signal intensity												Present or Absent
	day 2 whey			day 9 whey			day 16 whey			serum			day 2 whey			day 9 whey			day 16 whey			serum
SystematicName	sample 1	sample 2	sample 3	sample 1	sample 2	sample 3	sample 1	sample 2	sample 3	sample 1	sample 2	sample 3	sample 1	sample 2	sample 3	sample 1	sample 2	sample 3	sample 1	sample 2	sample 3	sample 1	sample 2	sample 3
rno-miR-15b	8.90493	8.93847	8.90493	9.50205	9.57181	9.75631	9.20341	9.57181	9.34983	9.63805	9.06898	9.28222	P	P	P	P	P	P	P	P	P	P	P	P
rno-miR-16	11.3721	11.3721	11.0582	11.6496	11.6496	11.6496	11.1991	11.3721	11.0582	12.4916	12.4916	12.4916	P	P	P	P	P	P	P	P	P	P	P	P
rno-miR-17-5p	5.50918	5.72585	5.50918	5.58995	5.4398	5.6403	4.62569	4.93152	4.62569	7.07814	6.70855	6.70855	P	P	P	P	P	P	P	P	P	P	P	P
rno-miR-20a	10.4673	10.6143	10.3579	10.3579	10.2859	10.2859	9.41329	9.34983	9.57181	10.3579	10.1817	9.91171	P	P	P	P	P	P	P	P	P	P	P	P
rno-miR-21	9.91171	10.1817	10.1817	10.8604	10.8604	10.3579	10.7511	11.1991	10.6143	9.20341	9.34983	9.20341	P	P	P	P	P	P	P	P	P	P	P	P
rno-miR-22	10.2859	10.3579	10.2859	11.0582	11.1991	11.1991	11.0582	10.8604	11.1991	10.8604	10.6143	10.6143	P	P	P	P	P	P	P	P	P	P	P	P
rno-miR-24	8.60629	8.284	8.53395	9.06898	9.06898	8.66041	8.93847	8.85497	9.06898	10.6143	10.4673	10.4673	P	P	P	P	P	P	P	P	P	P	P	P
rno-miR-27b	8.0779	7.94858	8.0779	8.53395	8.39046	7.94858	8.0779	8.0779	8.0779	8.284	8.02501	7.94858	P	P	P	P	P	P	P	P	P	P	P	P
rno-miR-31	7.40187	7.86998	7.5139	7.94858	7.94858	8.22577	8.9979	8.90493	8.90493	0.300464	0.108466	1.29329	P	P	P	P	P	P	P	P	P	A	A	A
rno-miR-92a	9.50205	8.9979	9.06898	9.63805	9.63805	9.91171	8.53395	8.39046	8.60629	11.7962	11.1991	11.7962	P	P	P	P	P	P	P	P	P	P	P	P
rno-miR-98	3.50654	3.55348	4.24408	5.94351	5.6403	5.89868	6.07774	5.94351	6.14403	2.81955	2.56364	2.56364	A	A	P	P	P	P	P	P	P	P	P	A
rno-miR-101a	6.70855	6.96244	6.70855	6.24864	6.57711	6.14403	6.44401	6.41305	6.44401	3.01061	1.6723	1.51894	P	P	P	P	P	P	P	P	P	A	A	A
rno-miR-101b	5.94351	6.41305	6.371	6.50176	6.96244	6.75844	6.70855	6.87004	6.91691	3.46263	2.63773	2.96257	P	P	P	P	P	P	P	P	P	P	P	P
rno-miR-106b	8.66041	8.60629	8.43678	8.66041	8.43678	8.75021	7.86998	8.284	7.94858	9.15229	8.60629	8.53395	P	P	P	P	P	P	P	P	P	P	P	P
rno-miR-125a-3p	9.06898	9.06898	8.85497	5.6403	5.55104	5.4398	5.70086	5.70086	5.78155	4.16982	4.01476	4.16982	P	P	P	P	P	P	P	P	P	P	P	P
rno-miR-125a-5p	5.01045	5.36768	5.34403	5.50918	5.08567	5.86769	5.94351	5.36768	5.72585	3.20897	2.96257	3.20897	P	P	P	P	P	P	P	P	P	P	P	P
rno-miR-125b-3p	6.75844	6.371	6.21895	0.0317197	0.0124036	0.0598199	0.036484	0.0295555	0.00840309	2.77108	0.18891	0.444652	P	P	P	A	A	A	A	A	A	P	P	P
rno-miR-125b-5p	7.07814	6.57711	7.07814	6.87004	6.70855	5.18924	7.07814	6.70855	7.15316	5.70086	5.72585	5.4398	P	P	P	P	P	P	P	P	P	P	P	P
rno-miR-126	0.0559089	0.0340324	0.0727164	0.0317197	0.0124036	0.0598199	0.036484	0.0295555	0.00840309	5.1436	6.0132	5.89868	A	A	A	A	A	A	A	A	A	P	P	P
rno-miR-132	0.0559089	0.0340324	0.0727164	0.0317197	0.0124036	0.0598199	0.036484	0.0295555	0.00840309	2.01501	1.80963	2.81955	A	A	A	A	A	A	A	A	A	P	P	P
rno-miR-142-3p	0.0559089	0.0340324	1.33635	3.34687	2.56364	2.90835	2.38182	4.01476	3.55348	2.96257	3.1231	3.42729	A	A	A	A	A	P	A	P	P	P	P	P
rno-miR-142-5p	0.0559089	0.0340324	0.0727164	0.0317197	0.0124036	0.0598199	0.036484	2.81955	0.00840309	4.12278	3.79239	4.07786	A	A	A	A	A	A	A	A	A	P	P	P
rno-miR-146a	4.12278	3.90827	4.16982	5.89868	5.50918	6.24864	5.29049	6.96244	5.94351	8.39046	8.0779	8.284	P	P	P	P	P	P	P	P	P	P	P	P
rno-miR-146b	7.94858	8.02501	7.71688	8.39046	7.86998	8.60629	9.06898	9.06898	9.20341	6.44401	5.86769	6.18088	P	P	P	P	P	P	P	P	P	P	P	P
rno-miR-147	0.0559089	0.0340324	0.0727164	0.0317197	0.0124036	0.0598199	0.036484	0.0295555	0.00840309	0.00164878	0	0.0216295	A	A	A	A	A	A	A	A	A	A	A	A
rno-miR-150	0.0559089	0.0340324	0.0727164	0.0317197	0.0124036	0.0598199	0.036484	0.0295555	0.318609	6.91691	7.32342	8.22577	A	A	A	A	A	A	A	A	A	P	P	P
rno-miR-181a	6.81969	7.07814	6.91691	7.32342	7.32342	7.86998	7.23545	7.15316	7.23545	2.90835	3.26055	3.07502	P	P	P	P	P	P	P	P	P	P	P	P
rno-miR-181b	3.42729	4.21398	3.79239	1.39058	2.32467	2.77108	0.036484	2.08485	1.86292	2.22088	2.66913	1.97331	A	P	P	A	A	A	A	A	A	A	P	A
rno-miR-181c	6.0132	6.44401	6.52765	5.70086	5.78155	5.50918	5.23851	5.23851	5.23851	4.07786	3.73872	3.73872	P	P	P	P	P	P	P	P	P	P	P	P
rno-miR-181d	3.17776	3.68578	3.55348	2.96257	3.01061	3.86608	1.97331	2.96257	2.7154	4.21398	4.0449	4.29031	A	P	P	A	P	P	A	A	A	P	P	P
rno-miR-200a	9.63805	10.0427	9.91171	10.1817	10.3579	10.0427	10.2859	10.1817	10.1817	5.36768	3.30209	4.3305	P	P	P	P	P	P	P	P	P	P	P	P
rno-miR-200b	9.57181	9.91171	10.0427	10.2859	10.1817	10.4673	10.4673	10.3579	10.2859	5.55104	4.29031	5.1436	P	P	P	P	P	P	P	P	P	P	P	P
rno-miR-200c	10.8604	11.1991	11.3721	11.7962	11.3721	11.7962	11.7962	11.7962	11.6496	4.95757	4.71206	5.29049	P	P	P	P	P	P	P	P	P	P	P	P
rno-miR-214	2.96257	3.20897	2.48469	3.57827	3.86608	5.11835	3.07502	3.90827	3.30209	8.82793	9.63805	8.9979	A	A	A	A	P	P	A	P	P	P	P	P
rno-miR-221	5.6403	5.1436	5.6403	6.63899	6.81969	5.23851	5.89868	6.07774	6.0132	6.18088	6.14403	6.41305	P	P	P	P	P	P	P	P	P	P	P	P
rno-miR-223	5.72585	5.86769	5.58995	5.08567	5.70086	6.31147	5.11835	8.53395	5.70086	11.6496	11.3721	11.6496	P	P	P	P	P	P	P	P	P	P	P	P
rno-miR-326	1.61276	0.0340324	0.0727164	0.0317197	0.0124036	0.0598199	0.036484	0.0295555	0.00840309	4.68207	4.60041	5.0542	A	A	A	A	A	A	A	A	A	P	P	P
rno-miR-362	0.0559089	0.0340324	0.0727164	0.0317197	0.0124036	0.0598199	0.036484	0.0295555	0.00840309	0.00164878	0	0.0216295	A	A	A	A	A	A	A	A	A	A	A	A
rno-miR-365	6.24864	6.14403	6.18088	6.0132	5.72585	5.78155	6.0449	5.78155	6.0449	4.77228	4.95757	4.89551	P	P	P	P	P	P	P	P	P	P	P	P
rno-miR-375	8.39046	8.22577	8.22577	8.90493	8.85497	9.06898	8.90493	8.66041	8.82793	3.64883	3.90827	5.01045	P	P	P	P	P	P	P	P	P	P	P	P
rno-miR-378	4.37463	4.44181	4.60041	3.1231	3.83355	3.55348	3.38998	3.61491	3.38998	3.68578	3.86608	3.90827	A	P	P	A	P	P	A	P	P	P	P	P
rno-miR-455	0.0559089	2.38182	1.97331	3.17776	3.57827	3.42729	3.97936	3.97936	4.21398	0.00164878	1.1423	0.0216295	A	A	A	A	A	A	A	P	P	A	A	A
rno-miR-500	5.4398	5.4398	5.36768	6.57711	6.52765	6.70855	6.31147	6.24864	6.50176	6.52765	6.57711	6.44401	P	P	P	P	P	P	P	P	P	P	P	P
rno-miR-511	1.29329	0.740653	0.0727164	0.0317197	0.0124036	1.1423	1.43804	0.0295555	0.00840309	0.378568	0.39425	0.0216295	A	A	A	A	A	A	A	A	A	A	A	A
rno-miR-532-5p	3.1231	3.26055	3.30209	4.68207	5.0542	5.36768	4.86206	5.01045	4.95757	5.0542	5.1436	4.93152	A	P	P	P	P	P	P	P	P	P	P	P
rno-miR-652	6.52765	6.81969	6.75844	6.96244	6.91691	7.07814	7.15316	6.91691	6.81969	5.82855	6.0449	6.52765	P	P	P	P	P	P	P	P	P	P	P	P
rno-miR-877	6.44401	5.70086	5.82855	0.0317197	0.0124036	0.0598199	0.036484	0.0295555	0.00840309	5.58995	5.82855	5.72585	P	P	P	A	A	A	A	A	A	P	P	P
rno-miR-935	0.0559089	0.0340324	0.0727164	0.0317197	0.0124036	0.0598199	0.036484	0.0295555	0.00840309	0.00164878	0	0.0216295	A	A	A	A	A	A	A	A	A	A	A	A
rno-miR-1224	13.1872	13.1872	13.1872	14.9168	14.9168	14.9168	14.9168	14.9168	14.9168	10.7511	11.6496	11.1991	P	P	P	P	P	P	P	P	P	P	P	P

## Sheet: C Development-related
Table S5. miRNA signal intensities in heat maps.
for Fig. 5C miRNA signal intensity (Development-related miRNAs)
	Normalized signal intensity												Present or Absent
	day 2 whey			day 9 whey			day 16 whey			serum			day 2 whey			day 9 whey			day 16 whey			serum
SystematicName	sample 1	sample 2	sample 3	sample 1	sample 2	sample 3	sample 1	sample 2	sample 3	sample 1	sample 2	sample 3	sample 1	sample 2	sample 3	sample 1	sample 2	sample 3	sample 1	sample 2	sample 3	sample 1	sample 2	sample 3
rno-miR-33	0.0559089	0.0340324	0.0727164	0.0317197	0.419933	1.20814	0.036484	0.0295555	0.00840309	0.00164878	0	0.0216295	A	A	A	A	A	A	A	A	A	A	A	A
rno-miR-103	8.9979	9.41329	9.50205	9.75631	9.41329	9.57181	9.63805	9.50205	9.50205	5.89868	5.6403	5.94351	P	P	P	P	P	P	P	P	P	P	P	P
rno-miR-107	9.20341	9.75631	9.63805	10.4673	10.6143	10.8604	10.1817	10.0427	10.0427	8.0779	7.5139	7.71688	P	P	P	P	P	P	P	P	P	P	P	P
rno-miR-130a	7.63285	7.40187	7.82156	8.43678	8.66041	7.23545	7.63285	7.40187	7.82156	9.41329	9.20341	8.90493	P	P	P	P	P	P	P	P	P	P	P	P
rno-miR-141	8.75021	9.50205	9.34983	9.28222	9.28222	9.50205	9.34983	9.75631	9.63805	0.00164878	0.0942633	0.0216295	P	P	P	P	P	P	P	P	P	A	A	A
rno-miR-194	0.0559089	0.0340324	0.0727164	0.0317197	0.0124036	0.0598199	0.036484	0.0295555	0.00840309	0.00164878	0	0.0216295	A	A	A	A	A	A	A	A	A	A	A	A
rno-miR-215	0.0559089	0.0340324	0.0727164	0.0317197	0.346019	0.0598199	0.036484	0.0295555	1.03373	8.75021	8.85497	9.50205	A	A	A	A	A	A	A	A	A	P	P	P
rno-miR-320	5.08567	4.81381	5.08567	6.41305	6.21895	6.52765	5.86769	5.6403	6.07774	5.50918	5.23851	5.70086	P	P	P	P	P	P	P	P	P	P	P	P
rno-miR-328	4.86206	4.54403	4.01476	4.01476	3.46263	3.61491	3.57827	2.90835	3.46263	6.50176	6.21895	8.02501	P	P	P	P	P	P	A	A	P	P	P	P
rno-miR-370	6.50176	5.55104	6.0132	0.0317197	0.0124036	1.43804	0.036484	0.0295555	0.00840309	5.18924	5.70086	4.95757	P	P	P	A	P	P	A	A	A	P	P	P
rno-miR-494	11.0582	11.0582	10.8604	8.82793	9.15229	8.284	9.15229	9.15229	8.66041	6.07774	8.22577	5.78155	P	P	P	P	P	P	P	P	P	P	P	P
rno-miR-758	0.0559089	0.0340324	0.0727164	0.0317197	0.0124036	0.0598199	0.036484	0.0295555	0.00840309	0.00164878	0	0.0216295	A	A	A	A	A	A	A	A	A	A	A	A

## Sheet: D Tissue-specific
Table S5. miRNA signal intensities in heat maps.
for Fig. 5D miRNA signal intensity (Tissue-specific miRNAs)
	Normalized signal intensity												Present or Absent
	day 2 whey			day 9 whey			day 16 whey			serum			day 2 whey			day 9 whey			day 16 whey			serum
SystematicName	sample 1	sample 2	sample 3	sample 1	sample 2	sample 3	sample 1	sample 2	sample 3	sample 1	sample 2	sample 3	sample 1	sample 2	sample 3	sample 1	sample 2	sample 3	sample 1	sample 2	sample 3	sample 1	sample 2	sample 3
rno-miR-451	2.01501	1.6723	1.86292	1.29329	1.39058	3.46263	1.09194	0.0295555	0.497024	13.1872	13.1872	13.1872	A	A	A	A	A	P	A	A	A	P	P	P
rno-miR-1	0.0559089	0.0340324	0.0727164	0.0317197	0.0124036	0.0598199	0.036484	0.0295555	0.00840309	6.0132	5.78155	3.61491	A	A	A	A	A	A	A	A	A	P	P	P
rno-miR-206	0.0559089	0.0340324	0.0727164	0.0317197	2.63773	2.01501	1.29329	3.86608	4.0449	5.08567	5.18924	4.0449	A	A	A	A	A	A	A	P	P	P	P	P
rno-miR-208	0.0559089	0.0340324	0.0727164	0.0317197	0.0124036	0.0598199	0.036484	0.0295555	0.00840309	0.00164878	0	0.0216295	A	A	A	A	A	A	A	A	A	A	A	A
rno-miR-216a	0.0559089	0.0340324	0.0727164	0.0317197	0.0124036	0.0598199	0.036484	0.0295555	0.00840309	0.00164878	0	0.0216295	A	A	A	A	A	A	A	A	A	A	A	A
rno-miR-217	0.0559089	0.0340324	0.0727164	0.0317197	0.0124036	0.0598199	0.036484	0.0295555	0.00840309	0.00164878	0	0.0216295	A	A	A	A	A	A	A	A	A	A	A	A
rno-miR-122	0.0559089	0.0340324	0.0727164	0.0317197	0.89081	1.39058	0.740653	1.71088	2.01501	9.57181	9.50205	10.0427	A	A	A	A	A	A	A	A	A	P	P	P
rno-miR-9	0.0559089	0.0340324	0.0727164	0.0317197	0.0124036	0.0598199	0.036484	0.0295555	0.00840309	0.00164878	0	0.0216295	A	A	A	A	A	A	A	A	A	A	A	A
rno-miR-124	0.0559089	0.0340324	0.0727164	0.0317197	0.0124036	0.0598199	0.036484	0.0295555	0.00840309	0.00164878	0	0.0216295	A	A	A	A	A	A	A	A	A	A	A	A
rno-miR-134	4.95757	4.29031	4.68207	0.994203	2.01501	0.0598199	0.798595	1.80963	1.9264	4.37463	4.4804	4.24408	A	A	P	A	A	A	A	A	A	P	P	P
rno-miR-219-1-3p	0.0559089	0.0340324	0.0727164	0.0317197	0.0124036	0.0598199	0.036484	0.0295555	0.00840309	0.00164878	0	0.0216295	A	A	A	A	A	A	A	A	A	A	A	A
rno-miR-219-2-3p	0.0559089	0.0340324	0.0727164	0.0317197	0.0124036	0.0598199	0.036484	0.0295555	0.00840309	0.00164878	0	0.0216295	A	A	A	A	A	A	A	A	A	A	A	A
rno-miR-219-5p	4.3305	4.62569	4.37463	4.29031	4.50131	4.60041	4.60041	4.50131	4.4804	4.0449	3.97936	3.64883	A	P	P	P	P	P	P	P	P	P	P	P
rno-miR-329	2.90835	2.63773	2.42303	1.71088	1.97331	1.80963	2.25779	0.0295555	1.33635	0.798595	0.616481	1.39058	A	A	A	A	A	A	A	A	A	A	A	A
rno-miR-338	1.33635	0.0340324	0.0727164	0.89081	0.740653	0.0598199	1.765	0.0295555	0.935876	3.55348	3.17776	3.34687	A	A	A	A	A	A	A	A	A	P	P	A
rno-miR-381	0.0559089	0.0340324	0.0727164	0.0317197	0.0124036	0.0598199	0.036484	0.0295555	0.00840309	0.00164878	0	0.0216295	A	A	A	A	A	A	A	A	A	A	A	A
