# Supplementary material for: Time-Dependent Expression Profiles of microRNAs and mRNAs in Rat Milk Whey
Source: PLoS One. 2014 Feb 12;9(2):e88843. doi: 10.1371/journal.pone.0088843 (PMC3923055; doi:10.1371/journal.pone.0088843)
Supplement: Table S6 — mRNA transcript signal intensities in heat maps. (XLS) [file pone.0088843.s006.xls]

## Sheet: A Milk protein
Table S6. mRNA transcript signal intensities in heat maps.
for Fig. 6A Expressed mRNA signal intensity (Milk protein transcripts)
	Normalized signal intensity										Present or Absent
	day 2 whey			day 9 whey			day 16 whey			serum	day 2 whey			day 9 whey			day 16 whey			serum
ProbeName	sample 1	sample 2	sample 3	sample 1	sample 2	sample 3	sample 1	sample 2	sample 3	Mixed	sample 1	sample 2	sample 3	sample 1	sample 2	sample 3	sample 1	sample 2	sample 3	Mixed	GeneSymbol	Description	EntrezGeneID	GeneName
A_42_P615191	17.7657	18.0298	18.0298	18.3135	18.2137	18.0298	18.0298	18.2137	18.3899	10.6233	P	P	P	P	P	P	P	P	P	P	Csn1s1	Rattus norvegicus casein alpha s1 (Csn1s1), mRNA [NM_138874]	24284	casein alpha s1
A_43_P16222	17.4114	17.4114	17.2989	17.7657	17.7657	16.9997	17.9265	17.9265	17.7657	10.5879	P	P	P	P	P	P	P	P	P	P	Csn1s2a	Rattus norvegicus casein alpha s2-like A (Csn1s2a), mRNA [NM_001105741]	114595	casein alpha s2-like A
A_44_P332421	9.22665	9.2947	9.66389	13.5563	13.7829	13.2301	15.8221	15.6975	16.2201	7.12309	P	P	P	P	P	P	P	P	P	P	Csn1s2b	Rattus norvegicus casein alpha s2-like B (Csn1s2b), mRNA [NM_173106]	286759	casein alpha s2-like B
A_42_P677866	16.2932	16.2932	16.1029	16.9997	17.1714	16.5518	16.9997	17.4981	17.4981	10.4829	P	P	P	P	P	P	P	P	P	P	Csn2	Rattus norvegicus casein beta (Csn2), mRNA [NM_017120]	29173	casein beta
A_43_P15477	15.7823	15.798	15.7572	16.518	16.2932	15.6975	16.2932	16.4588	16.518	8.43204	P	P	P	P	P	P	P	P	P	P	Csn3	Rattus norvegicus casein kappa (Csn3), mRNA [NM_031562]	29188	casein kappa
A_43_P11478	16.4588	16.4165	16.0494	16.4165	16.631	16.0494	17.2989	17.7657	17.2989	9.60558	P	P	P	P	P	P	P	P	P	P	Lalba	Rattus norvegicus lactalbumin, alpha (Lalba), mRNA [NM_012594]	24528	lactalbumin, alpha
A_43_P15586	17.4981	17.4981	17.7657	18.2137	18.481	18.481	18.3899	18.481	18.5915	10.7833	P	P	P	P	P	P	P	P	P	P	Wap	Rattus norvegicus whey acidic protein (Wap), mRNA [NM_053751]	114596	whey acidic protein
A_44_P501937	5.15023	4.88924	4.95743	5.4835	5.3527	5.01889	5.06441	5.17823	5.29178	2.5824	P	P	P	P	P	P	P	P	P	A	Lpo	Rattus norvegicus lactoperoxidase (Lpo), mRNA [NM_001105829]	287610	lactoperoxidase
A_43_P10020	3.7374	2.85359	2.87726	4.48984	4.69845	5.40581	6.27944	6.99082	6.24289	10.2935	P	P	P	P	P	P	P	P	P	P	Lyz2	Rattus norvegicus lysozyme 2 (Lyz2), mRNA [NM_012771]	25211	lysozyme 2
A_44_P128147	14.6777	14.4758	13.694	9.91286	9.88928	10.3117	15.5797	15.1054	15.6357	9.45993	P	P	P	P	P	P	P	P	P	P	Tf	Rattus norvegicus transferrin (Tf), mRNA [NM_001013110]	24825	transferrin
A_44_P1017367	1.19366	1.75696	1.33851	1.4081	1.28616	1.30859	1.16341	1.09722	1.11255	8.96646	A	P	A	A	A	P	A	A	A	P	Alb	Rattus norvegicus albumin (Alb), mRNA [NM_134326]	24186	albumin
A_42_P497225	8.27319	7.71339	7.64379	7.85961	7.75669	7.50727	8.92324	8.85231	9.04723	3.9523	P	P	P	P	P	P	P	P	P	P	Mfge8	Rattus norvegicus milk fat globule-EGF factor 8 protein (Mfge8), transcript variant 2, mRNA [NM_012811]	25277	milk fat globule-EGF factor 8 protein
A_43_P11840	10.7891	11.3098	11.12	10.7601	11.2292	11.7957	11.2172	11.4154	11.2314	7.38468	P	P	P	P	P	P	P	P	P	P	Xdh	Rattus norvegicus xanthine dehydrogenase (Xdh), mRNA [NM_017154]	497811	xanthine dehydrogenase
A_44_P393867	5.93672	6.0784	5.75746	6.73976	6.52932	6.44161	6.83833	6.2678	6.8567	2.46749	P	P	P	P	P	P	P	P	P	A	Btn1a1	Rattus norvegicus butyrophilin, subfamily 1, member A1 (Btn1a1), mRNA [NM_001170337]	306956	butyrophilin, subfamily 1, member A1
A_44_P229118	6.53185	6.50537	6.45147	6.02633	5.96088	5.42734	5.16945	5.54623	5.68825	1.0486	P	P	P	P	P	P	P	P	P	A	Muc1	Rattus norvegicus mucin 1, cell surface associated (Muc1), mRNA [NM_012602]	24571	mucin 1, cell surface associated
A_44_P262091	15.7572	15.6001	15.9712	15.3182	15.8221	16.0747	14.8702	15.3182	14.6906	4.93617	P	P	P	P	P	P	P	P	P	P	Fabp3	Rattus norvegicus fatty acid binding protein 3, muscle and heart (Fabp3), mRNA [NM_024162]	79131	fatty acid binding protein 3, muscle and heart
A_43_P12786	2.97754	2.92414	3.76236	3.43441	3.79516	2.9746	2.91538	3.99246	1.99625	9.56144	P	P	P	P	P	P	P	P	P	P	Fabp4	Rattus norvegicus fatty acid binding protein 4, adipocyte (Fabp4), mRNA [NM_053365]	79451	fatty acid binding protein 4, adipocyte
A_44_P362981	15.6001	16.1602	16.5518	16.8361	16.6742	17.1714	16.6742	16.7758	16.7758	10.7995	P	P	P	P	P	P	P	P	P	P	Fabp5	Rattus norvegicus fatty acid binding protein 5, epidermal (Fabp5), mRNA [NM_145878]	140868	fatty acid binding protein 5, epidermal

## Sheet: B Milk exosome-related
Table S6. mRNA transcript signal intensities in heat maps.
for Fig. 6B Expressed mRNA signal intensity (Milk-derived exosome-related transcripts)
	Normalized signal intensity										Present or Absent
	day 2 whey			day 9 whey			day 16 whey			serum	day 2 whey			day 9 whey			day 16 whey			serum
ProbeName	sample 1	sample 2	sample 3	sample 1	sample 2	sample 3	sample 1	sample 2	sample 3	Mixed	sample 1	sample 2	sample 3	sample 1	sample 2	sample 3	sample 1	sample 2	sample 3	Mixed	GeneSymbol	Description	EntrezGeneID	GeneName
A_42_P462771	3.17643	3.19056	3.20642	3.78106	3.72034	3.24363	4.15551	4.36503	4.08031	7.84035	P	P	P	P	P	P	P	P	P	P	Cd9	Rattus norvegicus CD9 molecule (Cd9), mRNA [NM_053018]	24936	CD9 molecule
A_42_P744495	6.38411	6.05102	6.25386	6.89557	6.76853	6.07367	7.65315	7.73341	7.78259	8.90269	P	P	P	P	P	P	P	P	P	P	Cd63	Rattus norvegicus Cd63 molecule (Cd63), mRNA [NM_017125]	29186	Cd63 molecule
A_44_P458065	7.81739	7.5171	7.35932	7.28775	7.40549	6.65102	8.14787	8.0585	8.19179	6.43476	P	P	P	P	P	P	P	P	P	P	Cd81	Rattus norvegicus Cd81 molecule (Cd81), mRNA [NM_013087]	25621	Cd81 molecule
A_44_P351490	6.36479	6.22154	6.01028	6.38016	5.92408	5.76767	6.3527	6.16195	6.27483	6.83054	P	P	P	P	P	P	P	P	P	P	Cd82	Rattus norvegicus Cd82 molecule (Cd82), mRNA [NM_031797]	83628	Cd82 molecule
A_44_P271720	4.81203	4.89313	5.00756	5.48155	5.05756	5.03477	5.45599	4.73425	5.27322	6.55245	P	P	P	P	P	P	P	P	P	P	Cd151	Rattus norvegicus CD151 molecule (Raph blood group) (Cd151), mRNA [NM_022523]	64315	CD151 molecule (Raph blood group)
A_44_P171440	7.90557	6.47625	7.57835	7.02329	8.1232	5.04373	7.89378	8.00136	7.69067	11.4502	P	P	P	P	P	P	P	P	P	P	Apoe	Rattus norvegicus apolipoprotein E (Apoe), mRNA [NM_138828]	25728	apolipoprotein E
A_42_P773945	6.11194	5.55277	5.33482	6.99694	7.71288	7.22477	7.43823	7.34755	6.9847	1.14859	P	P	P	P	P	P	P	P	P	A	B4galt1	Rattus norvegicus UDP-Gal:betaGlcNAc beta 1,4- galactosyltransferase, polypeptide 1 (B4galt1), mRNA [NM_053287]	24390	UDP-Gal:betaGlcNAc beta 1,4- galactosyltransferase, polypeptide 1
A_44_P879764	5.61535	5.14913	5.17023	6.72891	7.70829	7.13863	7.12496	7.24183	6.91961	2.57529	P	P	P	P	P	P	P	P	P	A	B4galt1	Rattus norvegicus UDP-Gal:betaGlcNAc beta 1,4- galactosyltransferase, polypeptide 1 (B4galt1), mRNA [NM_053287]	24390	UDP-Gal:betaGlcNAc beta 1,4- galactosyltransferase, polypeptide 1
A_44_P297175	8.07962	7.46597	7.51801	9.38337	9.09533	8.74572	9.04723	8.64656	8.83826	3.92194	P	P	P	P	P	P	P	P	P	P	Cd36	Rattus norvegicus CD36 molecule (thrombospondin receptor) (Cd36), mRNA [NM_031561]	29184	CD36 molecule (thrombospondin receptor)
A_44_P281761	12.3349	12.7028	12.6096	11.425	11.4458	11.7422	11.221	11.5979	11.307	10.2343	P	P	P	P	P	P	P	P	P	P	Eno1	Rattus norvegicus enolase 1, (alpha) (Eno1), transcript variant 1, mRNA [NM_012554]	24333	enolase 1, (alpha)
A_44_P299389	11.5067	11.7496	11.6635	10.5048	10.1807	10.5486	10.1155	10.2343	9.99145	9.03021	P	P	P	P	P	P	P	P	P	P	Eno1	Rattus norvegicus enolase 1, (alpha) (Eno1), transcript variant 1, mRNA [NM_012554]	24333	enolase 1, (alpha)
A_44_P235978	13.4038	14.0338	13.8579	13.3026	13.1212	14.0522	13.3598	13.5709	13.6973	7.47281	P	P	P	P	P	P	P	P	P	P	Fasn	Rattus norvegicus fatty acid synthase (Fasn), mRNA [NM_017332]	50671	fatty acid synthase
A_44_P235985	12.0973	12.638	12.38	11.7825	11.4628	12.6096	12.1084	12.1287	12.2991	2.96919	P	P	P	P	P	P	P	P	P	A	Fasn	Rattus norvegicus fatty acid synthase (Fasn), mRNA [NM_017332]	50671	fatty acid synthase
A_44_P414066	10.1015	10.5105	10.5468	10.2852	10.0591	10.2282	10.1601	10.3509	10.2731	9.69813	P	P	P	P	P	P	P	P	P	P	Ldhb	Rattus norvegicus lactate dehydrogenase B (Ldhb), mRNA [NM_012595]	24534	lactate dehydrogenase B
A_44_P1016480	8.45207	8.21901	7.93281	9.09643	8.48934	8.20887	8.74889	8.60542	9.23926	4.44059	P	P	P	P	P	P	P	P	P	P	Lpl	Rattus norvegicus lipoprotein lipase (Lpl), mRNA [NM_012598]	24539	lipoprotein lipase
A_44_P151230	6.53294	6.27411	6.11547	7.40401	6.8805	6.53294	7.08134	7.06876	7.76819	4.12649	P	P	P	P	P	P	P	P	P	P	Lpl	Rattus norvegicus lipoprotein lipase (Lpl), mRNA [NM_012598]	24539	lipoprotein lipase
A_44_P487249	13.2146	13.5121	13.6386	13.5031	13.6386	13.6453	13.5388	13.8993	13.6615	12.3148	P	P	P	P	P	P	P	P	P	P	Mif	Rattus norvegicus macrophage migration inhibitory factor (Mif), mRNA [NM_031051]	81683	macrophage migration inhibitory factor
A_44_P510738	4.47459	5.04726	4.3551	5.6661	5.83851	5.1897	6.61136	6.29017	6.87883	2.28491	P	P	P	P	P	P	P	P	P	A	Pigr	Rattus norvegicus polymeric immunoglobulin receptor (Pigr), mRNA [NM_012723]	25046	polymeric immunoglobulin receptor

## Sheet: C Hormone and growth factor
Table S6. mRNA transcript signal intensities in heat maps.
for Fig. 6C Expressed mRNA signal intensity (Hormone and growth factor transcripts)
	Normalized signal intensity										Present or Absent
	day 2 whey			day 9 whey			day 16 whey			serum	day 2 whey			day 9 whey			day 16 whey			serum
ProbeName	sample 1	sample 2	sample 3	sample 1	sample 2	sample 3	sample 1	sample 2	sample 3	Mixed	sample 1	sample 2	sample 3	sample 1	sample 2	sample 3	sample 1	sample 2	sample 3	Mixed	GeneSymbol	Description	EntrezGeneID	GeneName
A_44_P119019	8.37454	8.44356	8.52342	8.84678	8.85025	8.6397	8.86183	9.4741	9.22743	4.47926	P	P	P	P	P	P	P	P	P	P	Cck	Rattus norvegicus cholecystokinin (Cck), mRNA [NM_012829]	25298	cholecystokinin
A_43_P11585	6.09394	5.45657	5.04627	6.13411	5.60898	5.2391	6.18816	6.09017	6.02221	9.76685	P	P	P	P	P	P	P	P	P	P	Gast	Rattus norvegicus gastrin (Gast), mRNA [NM_012849]	25320	gastrin
A_44_P172856	7.28089	6.502	6.50148	4.74973	3.53698	3.74193	4.48393	2.16428	3.11596	8.00628	P	P	P	P	P	P	P	P	P	P	Gh1	Rattus norvegicus growth hormone 1 (Gh1), mRNA [NM_001034848]	24391	growth hormone 1
A_44_P391196	5.84342	5.74722	5.74722	6.04222	5.94473	5.50253	5.63871	5.84623	5.67118	7.31427	P	P	P	P	P	P	P	P	P	P	Prl3d4	Rattus norvegicus prolactin family 3, subfamily d, member 4 (Prl3d4), mRNA [NM_033233]	24282	prolactin family 3, subfamily d, member 4
A_42_P484738	3.64055	2.75627	4.0163	5.02881	5.80754	2.78375	4.51649	4.60834	4.44107	5.67176	P	P	P	P	P	P	P	P	P	P	Ctgf	Rattus norvegicus connective tissue growth factor (Ctgf), mRNA [NM_022266]	64032	connective tissue growth factor
A_42_P831499	3.21152	2.75949	3.44417	5.44145	5.37913	5.41386	5.42433	5.25268	5.40043	3.58468	P	P	P	P	P	P	P	P	P	P	Egf	Rattus norvegicus epidermal growth factor (Egf), mRNA [NM_012842]	25313	epidermal growth factor
A_43_P11972	4.15551	0.786522	0.802079	2.68375	0.796118	0.792693	4.51286	0.789664	1.72671	3.29902	P	A	A	P	A	A	P	A	P	P	Fgf17	Rattus norvegicus fibroblast growth factor 17 (Fgf17), mRNA [NM_019198]	29368	fibroblast growth factor 17
A_44_P273837	5.54751	4.72053	3.77265	2.38359	1.83184	1.45473	3.77738	2.41216	2.97736	5.81994	P	P	P	P	P	P	P	P	P	P	Fgf22	Rattus norvegicus fibroblast growth factor 22 (Fgf22), mRNA [NM_130751]	170579	fibroblast growth factor 22
A_44_P336429	10.4125	10.4223	10.2631	10.3256	10.5198	10.6457	10.1279	10.5029	10.2678	9.24052	P	P	P	P	P	P	P	P	P	P	Hdgf	Rattus norvegicus hepatoma-derived growth factor (Hdgf), mRNA [NM_053707]	114499	hepatoma-derived growth factor
A_44_P366723	4.34955	3.4704	2.19968	5.28798	4.48311	3.92727	5.71849	4.67231	5.36887	9.68813	P	P	P	P	P	P	P	P	P	P	Igf1	Rattus norvegicus insulin-like growth factor 1 (Igf1), transcript variant 2, mRNA [NM_178866]	24482	insulin-like growth factor 1
A_44_P421499	4.42705	4.65303	3.21849	3.02581	3.21687	2.03639	3.92635	3.37233	3.54201	5.85633	P	P	P	P	P	P	P	P	P	P	Igf1	Rat pre-pro-insulin-like growth factor mRNA, class B, 5' end. [M17593]	24482	insulin-like growth factor 1
A_44_P422836	5.00026	4.64245	4.24541	4.87645	4.63364	3.53475	5.15784	4.09559	4.6491	6.12697	P	P	P	P	P	P	P	P	P	P	Igfbp1	Rattus norvegicus insulin-like growth factor binding protein 1 (Igfbp1), mRNA [NM_013144]	25685	insulin-like growth factor binding protein 1
A_44_P547185	5.17666	3.35543	4.67372	4.5039	4.45051	1.80084	3.85851	3.69463	3.62212	0.831765	P	P	P	P	P	P	P	P	P	A	Igfbp2	Rattus norvegicus insulin-like growth factor binding protein 2 (Igfbp2), mRNA [NM_013122]	25662	insulin-like growth factor binding protein 2
A_43_P16767	0.84995	0.862613	0.842164	0.824264	0.827603	0.822595	0.839892	0.845122	0.858267	9.58541	A	A	A	A	A	A	A	A	A	P	Igfbp4	Rattus norvegicus insulin-like growth factor binding protein 4 (Igfbp4), mRNA [NM_001004274]	360622	insulin-like growth factor binding protein 4
A_44_P378799	2.69901	2.00187	1.65865	2.69267	3.0624	1.20404	2.2421	2.59994	2.53614	9.5192	P	P	P	P	P	P	P	P	P	P	Igfbp6	Rattus norvegicus insulin-like growth factor binding protein 6 (Igfbp6), mRNA [NM_013104]	25641	insulin-like growth factor binding protein 6
A_44_P322910	5.8192	4.84861	5.29614	5.62775	6.0057	5.09434	5.54575	5.74738	5.91007	1.69084	P	P	P	P	P	P	P	P	P	A	Pdgfa	Rattus norvegicus platelet-derived growth factor alpha polypeptide (Pdgfa), mRNA [NM_012801]	25266	platelet-derived growth factor alpha polypeptide
A_44_P246538	2.14704	3.58468	3.36932	3.36253	3.80562	3.28754	3.61789	3.66224	3.79655	1.05048	P	P	P	P	P	P	P	P	P	A	Tgfb2	Rattus norvegicus transforming growth factor, beta 2 (Tgfb2), mRNA [NM_031131]	81809	transforming growth factor, beta 2
A_44_P125025	7.07417	7.53322	7.47976	7.08369	6.40852	5.94906	7.26109	7.96703	7.76394	5.49674	P	P	P	P	P	P	P	P	P	P	Tgfb3	Rattus norvegicus transforming growth factor, beta 3 (Tgfb3), mRNA [NM_013174]	25717	transforming growth factor, beta 3
A_43_P15572	5.29009	5.37746	5.42058	5.18619	5.47327	5.19455	5.2005	5.36697	5.08639	3.94642	P	P	P	P	P	P	P	P	P	P	Vegfa	Rattus norvegicus vascular endothelial growth factor A (Vegfa), transcript variant 1, mRNA [NM_031836]	83785	vascular endothelial growth factor A
A_44_P300751	3.66607	3.9241	4.14846	4.50034	4.63534	4.542	3.99413	4.29223	4.42412	1.87278	P	P	P	P	P	P	P	P	P	A	Vegfa	Rattus norvegicus vascular endothelial growth factor A (Vegfa), transcript variant 1, mRNA [NM_031836]	83785	vascular endothelial growth factor A
A_44_P159040	4.49516	4.65969	4.52021	3.5331	3.60138	3.64294	4.28388	3.47261	3.67157	6.28741	P	P	P	P	P	P	P	P	P	P	Vegfb	Rattus norvegicus vascular endothelial growth factor B (Vegfb), mRNA [NM_053549]	89811	vascular endothelial growth factor B

## Sheet: D Chemokine
Table S6. mRNA transcript signal intensities in heat maps.
for Fig. 6D Expressed mRNA signal intensity (Chemokine transcripts)
	Normalized signal intensity										Present or Absent
	day 2 whey			day 9 whey			day 16 whey			serum	day 2 whey			day 9 whey			day 16 whey			serum
ProbeName	sample 1	sample 2	sample 3	sample 1	sample 2	sample 3	sample 1	sample 2	sample 3	Mixed	sample 1	sample 2	sample 3	sample 1	sample 2	sample 3	sample 1	sample 2	sample 3	Mixed	GeneSymbol	Description	EntrezGeneID	GeneName
A_42_P695401	1.13497	2.4112	1.06492	1.78353	2.73246	4.01141	1.21395	6.53122	3.72768	6.72768	A	P	A	P	P	P	P	P	P	P	Ccl2	Rattus norvegicus chemokine (C-C motif) ligand 2 (Ccl2), mRNA [NM_031530]	24770	chemokine (C-C motif) ligand 2
A_42_P714311	1.13712	1.09198	1.2253	3.34011	8.10819	9.42888	3.88809	12.7437	9.04487	6.58259	A	A	A	P	P	P	P	P	P	P	Ccl3	Rattus norvegicus chemokine (C-C motif) ligand 3 (Ccl3), mRNA [NM_013025]	25542	chemokine (C-C motif) ligand 3
A_44_P212551	3.31578	0.776593	0.779742	1.99408	3.51694	5.04435	2.38856	6.93401	4.35166	6.59507	P	A	A	P	P	P	P	P	P	P	Ccl4	Rattus norvegicus chemokine (C-C motif) ligand 4 (Ccl4), mRNA [NM_053858]	116637	chemokine (C-C motif) ligand 4
A_44_P304323	3.75815	3.69743	4.53966	6.50315	5.95331	5.37113	6.66346	6.09998	6.73078	12.2814	P	P	P	P	P	P	P	P	P	P	Ccl5	Rattus norvegicus chemokine (C-C motif) ligand 5 (Ccl5), mRNA [NM_031116]	81780	chemokine (C-C motif) ligand 5
A_43_P16707	2.93547	3.2679	3.6048	4.27908	4.28162	3.99852	5.18517	6.33629	5.14131	9.9547	P	P	P	P	P	P	P	P	P	P	Ccl6	C-C motif chemokine 6 Precursor (Small-inducible cytokine A6) [Source:UniProtKB/Swiss-Prot;Acc:Q68FP3] [ENSRNOT00000045867]	287910	chemokine (C-C motif) ligand 6
A_44_P178252	2.24052	2.95261	1.71556	2.73762	2.12804	2.28895	3.00872	2.1693	2.95871	9.79355	P	P	P	P	P	P	P	P	P	P	Ccl21b	Rattus norvegicus chemokine (C-C motif) ligand 21b (Ccl21b), mRNA [NM_001008513]	298006	chemokine (C-C motif) ligand 21b
A_42_P792971	2.0257	2.78031	4.43234	1.19791	1.18758	1.71259	1.38951	1.26997	1.22569	2.7647	A	P	P	A	A	P	A	A	A	A	Ccl25	Rattus norvegicus chemokine (C-C motif) ligand 25 (Ccl25), mRNA [NM_001037203]	360750	chemokine (C-C motif) ligand 25
A_42_P683840	4.44131	4.38858	3.96248	3.97078	4.12555	3.89612	4.75853	4.23758	4.32197	10.961	P	P	P	P	P	P	P	P	P	P	Ccl27	Rattus norvegicus chemokine (C-C motif) ligand 27 (Ccl27), mRNA [NM_001108660]	362505	chemokine (C-C motif) ligand 27
A_43_P12903	8.62206	8.16477	8.15433	9.22118	9.61345	9.63298	9.41564	9.37338	9.17489	2.0862	P	P	P	P	P	P	P	P	P	A	Ccl28	Rattus norvegicus chemokine (C-C motif) ligand 28 (Ccl28), mRNA [NM_053700]	114492	chemokine (C-C motif) ligand 28
A_42_P473398	3.6845	4.47357	4.56818	4.54972	10.3712	4.50205	4.06347	9.48294	6.01265	2.55396	P	P	P	P	P	P	P	P	P	P	Cxcl1	Rattus norvegicus chemokine (C-X-C motif) ligand 1 (melanoma growth stimulating activity, alpha) (Cxcl1), mRNA [NM_030845]	81503	chemokine (C-X-C motif) ligand 1 (melanoma growth stimulating activity, alpha)
A_44_P515197	1.18435	3.07836	1.53147	3.95895	9.33193	7.29199	4.08633	11.3882	7.08054	1.34382	A	P	P	P	P	P	P	P	P	A	Cxcl2	Rattus norvegicus chemokine (C-X-C motif) ligand 2 (Cxcl2), mRNA [NM_053647]	114105	chemokine (C-X-C motif) ligand 2
A_44_P363116	3.33187	1.65796	2.02632	3.19806	6.02308	3.60789	2.10127	6.1407	3.59033	1.12026	P	P	P	P	P	P	P	P	P	A	Cxcl3	Rattus norvegicus chemokine (C-X-C motif) ligand 3 (Cxcl3), mRNA [NM_138522]	171551	chemokine (C-X-C motif) ligand 3
A_44_P1039128	0.834649	0.824965	0.806428	0.811217	0.805522	3.22958	0.84377	1.24378	3.01191	0.852467	A	A	A	A	A	P	A	P	P	A	Cxcl10	Rattus norvegicus chemokine (C-X-C motif) ligand 10 (Cxcl10), mRNA [NM_139089]	245920	chemokine (C-X-C motif) ligand 10
A_44_P1034439	3.02863	3.45069	3.86781	3.81262	4.09306	3.37233	3.671	2.66332	2.91074	8.72452	P	P	P	P	P	P	P	P	P	P	Cxcl12	Rattus norvegicus chemokine (C-X-C motif) ligand 12 (stromal cell-derived factor 1) (Cxcl12), transcript variant 1, mRNA [NM_022177]	24772	chemokine (C-X-C motif) ligand 12 (stromal cell-derived factor 1)
A_44_P337351	1.90522	2.20045	3.66928	3.51284	3.58006	2.87025	2.71031	2.38937	0.824837	9.90953	P	P	P	P	P	P	P	P	A	P	Cxcl12	Rattus norvegicus chemokine (C-X-C motif) ligand 12 (stromal cell-derived factor 1) (Cxcl12), transcript variant 3, mRNA [NM_001033883]	24772	chemokine (C-X-C motif) ligand 12 (stromal cell-derived factor 1)
A_44_P653053	0.871064	0.887103	0.91498	0.91331	0.914024	0.907976	1.74899	5.64085	2.59659	0.913202	A	A	A	A	A	A	P	P	P	A	Cxcl13	Rattus norvegicus chemokine (C-X-C motif) ligand 13 (Cxcl13), mRNA [NM_001017496]	498335	chemokine (C-X-C motif) ligand 13
A_44_P247286	5.84117	4.69175	5.17078	4.77449	5.16099	2.62035	5.54664	5.42023	5.46847	4.35113	P	P	P	P	P	P	P	P	P	P	Cxcl14	Rattus norvegicus chemokine (C-X-C motif) ligand 14 (Cxcl14), mRNA [NM_001013137]	306748	chemokine (C-X-C motif) ligand 14
A_44_P156642	3.91589	3.26344	2.7957	2.53582	4.09559	1.49269	2.0692	2.78761	2.71427	6.0975	P	P	P	P	P	P	P	P	P	P	Cxcl17	Rattus norvegicus chemokine (C-X-C motif) ligand 17 (Cxcl17), mRNA [NM_001107491]	308436	chemokine (C-X-C motif) ligand 17
A_44_P116591	1.21846	3.37079	3.39626	4.0284	4.83524	4.22745	4.52999	5.20681	5.09434	5.10063	A	P	P	P	P	P	P	P	P	P	Cx3cl1	Rattus norvegicus chemokine (C-X3-C motif) ligand 1 (Cx3cl1), mRNA [NM_134455]	89808	chemokine (C-X3-C motif) ligand 1

## Sheet: E Cytokine
Table S6. mRNA transcript signal intensities in heat maps.
for Fig. 6E Expressed mRNA signal intensity (Cytokine transcripts)
	Normalized signal intensity										Present or Absent
	day 2 whey			day 9 whey			day 16 whey			serum	day 2 whey			day 9 whey			day 16 whey			serum
ProbeName	sample 1	sample 2	sample 3	sample 1	sample 2	sample 3	sample 1	sample 2	sample 3	Mixed	sample 1	sample 2	sample 3	sample 1	sample 2	sample 3	sample 1	sample 2	sample 3	Mixed	GeneSymbol	Description	EntrezGeneID	GeneName
A_43_P14911	5.60006	2.63646	1.76006	3.6062	4.98762	5.62775	4.20936	8.5092	5.69729	8.0779	M	P	P	P	P	P	P	P	P	P	Il1b	Rattus norvegicus interleukin 1 beta (Il1b), mRNA [NM_031512]	24494	interleukin 1 beta
A_44_P230320	0.903211	2.58266	0.904263	3.91072	5.31698	5.67532	4.40786	8.92065	6.0656	8.38633	A	P	A	P	P	P	P	P	P	P	Il1b	Rattus norvegicus interleukin 1 beta (Il1b), mRNA [NM_031512]	24494	interleukin 1 beta
A_44_P222004	4.21147	4.39334	4.83021	5.54943	5.91212	5.21974	5.44831	5.64864	5.75155	0.785341	P	P	P	P	P	P	P	P	P	A	Il15	Rattus norvegicus interleukin 15 (Il15), mRNA [NM_013129]	25670	interleukin 15
A_42_P705083	3.79561	4.33125	3.85202	4.17463	3.82349	3.67124	4.41054	4.29602	4.26819	6.47512	P	P	P	P	P	P	P	P	P	P	Il17b	Rattus norvegicus interleukin 17B (Il17b), mRNA [NM_053789]	116472	interleukin 17B
A_44_P161233	2.93806	3.99413	4.22551	4.57318	4.16444	3.77988	5.06206	5.15982	4.99426	6.45876	P	P	P	P	P	P	P	P	P	P	Il18	Rattus norvegicus interleukin 18 (Il18), mRNA [NM_019165]	29197	interleukin 18
A_44_P531414	2.06727	0.793582	3.07085	2.73872	2.84305	2.51115	3.76535	3.72377	3.39703	0.797832	P	A	P	P	P	P	P	P	P	A	Il18	Rattus norvegicus IFN-gamma-inducing factor IL-18 (Il18) mRNA, complete cds. [AY077842]	29197	interleukin 18
A_44_P1029131	9.20362	9.41818	9.20362	9.53036	9.24942	9.68813	9.30325	9.17348	9.54745	6.91277	P	P	P	P	P	P	P	P	P	P	Il33	Rattus norvegicus interleukin 33 (Il33), mRNA [NM_001014166]	361749	interleukin 33
A_44_P310596	10.9639	11.199	11.1307	11.0545	10.7101	11.3844	11.5203	10.9494	11.3544	8.51719	P	P	P	P	P	P	P	P	P	P	Il33	Rattus norvegicus interleukin 33 (Il33), mRNA [NM_001014166]	361749	interleukin 33
A_44_P343859	1.58589	1.40521	1.27637	1.83851	2.65157	3.21122	1.97383	2.85283	1.94409	2.60817	A	A	A	P	P	P	P	P	P	A	Csf1	Rattus norvegicus colony stimulating factor 1 (macrophage) (Csf1), mRNA [NM_023981]	78965	colony stimulating factor 1 (macrophage)
A_42_P695042	1.2049	1.19126	1.63139	2.14776	4.09765	3.89031	3.15514	4.43466	3.36193	4.76888	A	A	P	P	P	P	P	P	P	P	Csf1	Rattus norvegicus colony stimulating factor 1 (macrophage) (Csf1), mRNA [NM_023981]	78965	colony stimulating factor 1 (macrophage)
A_43_P14111	5.96191	5.16483	5.83769	6.54505	6.88171	4.26136	7.36363	6.60494	6.87565	7.59496	P	P	P	P	P	P	P	P	P	P	Kitlg	Rattus norvegicus KIT ligand (Kitlg), transcript variant 1, mRNA [NM_021843]	60427	KIT ligand

## Sheet: F IgA induction
Table S6. mRNA transcript signal intensities in heat maps.
for Fig. 6F Expressed mRNA signal intensity (IgA induction-related transcripts)
	Normalized signal intensity										Present or Absent
	day 2 whey			day 9 whey			day 16 whey			serum	day 2 whey			day 9 whey			day 16 whey			serum
ProbeName	sample 1	sample 2	sample 3	sample 1	sample 2	sample 3	sample 1	sample 2	sample 3	Mixed	sample 1	sample 2	sample 3	sample 1	sample 2	sample 3	sample 1	sample 2	sample 3	Mixed	GeneSymbol	Description	EntrezGeneID	GeneName
A_42_P773636	9.43257	9.57362	9.60902	10.4554	10.4844	10.3137	10.0345	10.396	10.1133	6.58581	P	P	P	P	P	P	P	P	P	P	Tnfsf13	Rattus norvegicus tumor necrosis factor (ligand) superfamily, member 13 (Tnfsf13), mRNA [NM_001009623]	287437	tumor necrosis factor (ligand) superfamily, member 13
A_42_P550914	5.78508	5.64764	5.04214	4.25184	4.5589	4.85416	3.71779	5.10599	4.04751	9.0632	P	P	P	P	P	P	P	P	P	P	Ltb	Rattus norvegicus lymphotoxin beta (TNF superfamily, member 3) (Ltb), mRNA [NM_212507]	361795	lymphotoxin beta (TNF superfamily, member 3)
A_44_P299999	5.76991	5.54481	5.75833	6.54237	6.29446	5.97915	7.08177	6.4747	6.86253	4.67161	P	P	P	P	P	P	P	P	P	P	Ltbr	Rattus norvegicus lymphotoxin beta receptor (TNFR superfamily, member 3) (Ltbr), mRNA [NM_001008315]	297604	lymphotoxin beta receptor (TNFR superfamily, member 3)
A_43_P13971	12.3398	13.0158	12.7668	12.7833	12.6955	12.486	13.3718	13.0918	12.7607	11.4943	P	P	P	P	P	P	P	P	P	P	Sdcbp	Rattus norvegicus syndecan binding protein (Sdcbp), mRNA [NM_031986]	83841	syndecan binding protein
A_44_P252723	0.809408	0.811119	0.814709	2.89271	0.812112	0.808561	0.799159	5.32574	1.75148	0.833541	A	A	A	P	A	A	A	P	P	A	aicda	Rattus norvegicus activation-induced cytidine deaminase (aicda), mRNA [NM_001100779]	399679	activation-induced cytidine deaminase
A_43_P11685	9.345	9.70849	9.31009	9.5018	9.61436	9.47918	9.40747	10.1847	9.61825	8.7082	P	P	P	P	P	P	P	P	P	P	Id2	Rattus norvegicus inhibitor of DNA binding 2 (Id2), mRNA [NM_013060]	25587	inhibitor of DNA binding 2
A_44_P170710	8.41254	8.53817	8.11655	8.24194	8.32958	8.1295	8.33483	8.93448	8.57142	8.24357	P	P	P	P	P	P	P	P	P	P	Id2	Rattus norvegicus inhibitor of DNA binding 2 (Id2), mRNA [NM_013060]	25587	inhibitor of DNA binding 2
A_43_P15436	5.47893	4.60276	4.65247	4.67611	4.38462	3.12346	5.12989	4.25308	4.53638	7.76394	P	P	P	P	P	P	P	P	P	P	Ep300	E1A-binding protein [Source:UniProtKB/TrEMBL;Acc:Q91XT0] [ENSRNOT00000000206]	170915	E1A binding protein p300
A_44_P822616	5.87176	6.17239	6.38411	5.85633	5.79099	6.14251	5.5101	6.22204	6.20362	1.8706	P	P	P	P	P	P	P	P	P	P	Ep300	Rattus norvegicus E1A binding protein p300, mRNA (cDNA clone IMAGE:7303964), partial cds. [BC086528]	170915	E1A binding protein p300
A_43_P13119	5.12902	3.69055	4.12118	6.51644	3.70095	4.2678	4.56779	3.57106	3.94402	7.50727	P	P	P	P	P	P	P	P	P	P	Runx3	Rattus norvegicus runt-related transcription factor 3 (Runx3), mRNA [NM_130425]	156726	runt-related transcription factor 3
A_44_P792845	1.03658	2.54302	0.955013	2.99713	2.73028	2.56136	3.32821	3.79489	3.55289	5.40485	P	P	P	P	P	P	A	A	A	P	Runx3	Rattus norvegicus TL0AEA86YB08 mRNA sequence. [FQ230848]	156726	runt-related transcription factor 3

## Sheet: G Pattern recognition receptor
Table S6. mRNA transcript signal intensities in heat maps.
for Fig. 6G Expressed mRNA signal intensity (Pattern recognition receptor-related transcripts)
	Normalized signal intensity										Present or Absent
	day 2 whey			day 9 whey			day 16 whey			serum	day 2 whey			day 9 whey			day 16 whey			serum
ProbeName	sample 1	sample 2	sample 3	sample 1	sample 2	sample 3	sample 1	sample 2	sample 3	Mixed	sample 1	sample 2	sample 3	sample 1	sample 2	sample 3	sample 1	sample 2	sample 3	Mixed	GeneSymbol	Description	EntrezGeneID	GeneName
A_43_P19763	6.36636	6.75782	5.35899	6.69086	6.36681	5.8008	6.10422	6.76065	6.21134	5.66103	P	P	P	P	P	P	P	P	P	P	Tlr2	Rattus norvegicus toll-like receptor 2 (Tlr2), mRNA [NM_198769]	310553	toll-like receptor 2
A_44_P1021361	4.58801	4.28918	4.16972	3.88589	4.41726	3.94986	3.80094	4.4185	4.14927	2.05859	P	P	P	P	P	P	P	P	P	A	Tlr3	Rattus norvegicus toll-like receptor 3 (Tlr3), mRNA [NM_198791]	364594	toll-like receptor 3
A_44_P996124	1.09294	1.04432	1.96429	2.76643	4.29922	2.68635	2.73762	2.05309	2.33319	2.33386	A	A	P	P	P	P	P	P	P	P	Tlr4	Rattus norvegicus toll-like receptor 4 (Tlr4), mRNA [NM_019178]	29260	toll-like receptor 4
A_44_P198684	1.06084	1.47179	0.957822	2.32679	0.930318	2.79316	1.09492	1.96894	4.40082	4.39417	A	P	A	P	A	P	A	P	P	P	Tlr5	Rattus norvegicus toll-like receptor 5 (Tlr5), mRNA [NM_001145828]	289337	toll-like receptor 5
A_44_P200968	4.40285	3.9229	3.85006	4.20115	4.56602	4.63779	4.08395	5.23748	4.51677	1.95086	P	P	P	P	P	P	P	P	P	A	Tlr6	Rattus norvegicus toll-like receptor 6 (Tlr6), mRNA [NM_207604]	305353	toll-like receptor 6
A_44_P294706	1.3429	1.24877	1.91951	2.75372	2.10956	3.15514	3.07215	2.12989	2.99521	1.85343	A	A	P	P	P	P	P	P	P	A	Tlr9	Rattus norvegicus toll-like receptor 9 (Tlr9), mRNA [NM_198131]	338457	toll-like receptor 9
A_44_P469584	7.74106	8.12189	8.42825	6.49019	7.1659	6.06437	5.61884	6.84187	6.25037	1.12633	P	P	P	P	P	P	P	P	P	A	Cd14	Rattus norvegicus CD14 molecule (Cd14), mRNA [NM_021744]	60350	CD14 molecule
A_44_P519251	4.73972	4.6137	4.41951	3.62053	3.77803	2.9297	3.33889	3.42265	3.39457	3.12623	P	P	P	P	P	P	P	P	P	P	Cd14	Rattus norvegicus CD14 molecule (Cd14), mRNA [NM_021744]	60350	CD14 molecule
A_44_P468468	5.68238	5.28079	4.37164	3.9784	4.17128	3.50867	4.07758	4.33796	4.07414	3.08911	P	P	P	P	P	P	P	P	P	A	Lbp	Rattus norvegicus lipopolysaccharide binding protein (Lbp), mRNA [NM_017208]	29469	lipopolysaccharide binding protein
A_44_P358460	4.41824	4.00249	4.37963	5.06095	4.84643	4.84108	5.35013	5.14249	5.17823	1.50686	P	P	P	P	P	P	P	P	P	A	Ly96	Rattus norvegicus lymphocyte antigen 96 (Ly96), mRNA [NM_001024279]	448830	lymphocyte antigen 96
A_43_P11442	11.9734	11.6828	11.6669	12.4646	12.4926	12.1323	12.9877	13.3445	13.2514	15.4879	P	P	P	P	P	P	P	P	P	P	B2m	Rattus norvegicus beta-2 microglobulin (B2m), mRNA [NM_012512]	24223	beta-2 microglobulin
A_44_P535612	11.0504	10.7936	10.9654	11.9347	11.9317	11.6874	12.1857	12.3594	12.2346	13.2301	P	P	P	P	P	P	P	P	P	P	B2m	Shultzomica04444 Rat lung airway and parenchyma cDNA libraries Rattus norvegicus cDNA clone Contig3937 5', mRNA sequence [CF111193]	24223	beta-2 microglobulin
A_44_P214040	13.2514	13.0325	13.0427	13.777	13.7021	13.4682	14.266	14.5769	14.2983	16.0016	P	P	P	P	P	P	P	P	P	P	B2m	Rattus norvegicus beta-2 microglobulin (B2m), mRNA [NM_012512]	24223	beta-2 microglobulin
A_44_P122632	9.6123	9.44679	9.49308	10.3117	10.4528	10.0628	10.7685	10.9864	10.9071	11.878	P	P	P	P	P	P	P	P	P	P	B2m	Shultzomica04444 Rat lung airway and parenchyma cDNA libraries Rattus norvegicus cDNA clone Contig3937 5', mRNA sequence [CF111193]	24223	beta-2 microglobulin

## Sheet: H miRNA processing-related
Table S6. mRNA transcript signal intensities in heat maps.
for Fig. 6H Expressed mRNA signal intensity (miRNA processing-related transcripts)
	Normalized signal intensity										Present or Absent
	day 2 whey			day 9 whey			day 16 whey			serum	day 2 whey			day 9 whey			day 16 whey			serum
ProbeName	sample 1	sample 2	sample 3	sample 1	sample 2	sample 3	sample 1	sample 2	sample 3	Mixed	sample 1	sample 2	sample 3	sample 1	sample 2	sample 3	sample 1	sample 2	sample 3	Mixed	GeneSymbol	Description	EntrezGeneID	GeneName
A_42_P813898	4.56939	4.46064	4.79299	3.79803	5.20204	4.62844	4.40538	4.67995	4.59716	0.975726	P	P	P	P	P	P	P	P	P	A	Dgcr8	Rattus norvegicus DiGeorge syndrome critical region gene 8 (Dgcr8), mRNA [NM_001105865]	287954	DiGeorge syndrome critical region gene 8
A_44_P468968	2.34177	2.93806	4.11334	3.00338	3.41568	4.15073	3.449	3.48742	3.5426	1.11137	P	P	P	P	P	P	P	P	P	A	Dicer1	Uncharacterized protein [Source:UniProtKB/TrEMBL;Acc:E9PU15] [ENSRNOT00000014405]	299284	dicer 1, ribonuclease type III
A_44_P445521	4.49205	4.1869	4.56002	4.44642	4.38743	4.51944	4.54874	4.38403	4.67848	1.10932	P	P	P	P	P	P	P	P	P	A	Rnasen	Rattus norvegicus ribonuclease type III, nuclear (Rnasen), mRNA [NM_001107655]	310159	ribonuclease type III, nuclear
A_43_P21509	3.21947	3.32224	2.79468	3.14039	3.44104	3.27208	2.40035	3.09099	3.65139	0.779526	P	P	P	P	P	P	P	P	P	A	Rnasen	ribonuclease III, nuclear [Source:RefSeq peptide;Acc:NP_001101125] [ENSRNOT00000048026]	310159	ribonuclease type III, nuclear
A_42_P589680	7.26346	7.26904	7.35306	7.1485	7.4189	7.39837	7.2495	7.29359	7.07078	6.83479	P	P	P	P	P	P	P	P	P	P	Tarbp2	Rattus norvegicus TAR (HIV-1) RNA binding protein 2 (Tarbp2), mRNA [NM_001034941]	363006	TAR (HIV-1) RNA binding protein 2
A_44_P344487	2.82109	4.05906	3.52085	3.30242	3.57841	4.1058	3.64108	3.83542	4.02625	0.9581	P	P	P	P	P	P	P	P	P	A	Eif2c2	Rattus norvegicus eukaryotic translation initiation factor 2C, 2 (Eif2c2), mRNA [NM_021597]	59117	eukaryotic translation initiation factor 2C, 2
A_44_P484793	5.00563	4.82738	4.81448	4.24933	4.19428	4.59716	3.71953	4.79548	4.38403	1.15191	P	P	P	P	P	P	P	P	P	P	Tnrc6b	Rattus norvegicus trinucleotide repeat containing 6B (Tnrc6b), mRNA [NM_138845]	192178	trinucleotide repeat containing 6B
A_44_P215112	6.23201	5.78858	5.12735	4.67936	4.1231	3.68558	5.3067	4.68748	4.85545	7.59656	P	P	P	P	P	P	P	P	P	P	Tnrc6b	Rattus norvegicus trinucleotide repeat containing 6B (Tnrc6b), mRNA [NM_138845]	192178	trinucleotide repeat containing 6B
A_43_P21196	5.10849	4.80557	5.13564	5.01095	5.06441	5.35503	4.48421	4.67611	4.28048	3.3502	P	P	P	P	P	P	P	P	P	P	Dbr1	Rattus norvegicus debranching enzyme homolog 1 (S. cerevisiae) (Dbr1), mRNA [NM_001109437]	681234	debranching enzyme homolog 1 (S. cerevisiae)
